# Supplementary material for: Evaluating allopolyploid origins in strawberries (Fragaria) using haplotypes generated from target capture sequencing
Source: BMC Evol Biol. 2017 Aug 4;17:180. doi: 10.1186/s12862-017-1019-7 (PMC5543553; doi:10.1186/s12862-017-1019-7)
Supplement: Supplementary file 1 — List of biological samples. (XLSX 31 kb) [file 12862_2017_1019_MOESM1_ESM.xlsx]

## Sheet: passport
sample	taxon	original name	NCGR #	USDA Plant Introduction #	country	state	location	lat	long
fc1086s6_index40	Drymocallis_glandulosa			Liston 1373	USA	Oregon
fc1068s6_index15	F_americana		CFRA950	PI 552243	USA	Massachusetts	Berkshire County	42.6849	-71.4942
fc1055s5_index41	F_americana		CFRA988	PI 552286	USA	New_York	Schenectady County	42.7602	-74.1069
fc1055s5_index08	F_americana		CFRA989	PI 552287	USA	New_Hampshire	Durham	43.1278	-70.9325
fc1055s5_index13	F_bracteata		CFRA107	PI 551525	USA	Montana	near Darby	46.0314	-114.171
fc1055s5_index10	F_bracteata		CFRA1334	PI 616651	Canada	British_Columbia	Sproat Lake, approx 10 km NW of Port Alberni, Vancouver Island	49.15	-124.5
fc1055s5_index12	F_bracteata		CFRA1952	PI 657860	USA	Colorado	Clear Creek County	39.6932	-105.501
fc1055s5_index29	F_bracteata		CFRA456	PI 551807	USA	California	Butte County	39.7818	-121.321
fc1055s5_index09	F_bracteata		CFRA106	PI 551523	USA	Wyoming	22 miles northeast of Jackson	43.634	-110.547
fc1055s5_index44	F_bucharica		CFRA1906	PI 657844	Pakistan
fc1055s5_index35	F_bucharica		CFRA520	PI 551851	Pakistan	Northwest
fc1055s5_index39	F_bucharica		CFRA522	PI 551853	Pakistan	Northwest
fc1055s5_index21	F_californica		CFRA371	PI 551749	USA	California	Santa Barbara County	34.504	-120.498
fc1055s5_index16	F_chinensis		CFRA1199	PI 616583	China	Gansu	Xinglong Mt.
fc1068s6_index33	F_chinensis		CFRA202	PI 551576	China	Hubei	Chiufeng Pass	31.5099	110.333
fc1068s6_index01	F_iinumae		CFRA1008	PI 616505	Japan	Honshu	Mt. Tateyama	36.5759	137.619
fc1068s6_index35	F_iinumae		CFRA1853	PI 637967	Japan	Hokkaido	N of Otoineppu-mura	44.7674	142.183
fc1068s6_index34	F_iinumae		CFRA2025	PI 664382	Japan	Honshu	Iwate, Toshichi-onsen	39.9416	140.858
fc1068s6_index16	F_iinumae			Ashman KAR-JP-29.5	Japan	Hokkaido	Mt. Kariba	42.5956	140.555
fc1055s5_index07	F_mandshurica		CFRA1947	PI 657855	Mongolia
fc1055s5_index05	F_mexicana	F_vesca	CFRA61	PI 442362	Mexico	Durango
fc1055s5_index20	F_nilgerrensis		CFRA1188	PI 602577	China	Guizhou
fc1055s5_index28	F_nilgerrensis		CFRA1223	PI 616602	unknown
fc1055s5_index32	F_nilgerrensis		CFRA1358	PI 616672	China	Yunnan
fc1055s5_index38	F_nipponica		CFRA1862	PI 637975	Japan	Hokkaido
fc1055s5_index42	F_nipponica		CFRA1863	PI 637976	Japan	Hokkaido	Konhoku Pass	43.7632	144.796
fc1068s6_index07	F_nipponica		CFRA1864	PI 637977	Japan	Hokkaido	Barasato Lake	43.6058	145.088
fc1068s6_index08	F_nubicola		CFRA1797	PI 637931	Nepal
fc1055s5_index11	F_pentaphylla		CFRA1913	PI 651570	China	Sichuan	About 150 km west of Cheng Du, Sichuan. Elevation: 2400 meters.	GRIN lat-long=Chengdu
fc1055s5_index19	F_vesca		CFRA1967	PI 660760	Kyrgyzstan
fc1055s5_index25	F_vesca		CFRA438	PI 551792	Finland
fvesca_Haw4	F_vesca			Hawaii4	USA	Hawaii (introduced)
fc1068s6_index32	F_virginiana			Ashman o477	USA	Pennsylvania
fc1068s6_index26	F_virginiana			Ashman Y33b2	USA	Pennsylvania
fc1055s5_index02	F_viridis		CFRA1256	PI 616609	Germany
fc1055s5_index36	F_viridis		CFRA1597	PI 616857	Sweden
fc1055s5_index22	F_viridis	F_vesca	CFRA1812	PI 637943	Armenia
fc1055s5_index34	Potentilla_indica			Liston 1363
miseq0016_Index9	chiloensis			Ashman SAL3-1
miseq0016_Index10	chiloensis			Ashman GP33-1
miseq0016_Index13	moschata		CFRA117	PI 551528	France
miseq0016_Index15	daltoniana		CFRA1685	PI 641195	India	Sikkim
miseq0016_Index16	orientalis		CFRA1801	PI 637933	Russia	Primorye	near Vladivostok	43.2272	132.066
miseq0016_Index17	iturupensis		CFRA1841	PI 641091	Russia	Sakhalin	Iturup Island	44.7967	147.193
miseq0016_Index18	tibetica		CFRA1907	PI 651567	China	unknown
miseq0016_Index19	corymbosa		CFRA1911	PI 657846	China	Qinghai
miseq0016_Index20	gracilis		CFRA1973	PI 664367	China	Gansu
miseq0016_Index21	moupinensis		CFRA1974	PI 664368	China	unknown

## Sheet: fc1055 stats
well	voucher	species	z = < 257 genes; x =exclude based on initial mp tree	index	pool	bait	reads	unfiltered blat hits straw-257	gene hits	straw-genes BWA ave depth		Fragaria only depth
		blank	x	48			66929	1085	257	10.2185		1.4747
		blank	x	26			386786	1404	257	31.4385		1.77738
Rosaceae	Liston 1363	Duchesnea indica		34		F	5570660	1413	257	137.515		2.65745
Rosaceae	Liston 1353	Fallugia paradoxa		6		F	3015006	1412	257	40.7138		2.82425
C12	CFRA 554.001	Fragaria americana	z	47	D	F	1077	98	207	3.64901		2.88955
D2	CFRA 989.001	Fragaria americana		8	F	F	11679216	1417	257	517.706		3.26182
A11	CFRA 988.001	Fragaria americana		41	I	F	3751153	1418	257	217.619		3.39754
A5	CFRA 174.001	Fragaria bracteata	z	17	D	F	4373	451	96	1.4747		3.64901
A4	CFRA 107.001	Fragaria bracteata		13	G	F	250310	1396	257	22.2619		10.0269
A8	CFRA 456.001	Fragaria bracteata		29	I	F	893582	1412	257	72.4759		19.3604
A3	CFRA 106.001	Fragaria bracteata		9	K	F	2833571	1417	257	185.314		22.2619
D3	CFRA 1952.001	Fragaria bracteata		12	K	F	19676670	1418	257	818.394		33.9856
B3	CFRA 1334.001	Fragaria bracteata		10	G	F	48945168	1419	257	1805.19		35.045
C10	CFRA 522.001	Fragaria bucharica		39	F	F	654846	1406	257	53.241		36.6275
C9	CFRA 520.001	Fragaria bucharica		35	K	F	11595094	1418	257	502.177		40.6334
D11	CFRA 1906.001	Fragaria bucharica		44	H	F	5815422	1418	257	262.194		53.241
C11	CFRA 388.001	Fragaria californica	x	43	J	F	1837440	1381	257	145.725		56.0304
A6	CFRA 371.001	Fragaria californica		21	F	F	507661	1396	257	40.6334		57.9832
D4	CFRA 1199.001	Fragaria chinensis		16	F	F	817222	1412	257	57.9832		72.4759
D10	CFRA 1685.001	Fragaria daltoniana	z	40	A	F	702	148	91	1.77738		80.7415
B8	CFRA 1849.001	Fragaria iinumae	x	30	A	F	15340	885	257	3.39754		112.523
C2	CFRA 1947.001	Fragaria mandshurica		7	I	F	8493762	1417	257	417.439		128.149
A2	CFRA 61.001	Fragaria mexicana		5	E	F	1850541	1409	257	112.523		131.8
A12	CFRA 1224.001	Fragaria nilgerrensis	z	45	D	F	1593	199	133	2.65745		145.725
D8	CFRA 1358.001	Fragaria nilgerrensis		32	I	F	74120	1244	257	10.0269		173.544
D5	CFRA 1188.001	Fragaria nilgerrensis		20	J	F	1251061	1296	257	128.149		185.314
D7	CFRA 1223.001	Fragaria nilgerrensis		28	J	F	7405205	1415	257	385.215		195.012
A9	CFRA 1009.001	Fragaria nipponica	z	33	A	F	10883	862	257	2.82425		217.619
B11	CFRA 1863.001	Fragaria nipponica		42	E	F	716576	1308	257	56.0304		262.194
B10	CFRA 1862.001	Fragaria nipponica		38	E	F	4622960	1417	257	195.012		385.215
C7	CFRA 1797.002	Fragaria nubicola	z	27	A	F	3264	320	167	2.88955		417.439
D6	CFRA 1198.001	Fragaria pentaphylla	x	24	A	F	163119	1240	257	19.3604		502.177
C3	CFRA 1913.001	Fragaria pentaphylla		11	H	F	3414523	1415	257	173.544		517.706
C4	CFRA 1922.001	Fragaria vesca	z	15	D	F	903	93	235	3.26182		630.726
D1	CFRA 612.001	Fragaria vesca	apparently excluded. poor assembly in July 2013	4	J	F	322326	956	257	80.7415		818.394
B6	CFRA 1812.001	Fragaria viridis		22	H	F	494584	1409	257	35.045		1805.19
A7	CFRA 438.001	Fragaria vesca		25	A	F	17467107	1418	257	630.726			65.2295	median
C5	CFRA 1967.002	Fragaria vesca		19	G	F	435595	1410	257	36.6275			199.141	ave
D9	CFRA 1597.001	Fragaria viridis		36	H	F	568272	1409	257	33.9856
B1	CFRA 1256.001	Fragaria viridis		2	E	F	2685840	1413	257	131.8
Rosaceae	Liston 1359	Heteromeles arbutifolia		14		A	5895836	1270	257	5.13913
Rosaceae	Liston 1351	Lyonothamnus floribundus ssp. aspleniifolius		1		A	1623080	1333	257	4.36065
Rosaceae	Halse 5320	Purshia glandulosa		37		A	3244255	1289	257	15.8713
Rosaceae	Liston 1360	Rosa woodsii var ultramontana		18		A	4121882	1412	257	99.0544
Rosaceae	Liston 1360	Rosa woodsii var ultramontana		23		F	5023715	1416	257	109.349
Rosaceae	Liston 1366	Rubus parviflorus		31		F	6002213	1399	257	126.569
Rosaceae	Liston 1366	Rubus parviflorus		3		A	4552189	1404	257	96.8628
Rosaceae	Liston 1342	Sanguisorba menziesii		46		F	3423627	1411	257	50.2505

## Sheet: Fragaria-36.nex
sed -i s/	fc1055s5_index02	/	F_viridis	CFRA1256	Germany	/	257.boot.1k.70.tre	sed -i s/fc1055s5_index02/F_viridis_Germany/ 257.boot.1k.70.tre
sed -i s/	fc1086s6_index40	/	Drymocallis_glandulosa	Liston1373		/	257.boot.1k.70.tre	sed -i s/fc1086s6_index40/Drymocallis_glandulosa_/ 257.boot.1k.70.tre
sed -i s/	fc1055s5_index08	/	F_americana	CFRA989	New_Hampshire	/	257.boot.1k.70.tre	sed -i s/fc1055s5_index08/F_americana_New_Hampshire/ 257.boot.1k.70.tre
sed -i s/	fc1055s5_index41	/	F_americana	CFRA988	New_York	/	257.boot.1k.70.tre	sed -i s/fc1055s5_index41/F_americana_New_York/ 257.boot.1k.70.tre
sed -i s/	fc1068s6_index15	/	F_americana	CFRA-950	Massachusetts	/	257.boot.1k.70.tre	sed -i s/fc1068s6_index15/F_americana_Massachusetts/ 257.boot.1k.70.tre
sed -i s/	fc1055s5_index09	/	F_bracteata	CFRA106	Wyoming	/	257.boot.1k.70.tre	sed -i s/fc1055s5_index09/F_bracteata_Wyoming/ 257.boot.1k.70.tre
sed -i s/	fc1055s5_index10	/	F_bracteata	CFRA1334	British_Columbia	/	257.boot.1k.70.tre	sed -i s/fc1055s5_index10/F_bracteata_British_Columbia/ 257.boot.1k.70.tre
sed -i s/	fc1055s5_index12	/	F_bracteata	CFRA1952	Colorado	/	257.boot.1k.70.tre	sed -i s/fc1055s5_index12/F_bracteata_Colorado/ 257.boot.1k.70.tre
sed -i s/	fc1055s5_index13	/	F_bracteata	CFRA107	Idaho	/	257.boot.1k.70.tre	sed -i s/fc1055s5_index13/F_bracteata_Idaho/ 257.boot.1k.70.tre
sed -i s/	fc1055s5_index29	/	F_bracteata	CFRA456	California	/	257.boot.1k.70.tre	sed -i s/fc1055s5_index29/F_bracteata_California/ 257.boot.1k.70.tre
sed -i s/	fc1055s5_index35	/	F_bucharica	CFRA520	NW_Pakistan_a	/	257.boot.1k.70.tre	sed -i s/fc1055s5_index35/F_bucharica_NW_Pakistan_a/ 257.boot.1k.70.tre
sed -i s/	fc1055s5_index39	/	F_bucharica	CFRA522	NW_Pakistan	/	257.boot.1k.70.tre	sed -i s/fc1055s5_index39/F_bucharica_NW_Pakistan/ 257.boot.1k.70.tre
sed -i s/	fc1055s5_index44	/	F_bucharica	CFRA1906	Pakistan	/	257.boot.1k.70.tre	sed -i s/fc1055s5_index44/F_bucharica_Pakistan/ 257.boot.1k.70.tre
sed -i s/	fc1055s5_index21	/	F_californica	CFRA371	California	/	257.boot.1k.70.tre	sed -i s/fc1055s5_index21/F_californica_California/ 257.boot.1k.70.tre
sed -i s/	fc1055s5_index16	/	F_chinensis	CFRA1199	Gansu_China	/	257.boot.1k.70.tre	sed -i s/fc1055s5_index16/F_chinensis_Gansu_China/ 257.boot.1k.70.tre
sed -i s/	fc1068s6_index33	/	F_chinensis	CFRA-202	Hubei_China	/	257.boot.1k.70.tre	sed -i s/fc1068s6_index33/F_chinensis_Hubei_China/ 257.boot.1k.70.tre
sed -i s/	fc1068s6_index01	/	F_iinumae	CFRA-1008	Honshu_Japan_a	/	257.boot.1k.70.tre	sed -i s/fc1068s6_index01/F_iinumae_Honshu_Japan_a/ 257.boot.1k.70.tre
sed -i s/	fc1068s6_index16	/	F_iinumae	KAR-JP-29.5	Hokkaido_Japan_a	/	257.boot.1k.70.tre	sed -i s/fc1068s6_index16/F_iinumae_Hokkaido_Japan_a/ 257.boot.1k.70.tre
sed -i s/	fc1068s6_index34	/	F_iinumae	CFRA-2025	Honshu_Japan	/	257.boot.1k.70.tre	sed -i s/fc1068s6_index34/F_iinumae_Honshu_Japan/ 257.boot.1k.70.tre
sed -i s/	fc1068s6_index35	/	F_iinumae	CFRA-1853	Hokkaido_Japan	/	257.boot.1k.70.tre	sed -i s/fc1068s6_index35/F_iinumae_Hokkaido_Japan/ 257.boot.1k.70.tre
sed -i s/	fc1055s5_index07	/	F_mandshurica	CFRA1947	Mongolia	/	257.boot.1k.70.tre	sed -i s/fc1055s5_index07/F_mandshurica_Mongolia/ 257.boot.1k.70.tre
sed -i s/	fc1055s5_index05	/	F_mexicana	CFRA61	Durango_Mexico	/	257.boot.1k.70.tre	sed -i s/fc1055s5_index05/F_mexicana_Durango_Mexico/ 257.boot.1k.70.tre
sed -i s/	fc1055s5_index20	/	F_nilgerrensis	CFRA1188	Guizhou_China	/	257.boot.1k.70.tre	sed -i s/fc1055s5_index20/F_nilgerrensis_Guizhou_China/ 257.boot.1k.70.tre
sed -i s/	fc1055s5_index28	/	F_nilgerrensis	CFRA1223	unknown	/	257.boot.1k.70.tre	sed -i s/fc1055s5_index28/F_nilgerrensis_unknown/ 257.boot.1k.70.tre
sed -i s/	fc1055s5_index32	/	F_nilgerrensis	CFRA1358	Yunnan_China	/	257.boot.1k.70.tre	sed -i s/fc1055s5_index32/F_nilgerrensis_Yunnan_China/ 257.boot.1k.70.tre
sed -i s/	fc1055s5_index38	/	F_nipponica	CFRA1862	Hokkaido_Japan_a	/	257.boot.1k.70.tre	sed -i s/fc1055s5_index38/F_nipponica_Hokkaido_Japan_a/ 257.boot.1k.70.tre
sed -i s/	fc1055s5_index42	/	F_nipponica	CFRA1863	Hokkaido_Japan_b	/	257.boot.1k.70.tre	sed -i s/fc1055s5_index42/F_nipponica_Hokkaido_Japan_b/ 257.boot.1k.70.tre
sed -i s/	fc1068s6_index07	/	F_nipponica	CFRA-1864	Hokkaido_Japan	/	257.boot.1k.70.tre	sed -i s/fc1068s6_index07/F_nipponica_Hokkaido_Japan/ 257.boot.1k.70.tre
sed -i s/	fc1068s6_index08	/	F_nubicola	CFRA-1797	Nepal	/	257.boot.1k.70.tre	sed -i s/fc1068s6_index08/F_nubicola_Nepal/ 257.boot.1k.70.tre
sed -i s/	fc1055s5_index11	/	F_pentaphylla	CFRA1913	China	/	257.boot.1k.70.tre	sed -i s/fc1055s5_index11/F_pentaphylla_China/ 257.boot.1k.70.tre
sed -i s/	fc1055s5_index19	/	F_vesca	CFRA1967	Kyrgyzstan	/	257.boot.1k.70.tre	sed -i s/fc1055s5_index19/F_vesca_Kyrgyzstan/ 257.boot.1k.70.tre
sed -i s/	fc1055s5_index25	/	F_vesca	CFRA438	Finland	/	257.boot.1k.70.tre	sed -i s/fc1055s5_index25/F_vesca_Finland/ 257.boot.1k.70.tre
sed -i s/	fvesca_Haw4	/	F_vesca	Hawaii4	Hawaii_introd	/	257.boot.1k.70.tre	sed -i s/fvesca_Haw4/F_vesca_Hawaii_introd/ 257.boot.1k.70.tre
sed -i s/	fc1068s6_index26	/	F_virginiana	Y33b2	Pennsylvania_y	/	257.boot.1k.70.tre	sed -i s/fc1068s6_index26/F_virginiana_Pennsylvania_y/ 257.boot.1k.70.tre
sed -i s/	fc1068s6_index32	/	F_virginiana	o477	Pennsylvania_o	/	257.boot.1k.70.tre	sed -i s/fc1068s6_index32/F_virginiana_Pennsylvania_o/ 257.boot.1k.70.tre
sed -i s/	fc1055s5_index22	/	F_viridis	CFRA1812	Armenia	/	257.boot.1k.70.tre	sed -i s/fc1055s5_index22/F_viridis_Armenia/ 257.boot.1k.70.tre
sed -i s/	fc1055s5_index36	/	F_viridis	CFRA1597	Sweden	/	257.boot.1k.70.tre	sed -i s/fc1055s5_index36/F_viridis_Sweden/ 257.boot.1k.70.tre
sed -i s/	fc1055s5_index34	/	Potentilla_indica	Liston1363		/	257.boot.1k.70.tre	sed -i s/fc1055s5_index34/Potentilla_indica_/ 257.boot.1k.70.tre

## Sheet: PI accessions
fc1068s6_index01	F_iinumae	1008		CFRA1008	PI 616505
fc1055s5_index09	F_bracteata	106		CFRA106	PI 551523
fc1055s5_index13	F_bracteata	107		CFRA107	PI 551525
fc1055s5_index20	F_nilgerrensis	1188		CFRA1188	PI 602577
fc1055s5_index16	F_chinensis	1199		CFRA1199	PI 616583
fc1055s5_index28	F_nilgerrensis	1223		CFRA1223	PI 616602
fc1055s5_index02	F_viridis	1256		CFRA1256	PI 616609
fc1055s5_index10	F_bracteata	1334		CFRA1334	PI 616651
fc1055s5_index32	F_nilgerrensis	1358		CFRA1358	PI 616672
fc1055s5_index36	F_viridis	1597		CFRA1597	PI 616857
fc1068s6_index08	F_nubicola	1797		CFRA1797	PI 637931
fc1055s5_index22	F_viridis	1812		CFRA1812	PI 637943
fc1068s6_index35	F_iinumae	1853		CFRA1853	PI 637967
fc1055s5_index38	F_nipponica	1862		CFRA1862	PI 637975
fc1055s5_index42	F_nipponica	1863		CFRA1863	PI 637976
fc1068s6_index07	F_nipponica	1864		CFRA1864	PI 637977
fc1055s5_index44	F_bucharica	1906		CFRA1906	PI 657844
fc1055s5_index11	F_pentaphylla	1913		CFRA1913	PI 651570
fc1055s5_index07	F_mandshurica	1947		CFRA1947	PI 657855
fc1055s5_index12	F_bracteata	1952		CFRA1952	PI 657860
fc1055s5_index19	F_vesca	1967		CFRA1967	PI 660760
fc1068s6_index33	F_chinensis	202		CFRA202	PI 551576
fc1068s6_index34	F_iinumae	2025		CFRA2025	PI 664382
fc1055s5_index21	F_californica	371		CFRA371	PI 551749
fc1055s5_index25	F_vesca	438		CFRA438	PI 551792
fc1055s5_index29	F_bracteata	456		CFRA456	PI 551807
fc1055s5_index35	F_bucharica	520		CFRA520	PI 551851
fc1055s5_index39	F_bucharica	522		CFRA522	PI 551853
fc1055s5_index05	F_mexicana	61		CFRA61	PI 442362
fc1068s6_index15	F_americana	950		CFRA950	PI 552243
fc1055s5_index41	F_americana	988		CFRA988	PI 552286
fc1055s5_index08	F_americana	989		CFRA989	PI 552287
	moschata	CFRA117	PI 551528
	daltoniana	CFRA1685	PI 641195
	orientalis	CFRA1801	PI 637933
	iturupensis	CFRA1841	PI 641091
	tibetica	CFRA1907	PI 651567
	corymbosa	CFRA1911	PI 657846
	gracilis	CFRA1973	PI 664367
	moupinensis	CFRA1974	PI 664368
