# Supplementary material for: Evaluating allopolyploid origins in strawberries (Fragaria) using haplotypes generated from target capture sequencing
Source: BMC Evol Biol. 2017 Aug 4;17:180. doi: 10.1186/s12862-017-1019-7 (PMC5543553; doi:10.1186/s12862-017-1019-7)
Supplement: Supplementary file 3 — Description of genes targeted by probes. (TXT 31 kb) [file 12862_2017_1019_MOESM3_ESM.txt]

ID_extended	Number	Length	ID	Name	Scaffold	Start	Stop
gene09896_300up_300down	gene1	3023	gene09896	Pentatricopeptide repeat-containing protein At5g50280, chloroplastic, Precursor (similar to)	scf0513150	1290461	1293483
gene25463_300up_300down	gene2	6698	gene25463	DNA repair protein complementing XP-C cells (probable)	scf0513120	211776	218473
gene31484_300up_300down	gene3	5416	gene31484	Dolichyl-diphosphooligosaccharide--protein glycosyltransferase subunit 1 (RPN-I), Precursor (probable)	scf0513094	2145633	2151048
gene08653_300up_300down	gene4	5472	gene08653	E3 ubiquitin-protein ligase HECTD1 (probable)	scf0513134	865185	870656
gene19344_300up_300down	gene5	2961	gene19344	Cytochrome P450 704C1 (probable)	scf0513170	4683963	4681003
gene02335_300up_300down	gene6	2127	gene02335	Probable transporter MCH1	scf0512965	568391	570517
gene09580_300up_300down	gene7	2832	gene09580	Pentatricopeptide repeat-containing protein At3g09650, chloroplastic, Precursor (similar to)	scf0513149	49710	52541
gene12320_300up_300down	gene8	2776	gene12320	Protein lap1 (probable)	scf0513187	2509165	2506390
gene28330_300up_300down	gene9	4699	gene28330	Alpha-mannosidase 2 (AMAN II) (probable)	scf0513124.4	556225	560923
gene16877_300up_300down	gene10	7797	gene16877	Phytoene dehydrogenase, chloroplastic/chromoplastic, Precursor (putative)	scf0513162	2575930	2568134
gene07060_300up_300down	gene11	7763	gene07060	Phospholipase D p1 (AtPLDp1) (putative)	scf0513159	2398497	2406259
gene13582_300up_300down	gene12	2366	gene13582	BTB/POZ domain-containing protein At5g48800 (probable)	scf0513177	3714304	3711939
gene03608_300up_300down	gene13	4022	gene03608	Protein regulator of cytokinesis 1 (probable)	scf0513158.4	224881	228902
gene05983_300up_300down	gene14	4111	gene05983	DNA repair protein XRCC1 (probable)	scf0513161	357186	361296
gene11478_300up_300down	gene15	4217	gene11478	Muscleblind-like protein 3 (probable)	scf0513147	297568	301784
gene14166_300up_300down	gene16	3315	gene14166	Putative pentatricopeptide repeat-containing protein At5g59900	scf0513178.3	720297	723611
gene18685_300up_300down	gene17	5048	gene18685	L-fucose kinase (Fucokinase) (probable)	scf0513170	1369102	1374149
gene15844_300up_300down	gene18	4322	gene15844	Metal transporter Nramp1 (AtNramp1) (similar to)	scf0513165	2444628	2448949
gene24640_300up_300down	gene19	4179	gene24640	Probable urea active transporter 1	scf0513011	101838	106016
gene30190_300up_300down	gene20	1791	gene30190	Protein-S-isoprenylcysteine O-methyltransferase (pcCMT) (probable)	scf0513101	196613	198403
gene31345_300up_300down	gene21	6119	gene31345	Ubiquitin carboxyl-terminal hydrolase 15 (AtUBP15) (similar to)	scf0513106	441944	448062
gene07331_300up_300down	gene22	2937	gene07331	hypothetical protein	scf0513160.6	50719	47783
gene30425_300up_300down	gene23	1967	gene30425	Probable polyol transporter 4 (putative)	scf0513104	817200	815234
gene13202_300up_300down	gene24	2646	gene13202	Keratin-associated protein 5-4 (UHS-Ser-2) (probable)	scf0513190	2078313	2080958
gene29299_300up_300down	gene25	4490	gene29299	Uncharacterized aarF domain-containing protein kinase At1g79600, chloroplastic, Precursor (similar to)	scf0513094	1214288	1209799
gene06581_300up_300down	gene26	2693	gene06581	Putative selenium-binding protein	scf0513162	2167344	2164652
gene15834_300up_300down	gene27	18166	gene15834	ABC transporter C family member 13 (ABC transporter ABCC.13) (similar to)	scf0513165	2367284	2385449
gene14467_300up_300down	gene28	4809	gene14467	Phospholipid:diacylglycerol acyltransferase (PDAT) (probable)	scf0513184	331876	327068
gene19654_300up_300down	gene29	12272	gene19654	Phospholipase A-2-activating protein (PLA2P) (probable)	scf0513172	6493	18764
gene25925_300up_300down	gene30	2021	gene25925	mTERF domain-containing protein 3, mitochondrial (mTERFL), Precursor (probable)	scf0513112	313152	315172
gene03310_300up_300down	gene31	3871	gene03310	Breast carcinoma-amplified sequence 3 homolog (probable)	scf0513157	362666	358796
gene30829_300up_300down	gene32	2585	gene30829	Uveal autoantigen with coiled-coil domains and ankyrin repeats (probable)	scf0513105	1653518	1650934
gene17942_300up_300down	gene33	2936	gene17942	Serine/threonine-protein kinase PBS1 (probable)	scf0513176	505734	508669
gene16777_300up_300down	gene34	2245	gene16777	Eukaryotic translation initiation factor 3 subunit B (eIF3b) (putative)	scf0513168.6	1082915	1085159
gene08624_300up_300down	gene35	3444	gene08624	Cell division protease ftsH homolog, chloroplastic, Precursor (similar to)	scf0513134	713545	716988
gene28559_300up_300down	gene36	2595	gene28559	General transcription factor IIH subunit 2 (probable)	scf0513126	185299	187893
gene06545_300up_300down	gene37	4593	gene06545	Tripartite motif-containing protein 3 (probable)	scf0513162	1959142	1963734
gene07464_300up_300down	gene38	16962	gene07464	Zinc finger CCCH domain-containing protein 13 (probable)	scf0513136	903165	920126
gene22381_300up_300down	gene39	5421	gene22381	Sn1-specific diacylglycerol lipase beta (DGL-beta) (probable)	scf0513062	748709	754129
gene01053_300up_300down	gene40	2667	gene01053	Pentatricopeptide repeat-containing protein At5g11310, mitochondrial, Precursor (similar to)	scf0512938	130300	132966
gene31309_300up_300down	gene41	1796	gene31309	Alkylated DNA repair protein alkB homolog 8 (probable)	scf0513106	171184	172979
gene05539_300up_300down	gene42	4883	gene05539	Protein AUXIN RESPONSE 4 (similar to)	scf0513160.6	2112167	2117049
gene25519_300up_300down	gene43	3876	gene25519	Myosin-1 (MyHC-2x) (probable)	scf0513119	611139	615014
gene30622_300up_300down	gene44	1573	gene30622	Pyruvate dehydrogenase E1 component subunit beta (similar to)	scf0513104	407865	406293
gene18254_300up_300down	gene45	3479	gene18254	Calcium-dependent protein kinase 1 (AtCDPK 1) (similar to)	scf0513176	1932972	1929494
gene28260_300up_300down	gene46	2916	gene28260	Ferredoxin--nitrite reductase, chloroplastic, Precursor (putative)	scf0513125	1505483	1508398
gene14783_300up_300down	gene47	4956	gene14783	Cytochrome P450 90B1 (Dwarf4) (putative)	scf0513192	3386332	3381377
gene16220_300up_300down	gene48	3982	gene16220	Glucan 1,3-beta-glucosidase, Precursor (probable)	scf0513168.1	637877	633896
gene05491_300up_300down	gene49	5413	gene05491	Protein STRUBBELIG-RECEPTOR FAMILY 7, Precursor (putative)	scf0513160.6	1772685	1767273
gene01831_300up_300down	gene50	8452	gene01831	HEAT repeat-containing protein 6 (probable)	scf0512956	186183	177732
gene34105_300up_300down	gene51	1763	gene34105	Pentatricopeptide repeat-containing protein At3g21470 (probable)	scf0513044	991297	989535
gene23345_300up_300down	gene52	4212	gene23345	Intracellular protein transport protein USO1 (Int-1) (probable)	scf0513008	1536859	1532648
gene27750_300up_300down	gene53	5485	gene27750	Breast carcinoma-amplified sequence 3 homolog (probable)	scf0513123	654093	659577
gene24275_300up_300down	gene54	4116	gene24275	E3 ubiquitin-protein ligase MARCH11 (probable)	scf0512999	91947	96062
gene30214_300up_300down	gene55	2941	gene30214	hypothetical protein	scf0513101	322960	325900
gene13675_300up_300down	gene56	4649	gene13675	Inner membrane protein yohK (probable)	scf0513178.5	487758	492406
gene14155_300up_300down	gene57	4537	gene14155	[Protein-PII] uridylyltransferase (PII uridylyl-transferase) (probable)	scf0513178.3	654122	658658
gene04871_300up_300down	gene58	3697	gene04871	Pyruvate kinase (PK) (probable)	scf0513153	832503	836199
gene07891_300up_300down	gene59	5006	gene07891	Protein DAMAGED DNA-BINDING 2 (similar to)	scf0513140	866980	871985
gene15828_300up_300down	gene60	2757	gene15828	Probable receptor-like protein kinase At5g38990, Precursor	scf0513165	2323985	2321229
gene14461_300up_300down	gene61	5199	gene14461	Protein saal1 (probable)	scf0513184	272699	277897
gene12671_300up_300down	gene62	3045	gene12671	Abnormal spindle-like microcephaly-associated protein homolog (probable)	scf0513192	249987	253031
gene29878_300up_300down	gene63	7715	gene29878	Glycogen synthase (probable)	scf0513085	224487	216773
gene08027_300up_300down	gene64	8937	gene08027	Probable E3 ubiquitin-protein ligase HERC2	scf0513141	330299	339235
gene32082_300up_300down	gene65	3807	gene32082	Probable polygalacturonase (PG)	scf0513098	2550688	2546882
gene21878_300up_300down	gene66	11187	gene21878	Alpha-glucosidase yihQ (probable)	scf0513073	184369	173183
gene23731_300up_300down	gene67	1890	gene23731	ATPase ravA (probable)	scf0512989	347926	346037
gene05461_300up_300down	gene68	3462	gene05461	Remorin (probable)	scf0513160.6	1569381	1572842
gene19618_300up_300down	gene69	2928	gene19618	Homer protein homolog 2 (Homer-2) (probable)	scf0513171	450505	453432
gene32182_300up_300down	gene70	3663	gene32182	Peroxisomal membrane protein PEX14 (probable)	scf0513098	3030966	3034628
gene11028_300up_300down	gene71	6566	gene11028	MLO-like protein 4 (AtMlo4) (similar to)	scf0513146.5	119705	126270
gene09387_300up_300down	gene72	2255	gene09387	hypothetical protein	scf0513135	1508205	1505951
gene12546_300up_300down	gene73	3372	gene12546	Surface presentation of antigens protein spaS (probable)	scf0513190	17339	13968
gene03684_300up_300down	gene74	3529	gene03684	Putative F-box protein At4g22170 (probable)	scf0513158.4	602422	598894
gene28218_300up_300down	gene75	4630	gene28218	Ubiquitin-activating enzyme E1 2 (similar to)	scf0513125	1276507	1281136
gene15706_300up_300down	gene76	5172	gene15706	DEAD-box ATP-dependent RNA helicase 56 (similar to)	scf0513165	3470676	3475847
gene25161_300up_300down	gene77	5361	gene25161	Chloroplastic group IIA intron splicing facilitator CRS1, chloroplastic, Precursor (probable)	scf0513024	381648	387008
gene29166_300up_300down	gene78	3423	gene29166	Protein FAR1-RELATED SEQUENCE 5 (putative)	scf0513094	1662290	1665712
gene28243_300up_300down	gene79	3454	gene28243	Probable receptor-like protein kinase At1g30570, Precursor	scf0513125	1411242	1414695
gene18678_300up_300down	gene80	4337	gene18678	Calcium-transporting ATPase, endoplasmic reticulum-type (putative)	scf0513170	1335094	1330758
gene22926_300up_300down	gene81	6642	gene22926	Pleiotropic drug resistance protein 3 (similar to)	scf0513003	284284	290925
gene24834_300up_300down	gene82	12614	gene24834	Mediator of RNA polymerase II transcription subunit 13 (probable)	scf0513015	675534	688147
gene24025_300up_300down	gene83	1762	gene24025	Probable cinnamyl alcohol dehydrogenase (CAD) (similar to)	scf0512991	846353	844592
gene05003_300up_300down	gene84	3728	gene05003	Probable beta-1,3-galactosyltransferase 16 (similar to)	scf0513154	444475	448202
gene24244_300up_300down	gene85	4122	gene24244	Protein IQ-DOMAIN 14 (probable)	scf0512996	183848	187969
gene28629_300up_300down	gene86	3105	gene28629	Inner centromere protein (probable)	scf0513089	51291	54395
gene26791_300up_300down	gene87	3770	gene26791	Probable serine/threonine-protein kinase DDB_G0280111	scf0513127	239633	235864
gene21678_300up_300down	gene88	3345	gene21678	Serine/threonine-protein kinase-like protein ACR4 (AtCR4), Precursor (putative)	scf0513070	180846	184190
gene16900_300up_300down	gene89	8310	gene16900	Complement component C6, Precursor (probable)	scf0513162	2724292	2732601
gene14984_300up_300down	gene90	5819	gene14984	hypothetical protein	scf0513194	62452	56634
gene17551_300up_300down	gene91	6200	gene17551	Sterol 3-beta-glucosyltransferase (probable)	scf0513164	2567817	2574016
gene14993_300up_300down	gene92	3686	gene14993	Monogalactosyldiacylglycerol synthase, chloroplastic (CsMGD1), Precursor (putative)	scf0513194	100103	103788
gene23425_300up_300down	gene93	9631	gene23425	Pullulanase 1, chloroplastic (AtPU1), Precursor (putative)	scf0513008	191136	181506
gene08048_300up_300down	gene94	5866	gene08048	hypothetical protein	scf0513132	555600	549735
gene18949_300up_300down	gene95	4819	gene18949	Uncharacterized membrane protein At1g63010 (similar to)	scf0513170	4203723	4208541
gene24302_300up_300down	gene96	10178	gene24302	Fanconi anemia group D2 protein homolog (Protein FACD2) (probable)	scf0512999	250582	260759
gene09291_300up_300down	gene97	5897	gene09291	Protein argonaute 1B (OsAGO1b) (similar to)	scf0513135	960927	955031
gene21620_300up_300down	gene98	3343	gene21620	Ankyrin repeat and BTB/POZ domain-containing protein 1 (probable)	scf0513072	47183	50525
gene22185_300up_300down	gene99	3627	gene22185	C4-dicarboxylate transport sensor protein dctB (probable)	scf0513060	90465	86839
gene28247_300up_300down	gene100	4443	gene28247	Methylcrotonoyl-CoA carboxylase beta chain, mitochondrial (MCCase subunit beta), Precursor (similar to)	scf0513125	1432380	1427938
gene09367_300up_300down	gene101	10818	gene09367	hypothetical protein	scf0513135	1399861	1410678
gene19390_300up_300down	gene102	4349	gene19390	Myosin-11 (probable)	scf0513170	4850183	4854531
gene22963_300up_300down	gene103	3168	gene22963	Transcription factor PIF3 (bHLH 8) (probable)	scf0513003	135913	132746
gene09610_300up_300down	gene104	4305	gene09610	ABC transporter G family member 28 (ABC transporter ABCG.28) (similar to)	scf0513149	685933	681629
gene16311_300up_300down	gene105	1881	gene16311	Root phototropism protein 3 (probable)	scf0513168.1	1278616	1280496
gene09615_300up_300down	gene106	4303	gene09615	RNA polymerase sigma factor rpoD (Sigma-A) (probable)	scf0513149	715199	719501
gene23026_300up_300down	gene107	2895	gene23026	Indole-3-acetic acid-amido synthetase GH3.17 (AtGH3-17) (putative)	scf0513004	80713	83607
gene06563_300up_300down	gene108	2993	gene06563	Serine hydroxymethyltransferase 1 (SHMT 1) (putative)	scf0513162	2074535	2071543
gene27786_300up_300down	gene109	2719	gene27786	PAX-interacting protein 1 (probable)	scf0513123	852653	849935
gene10071_300up_300down	gene110	2865	gene10071	Omega-6 fatty acid desaturase, chloroplastic, Precursor (putative)	scf0513151	241266	244130
gene28686_300up_300down	gene111	1640	gene28686	Secretion-regulating guanine nucleotide exchange factor (DelGEF) (probable)	scf0513088	182899	184538
gene20037_300up_300down	gene112	3904	gene20037	Uncharacterized protein At4g19900 (similar to)	scf0513173	1252996	1256899
gene23736_300up_300down	gene113	1983	gene23736	hypothetical protein	scf0512989	383164	381182
gene10239_300up_300down	gene114	1794	gene10239	Presenilin-like protein At1g08700 (similar to)	scf0513151	1048069	1049862
gene17145_300up_300down	gene115	4847	gene17145	Inner membrane protein oxaA (probable)	scf0513163	2598310	2593464
gene31237_300up_300down	gene116	3713	gene31237	Ligatin (probable)	scf0513108	306592	310304
gene24638_300up_300down	gene117	12015	gene24638	Alpha-glucosidase 2 (probable)	scf0513011	94000	81986
gene06778_300up_300down	gene118	2922	gene06778	Acyl-CoA-binding domain-containing protein 4 (Acyl-CoA binding protein 4) (probable)	scf0513159	1263862	1266783
gene20992_300up_300down	gene119	12746	gene20992	Anaphase-promoting complex subunit 1 (APC1) (probable)	scf0513044	818899	806154
gene16154_300up_300down	gene120	5468	gene16154	Dolichol kinase (probable)	scf0513168.1	268756	263289
gene01715_300up_300down	gene121	2096	gene01715	Glutamyl-tRNA reductase 2, chloroplastic (GluTR), Precursor (similar to)	scf0512984	876544	878639
gene15629_300up_300down	gene122	7249	gene15629	hypothetical protein	scf0513196	1423336	1416088
gene30489_300up_300down	gene123	9479	gene30489	hypothetical protein	scf0513103	401539	392061
gene18303_300up_300down	gene124	8726	gene18303	Probable ATP-dependent RNA helicase DHX36	scf0513176	2194836	2203561
gene03653_300up_300down	gene125	2420	gene03653	hypothetical protein	scf0513158.4	473651	471232
gene19156_300up_300down	gene126	4694	gene19156	Lysine-specific demethylase 3A (probable)	scf0513170	1684384	1689077
gene08972_300up_300down	gene127	2808	gene08972	UPF0415 protein C7orf25 homolog (probable)	scf0513135	716038	713231
gene20812_300up_300down	gene128	5332	gene20812	hypothetical protein	scf0513041	261235	255904
gene07942_300up_300down	gene129	4144	gene07942	Potassium transporter 1 (AtPOT1) (similar to)	scf0513140	1273543	1277686
gene26105_300up_300down	gene130	4924	gene26105	Rab9 effector protein with Kelch motifs (probable)	scf0513111	1075210	1070287
gene15204_300up_300down	gene131	3404	gene15204	Cytokinin dehydrogenase 5 (CKO5), Precursor (similar to)	scf0513194	1107474	1104071
gene25369_300up_300down	gene132	2753	gene25369	Pre-mRNA polyadenylation factor fip1 (probable)	scf0513119	122463	119711
gene27943_300up_300down	gene133	5205	gene27943	Golgin candidate 6 (AtGC6) (putative)	scf0513124.6	836938	842142
gene16098_300up_300down	gene134	3214	gene16098	RING finger protein 13 (probable)	scf0513166	392290	395503
gene10086_300up_300down	gene135	2932	gene10086	Transmembrane 9 superfamily member 4, Precursor (probable)	scf0513151	310017	312948
gene12685_300up_300down	gene136	3094	gene12685	Serine/threonine-protein kinase (similar to)	scf0513192	301034	304127
gene32640_300up_300down	gene137	2878	gene32640	Abscisic acid 8-hydroxylase 3 (ABA 8-hydroxylase 3) (probable)	scf0513100	155185	158062
gene23780_300up_300down	gene138	4919	gene23780	Exosome complex exonuclease rrp6 (probable)	scf0512991	382914	377996
gene24646_300up_300down	gene139	3636	gene24646	Coiled-coil domain-containing protein 157 (probable)	scf0513011	128636	132271
gene29895_300up_300down	gene140	4031	gene29895	Cellulose synthase-like protein D1 (AtCslD1) (putative)	scf0513085	340412	336382
gene01790_300up_300down	gene141	5384	gene01790	Aspartyl-tRNA synthetase (AspRS) (similar to)	scf0512957	99034	93651
gene25041_300up_300down	gene142	5256	gene25041	tRNA (guanine-N(1)-)-methyltransferase (probable)	scf0513115	211279	206024
gene02215_300up_300down	gene143	7280	gene02215	ABC transporter B family member 2 (ABC transporter ABCB.2) (putative)	scf0512963	207004	199725
gene06334_300up_300down	gene144	2553	gene06334	Exocyst complex component 7 (rExo70) (probable)	scf0513158.5	775647	778199
gene32117_300up_300down	gene145	3666	gene32117	Pentatricopeptide repeat-containing protein At5g25630 (probable)	scf0513098	2709122	2712787
gene01874_300up_300down	gene146	5548	gene01874	Dentin sialoprotein, Precursor (probable)	scf0512956	405807	400260
gene27963_300up_300down	gene147	1950	gene27963	Elongation factor Tu, chloroplastic (EF-Tu), Precursor (similar to)	scf0513124.6	945136	947085
gene24407_300up_300down	gene148	2310	gene24407	SUN domain-containing protein 2, Precursor (probable)	scf0513029	59518	57209
gene09668_300up_300down	gene149	1773	gene09668	S-adenosylmethionine synthetase 3 (AdoMet synthetase 3) (putative)	scf0513149	959251	961023
gene28245_300up_300down	gene150	2181	gene28245	Limkain-b1 (probable)	scf0513125	1423058	1420878
gene01909_300up_300down	gene151	2675	gene01909	Major facilitator superfamily domain-containing protein 5 (probable)	scf0512956	595486	598160
gene12500_300up_300down	gene152	4805	gene12500	Tubulin--tyrosine ligase-like protein 12 (probable)	scf0513192	685037	689841
gene30118_300up_300down	gene153	3037	gene30118	Putative DNA-binding protein ESCAROLA (probable)	scf0513102	282447	285483
gene22419_300up_300down	gene154	6848	gene22419	Probable inositol transporter 1 (putative)	scf0513062	1110048	1103201
gene01521_300up_300down	gene155	3088	gene01521	ABC transporter G family member 26 (ABC transporter ABCG.26) (putative)	scf0512978	826314	823227
gene12558_300up_300down	gene156	2224	gene12558	hypothetical protein	scf0513190	91492	89269
gene14575_300up_300down	gene157	2242	gene14575	Cell cycle checkpoint protein RAD17 (AtRAD17) (similar to)	scf0513192	2296723	2298964
gene18499_300up_300down	gene158	2223	gene18499	DELLA protein RGL1 (RGA-like protein) (probable)	scf0513170	319364	317142
gene07892_300up_300down	gene159	8067	gene07892	ABC transporter G family member 31 (ABC transporter ABCG.31) (putative)	scf0513140	873864	881930
gene14097_300up_300down	gene160	2065	gene14097	GTPase obgE (probable)	scf0513178.3	268009	265945
gene03874_300up_300down	gene161	3952	gene03874	Serine/threonine-protein kinase SNT7, chloroplastic, Precursor (putative)	scf0513158.4	1378622	1382573
gene27696_300up_300down	gene162	4648	gene27696	Beta-amylase (probable)	scf0513122	384003	388650
gene11116_300up_300down	gene163	4326	gene11116	Probable serine/threonine-protein kinase mps1	scf0513144	644156	639831
gene02115_300up_300down	gene164	3673	gene02115	hypothetical protein	scf0512965	623301	619629
gene18143_300up_300down	gene165	5104	gene18143	Pentatricopeptide repeat-containing protein At5g02830, chloroplastic, Precursor (putative)	scf0513177	67557	72660
gene16939_300up_300down	gene166	4528	gene16939	Preprotein translocase subunit secY, chloroplastic, Precursor (similar to)	scf0513163	681691	677164
gene15966_300up_300down	gene167	2058	gene15966	Probable sodium-coupled neutral amino acid transporter 6	scf0513165	2787629	2785572
gene27607_300up_300down	gene168	3607	gene27607	Methenyltetrahydrofolate synthetase domain-containing protein (probable)	scf0513131	1623056	1619450
gene07926_300up_300down	gene169	4858	gene07926	Probable NADH dehydrogenase	scf0513140	1147297	1142440
gene14696_300up_300down	gene170	3387	gene14696	Myosin-10 (NMMHC II-b) (probable)	scf0513194	2016416	2019802
gene19378_300up_300down	gene171	6520	gene19378	Spastin (probable)	scf0513170	4788210	4794729
gene30405_300up_300down	gene172	3243	gene30405	Probable serine/threonine-protein kinase DDB_G0280133	scf0513104	696097	699339
gene26790_300up_300down	gene173	3432	gene26790	Putative receptor protein kinase ZmPK1, Precursor (probable)	scf0513127	231252	227821
gene15891_300up_300down	gene174	7592	gene15891	Serine/threonine-protein kinase fray2 (similar to)	scf0513165	1922150	1914559
gene32260_300up_300down	gene175	2211	gene32260	Probable NADH dehydrogenase, chloroplastic/mitochondrial, Precursor (similar to)	scf0513098	267875	270085
gene07792_300up_300down	gene176	5174	gene07792	DNA-binding protein SATB1 (probable)	scf0513139.5	294478	289305
gene18475_300up_300down	gene177	2854	gene18475	Pentatricopeptide repeat-containing protein At1g79490, mitochondrial, Precursor (putative)	scf0513170	184317	187170
gene03141_300up_300down	gene178	4745	gene03141	DNA polymerase I, thermostable (probable)	scf0513157	788317	783573
gene17249_300up_300down	gene179	4919	gene17249	Pathogenesis-related homeodomain protein (PRHA) (similar to)	scf0513163	2228133	2233051
gene09622_300up_300down	gene180	5679	gene09622	Phosphoglycerate kinase (probable)	scf0513149	761922	756244
gene24141_300up_300down	gene181	4160	gene24141	Protein trpH (probable)	scf0512993	10206	14365
gene21604_300up_300down	gene182	5750	gene21604	Nuclear pore complex protein Nup133 (probable)	scf0513072	329225	323476
gene30392_300up_300down	gene183	2355	gene30392	Remorin (probable)	scf0513104	628056	630410
gene24250_300up_300down	gene184	1605	gene24250	U5 small nuclear ribonucleoprotein 40 kDa protein (U5 snRNP 40 kDa protein) (similar to)	scf0512996	262405	264009
gene30048_300up_300down	gene185	1959	gene30048	1-aminocyclopropane-1-carboxylate oxidase homolog 1 (probable)	scf0513086	357366	359324
gene17250_300up_300down	gene186	2641	gene17250	Protein CHLOROPLAST IMPORT APPARATUS 2, Precursor (probable)	scf0513163	2245894	2243254
gene22085_300up_300down	gene187	3093	gene22085	Glucan 1,3-beta-glucosidase, Precursor (probable)	scf0513078	123644	120552
gene17026_300up_300down	gene188	2191	gene17026	Peroxidase 45 (Atperox P45), Precursor (putative)	scf0513163	1705850	1703660
gene16000_300up_300down	gene189	2763	gene16000	Protein FAR1-RELATED SEQUENCE 6 (similar to)	scf0513165	3008721	3011483
gene02475_300up_300down	gene190	4339	gene02475	Pentatricopeptide repeat-containing protein At2g41720 (similar to)	scf0512969	362134	357796
gene15177_300up_300down	gene191	2572	gene15177	Mannan endo-1,4-beta-mannosidase 7 (AtMAN7), Precursor (similar to)	scf0513194	974488	977059
gene09551_300up_300down	gene192	5691	gene09551	Cat eye syndrome critical region protein 2 (probable)	scf0513135	2395052	2389362
gene10579_300up_300down	gene193	4863	gene10579	Translocase of chloroplast 159, chloroplastic (AtToc159) (probable)	scf0513144	130241	125379
gene13339_300up_300down	gene194	3755	gene13339	Zinc finger CCCH domain-containing protein 48 (AtC3H48) (similar to)	scf0513190	2770664	2774418
gene03965_300up_300down	gene195	11257	gene03965	PAP-associated domain-containing protein 5 (TRF4-2) (probable)	scf0513153	318298	329554
gene00817_300up_300down	gene196	17338	gene00817	Sacsin (probable)	scf0512935	288044	270707
gene07367_300up_300down	gene197	3764	gene07367	Calcium-binding protein 4 (CaBP4) (probable)	scf0513137	152218	155981
gene31269_300up_300down	gene198	3436	gene31269	Probable E3 ubiquitin-protein ligase HERC2	scf0513107	193456	196891
gene23128_300up_300down	gene199	3131	gene23128	conserved hypothetical protein	scf0513004	832967	829837
gene22838_300up_300down	gene200	2493	gene22838	Probable indole-3-acetic acid-amido synthetase GH3.1 (AtGH3-1) (similar to)	scf0513068	196419	193927
gene06392_300up_300down	gene201	4459	gene06392	Protein tex (probable)	scf0513158.5	1055771	1051313
gene27813_300up_300down	gene202	2496	gene27813	Uncharacterized protein At3g63140, chloroplastic, Precursor (similar to)	scf0513123	115436	112941
gene10536_300up_300down	gene203	2770	gene10536	hypothetical protein	scf0513143	913305	916074
gene15996_300up_300down	gene204	9959	gene15996	Protein KIAA0664 homolog (probable)	scf0513165	2981524	2971566
gene11621_300up_300down	gene205	3378	gene11621	E3 ubiquitin-protein ligase KEG (probable)	scf0513148	237282	233905
gene07363_300up_300down	gene206	6903	gene07363	Pentatricopeptide repeat-containing protein At4g34830, chloroplastic, Precursor (similar to)	scf0513137	136924	130022
gene16959_300up_300down	gene207	2332	gene16959	Probable LRR receptor-like serine/threonine-protein kinase At5g45780, Precursor	scf0513163	447402	445071
gene18567_300up_300down	gene208	5548	gene18567	Myb-like protein H (probable)	scf0513170	682876	688423
gene24653_300up_300down	gene209	2233	gene24653	Serpentine receptor class gamma-10 (Protein srg-10) (probable)	scf0513012	30137	32369
gene24860_300up_300down	gene210	8837	gene24860	Alpha,alpha-trehalose-phosphate synthase [UDP-forming] 1 (AtTPS1) (putative)	scf0513017	260024	268860
gene11263_300up_300down	gene211	4698	gene11263	NAD kinase 2, chloroplastic (AtNADK-2), Precursor (similar to)	scf0513144	1442602	1437905
gene25633_300up_300down	gene212	5864	gene25633	Adenosylmethionine-8-amino-7-oxononanoate aminotransferase (DAPA aminotransferase) (probable)	scf0513121	35206	29343
gene20081_300up_300down	gene213	5627	gene20081	Putative phospholipid-transporting ATPase 5 (AtALA5)	scf0513173	1528221	1533847
gene02334_300up_300down	gene214	2992	gene02334	Kynurenine--oxoglutarate transaminase (probable)	scf0512965	554839	551848
gene17946_300up_300down	gene215	3663	gene17946	RNA polymerase sigma factor rpoD (Sigma-A) (probable)	scf0513176	54181	57843
gene30526_300up_300down	gene216	5460	gene30526	Mediator of RNA polymerase II transcription subunit 12 (probable)	scf0513103	707685	702226
gene13528_300up_300down	gene217	7237	gene13528	Steroidogenic acute regulatory protein, mitochondrial (StAR), Precursor (probable)	scf0513178.5	271454	278690
gene24511_300up_300down	gene218	3536	gene24511	Diacylglycerol kinase 1 (DAG kinase 1) (probable)	scf0513031	212271	215806
gene00258_300up_300down	gene219	10131	gene00258	4-alpha-glucanotransferase (D-enzyme) (probable)	scf0512948	30613	40743
gene23601_300up_300down	gene220	1809	gene23601	Receptor-type tyrosine-protein phosphatase U (R-PTP-U), Precursor (similar to)	scf0512990	392413	394221
gene02540_300up_300down	gene221	2700	gene02540	3-hydroxydecanoyl-[acyl-carrier-protein] dehydratase (probable)	scf0512968	123531	126230
gene08871_300up_300down	gene222	3897	gene08871	Peroxisomal acyl-coenzyme A oxidase 1 (AOX 1) (putative)	scf0513135	94602	98498
gene15773_300up_300down	gene223	3718	gene15773	Sec1 family domain-containing protein 2 (probable)	scf0513165	1594196	1597913
gene01049_300up_300down	gene224	3296	gene01049	E3 ubiquitin-protein ligase At1g63170 (probable)	scf0512938	112078	108783
gene24475_300up_300down	gene225	6610	gene24475	Protein translocase subunit secA, chloroplastic, Precursor (putative)	scf0513030	535058	541667
gene18011_300up_300down	gene226	2725	gene18011	Suppressor protein SRP40 (probable)	scf0513176	1425040	1422316
gene15991_300up_300down	gene227	3563	gene15991	Glycerol kinase (GK) (similar to)	scf0513165	2939647	2936085
gene19706_300up_300down	gene228	3261	gene19706	Ribosomal RNA large subunit methyltransferase I (probable)	scf0513173	79448	82708
gene28281_300up_300down	gene229	10980	gene28281	DNA mismatch repair protein mutS (probable)	scf0513124.4	279560	290539
gene05024_300up_300down	gene230	3018	gene05024	Beta-galactosidase (Lactase) (probable)	scf0513154	643890	646907
gene10742_300up_300down	gene231	5016	gene10742	Pyruvate kinase isozyme G, chloroplastic, Precursor (similar to)	scf0513143	612299	607284
gene06030_300up_300down	gene232	1590	gene06030	Monoglyceride lipase (MGL) (probable)	scf0513161	735994	734405
gene24477_300up_300down	gene233	2890	gene24477	Probable polygalacturonase (PG) (similar to)	scf0513030	545789	548678
gene15239_300up_300down	gene234	5019	gene15239	Vacuolar proton translocating ATPase 100 kDa subunit (probable)	scf0513194	1250386	1245368
gene28317_300up_300down	gene235	7487	gene28317	Cytochrome P450 71D7 (probable)	scf0513124.4	468572	476058
gene28689_300up_300down	gene236	2222	gene28689	Taxadiene 5-alpha hydroxylase (probable)	scf0513088	199391	201612
gene12346_300up_300down	gene237	7352	gene12346	Cleft lip and palate transmembrane protein 1 homolog (probable)	scf0513189	249359	242008
gene08786_300up_300down	gene238	2797	gene08786	Probable receptor-like protein kinase At2g42960	scf0513134	1543272	1546068
gene04205_300up_300down	gene239	2520	gene04205	Phosphatidylinositol 4-kinase type 2-alpha (probable)	scf0513152	1005887	1003368
gene07947_300up_300down	gene240	2372	gene07947	Zinc transporter 6, chloroplastic, Precursor (similar to)	scf0513140	1328438	1326067
gene12090_300up_300down	gene241	2247	gene12090	Pentatricopeptide repeat-containing protein At5g18475 (similar to)	scf0513187	888693	890939
gene12945_300up_300down	gene242	7691	gene12945	Polyphosphoinositide phosphatase (probable)	scf0513192	1132951	1125261
gene14886_300up_300down	gene243	4109	gene14886	Transmembrane and coiled-coil domain-containing protein 4 (probable)	scf0513192	2695788	2699896
gene07645_300up_300down	gene244	2487	gene07645	Amino acid permease 2 (putative)	scf0513137	689870	687384
gene14077_300up_300down	gene245	2607	gene14077	Probable receptor-like protein kinase At5g47070 (similar to)	scf0513178.3	171680	174286
gene15520_300up_300down	gene246	1899	gene15520	Alpha-1,6-mannosyl-glycoprotein 2-beta-N-acetylglucosaminyltransferase (GNT-II) (probable)	scf0513196	2152664	2150766
gene22056_300up_300down	gene247	2634	gene22056	Pentatricopeptide repeat-containing protein At2g27610 (similar to)	scf0513075	720475	717842
gene16123_300up_300down	gene248	3626	gene16123	Putative cyclic nucleotide-gated ion channel 15	scf0513169	49566	53191
gene16115_300up_300down	gene249	4948	gene16115	hypothetical protein	scf0513168.1	562537	557590
gene16206_300up_300down	gene250	2030	gene16206	ATP-dependent RNA helicase DBP3 (probable)	scf0513168.1	182107	180078
gene28151_300up_300down	gene251	2317	gene28151	Putative tRNA pseudouridine synthase	scf0513125	889743	892059
gene17112_300up_300down	gene252	3651	gene17112	Phytosulfokine receptor 2 (AtPSKR2), Precursor (similar to)	scf0513163	2837880	2841530
gene28569_300up_300down	gene253	2854	gene28569	Abscisic acid 8-hydroxylase 4 (ABA 8-hydroxylase 4) (putative)	scf0513125	1569028	1571881
gene11230_300up_300down	gene254	1898	gene11230	DNA-(apurinic or apyrimidinic site) lyase (AP lyase) (probable)	scf0513144	1275154	1273257
gene00141_300up_300down	gene255	9649	gene00141	NHL repeat-containing protein 2 (probable)	scf0512945	23329	32977
gene22828_300up_300down	gene256	5769	gene22828	Katanin p80 WD40-containing subunit B1 (Katanin p80 subunit B1) (probable)	scf0513068	125776	131544
gene31508_300up_300down	gene257	2055	gene31508	Pentatricopeptide repeat-containing protein At1g77360, mitochondrial, Precursor (putative)	scf0513094	2330580	2328526
