# Supplementary material for: Evaluating allopolyploid origins in strawberries (Fragaria) using haplotypes generated from target capture sequencing
Source: BMC Evol Biol. 2017 Aug 4;17:180. doi: 10.1186/s12862-017-1019-7 (PMC5543553; doi:10.1186/s12862-017-1019-7)
Supplement: Supplementary file 5 — Gene trees for all of the datasets. (TXT 7807 kb) [file 12862_2017_1019_MOESM5_ESM.txt]

set	gene_or_fragment	model	alignment_lengh	variable_sites	sh_test	tree
1	gene1_fragment10	HKY+I+G	643	62	1.000	(((((((((F_vesca_americana_CFRA988_index41:1e-08,F_vesca_americana_CFRA989_index08:1e-08)0:1e-08,(F_vesca_vesca_CFRA438_index25:1e-08,(F_vesca_vesca_CFRA438_index25:1e-08,(F_vesca_vesca_CFRA1967_index19:1e-08,(F_vesca_vesca_CFRA1967_index19:1e-08,(F_vesca_vesca_CFRA1812_index22:1e-08,(F_vesca_mexicana_CFRA61_index05:1e-08,((F_bucharica_CFRA522_index39:0.00735038,(F_vesca_bracteata_CFRA1334_index1…
1	gene2_fragment11	HKY+I	554	47	1.000	((((((((((F_nubicola_CFRA1797_index08:1e-08,F_nubicola_CFRA1797_index08:1e-08)68:0.02596634,F_nipponica_CFRA1864_index07:1e-08)3:5.6e-07,((F_chinensis_CFRA202_index33:1e-08,F_chinensis_CFRA202_index33:1e-08)63:0.01290512,(F_nipponica_CFRA1864_index07:1e-08,F_pentaphylla_CFRA1913_index11:7e-08)14:7e-08)1:1.4e-07)1:2.8e-07,F_pentaphylla_CFRA1913_index11:1e-08)50:0.02660177,F_chinensis_CFRA1199_inde…
1	gene4_fragment6	HKY+G	700	57	1.000	((((F_chinensis_CFRA202_index33:1e-08,F_chinensis_CFRA202_index33:1e-08)62:0.00151642,(F_nipponica_CFRA1864_index07:1e-08,(F_nipponica_CFRA1862_index38:0.00151895,(F_nipponica_CFRA1864_index07:1e-08,(F_vesca_bracteata_CFRA106_index09:1e-08,(F_viridis_CFRA1256_index02:0.00302945,(F_viridis_CFRA1256_index02:1e-08,((F_vesca_vesca_CFRA438_index25:1e-08,(F_vesca_vesca_CFRA438_index25:1e-08,(F_vesca_ve…
1	gene4_fragment3	GTR+I	512	46	1.000	(((((F_nipponica_CFRA1864_index07:1e-08,F_mandshurica_CFRA1947_index07:2.3e-07)5:2.3e-07,(F_chinensis_CFRA1199_index16:0.0112151,(F_nipponica_CFRA1864_index07:1e-08,((F_chinensis_CFRA202_index33:1e-08,F_chinensis_CFRA202_index33:1e-08)100:0.04581018,(F_nipponica_CFRA1862_index38:1e-08,F_nipponica_CFRA1862_index38:1e-08)42:0.01117804)3:6.2e-07)14:1e-08)45:0.01142202)0:1.1e-07,((F_nilgerrensis_CFRA…
1	gene6_fragment2	HKY	520	58	1.000	(((((((((((((((((((((((((((((((((F_vesca_bracteata_CFRA106_index09:1e-08,F_vesca_bracteata_CFRA107_index13:1e-08)2:1e-08,F_vesca_bracteata_CFRA1334_index10:1e-08)0:1e-08,F_vesca_bracteata_CFRA1334_index10:1e-08)0:1e-08,F_vesca_bracteata_CFRA456_index29:1e-08)0:1e-08,F_vesca_bracteata_CFRA456_index29:1e-08)0:1e-08,(F_vesca_americana_CFRA989_index08:1e-08,F_bucharica_CFRA522_index39:0.00198747)2:1.…
1	gene8_fragment3	K80+I+G	739	61	1.000	(((((((((((F_nilgerrensis_CFRA1223_index28:0.01914374,F_nilgerrensis_CFRA1223_index28:1.8e-07)35:0.01271139,(F_daltoniana_CFRA1685_index15:1e-08,F_daltoniana_CFRA1685_index15:1e-08)89:0.01271604)34:0.01301902,(F_iinumae_CFRA1853_index35:1e-08,(F_iinumae_CFRA1853_index35:1e-08,(F_iinumae_CFRA2025_index34:1e-08,F_iinumae_CFRA2025_index34:1e-08)76:0.00625003)70:0.00625003)96:0.03258901)40:0.00652906…
1	gene9_fragment18	HKY+I+G	604	44	1.000	(((((((((((((((F_vesca_vesca_CFRA438_index25:1e-08,F_bucharica_CFRA522_index39:0.00799248)0:1e-08,F_vesca_vesca_CFRA438_index25:1e-08)0:1e-08,F_vesca_mexicana_CFRA61_index05:1e-08)0:1e-08,F_vesca_mexicana_CFRA61_index05:1e-08)0:1e-08,F_vesca_californica_CFRA371_index21:1e-08)0:1e-08,F_vesca_bracteata_CFRA107_index13:1e-08)1:1e-08,F_vesca_americana_CFRA989_index08:1e-08)0:1e-08,F_vesca_americana_C…
1	gene9_fragment11	GTR+I+G	553	43	1.000	((((((((((((((((((((((((((((F_bucharica_CFRA522_index39:1e-08,F_bucharica_CFRA522_index39:1e-08)68:0.01644115,F_nipponica_CFRA1864_index07:0.00819792)23:0.00788635,F_nubicola_CFRA1797_index08:9e-08)6:1.8e-07,F_nubicola_CFRA1797_index08:1e-08)5:2.6e-07,(F_bucharica_CFRA520_index35:2.6e-07,(F_bucharica_CFRA1906_index44:1e-08,F_bucharica_CFRA1906_index44:1e-08)80:0.00807872)63:0.00809258)31:0.008107…
1	gene12_fragment3	HKY+I	519	35	1.000	((((((((((F_iinumae_CFRA1853_index35:1e-08,F_iinumae_CFRA2025_index34:1e-08)22:1e-08,(F_iinumae_CFRA1853_index35:1e-08,F_iinumae_CFRA2025_index34:1e-08)21:1e-08)96:0.0342193,F_nipponica_CFRA1862_index38:1e-08)3:1e-08,(F_pentaphylla_CFRA1913_index11:6e-08,(F_pentaphylla_CFRA1913_index11:6e-08,(F_viridis_CFRA1597_index36:1.1e-07,F_vesca_vesca_CFRA1812_index22:2.2e-07)42:0.0109758)1:6e-08)0:2.8e-07)…
1	gene15_fragment11	HKY+I	503	31	1.000	(((((((((((((((((((((((F_vesca_bracteata_CFRA107_index13:1e-08,F_vesca_bracteata_CFRA456_index29:1e-08)0:1e-08,F_vesca_bracteata_CFRA456_index29:1e-08)0:1e-08,F_bucharica_CFRA1906_index44:1e-08)0:1e-08,F_bucharica_CFRA1906_index44:1e-08)0:1e-08,F_bucharica_CFRA520_index35:1e-08)0:1e-08,F_bucharica_CFRA520_index35:1e-08)0:1e-08,F_bucharica_CFRA522_index39:1e-08)0:1e-08,F_vesca_californica_CFRA371_…
1	gene16_fragment1	HKY+I	642	76	1.000	(((((((((((((((((((((F_daltoniana_CFRA1685_index15:1e-08,F_daltoniana_CFRA1685_index15:1e-08)76:0.00862871,(F_nubicola_CFRA1797_index08:1e-08,F_nubicola_CFRA1797_index08:1e-08)92:0.01773119)55:0.00868748,(F_nipponica_CFRA1864_index07:1e-08,(F_pentaphylla_CFRA1913_index11:0.01746085,(F_chinensis_CFRA202_index33:1e-08,(F_chinensis_CFRA202_index33:6e-08,F_pentaphylla_CFRA1913_index11:1e-08)18:1e-08)…
1	gene16_fragment13	GTR+I+G	531	41	1.000	(((((((((((((((((F_vesca_bracteata_CFRA107_index13:1e-08,F_vesca_bracteata_CFRA107_index13:1e-08)1:1e-08,F_vesca_bracteata_CFRA1334_index10:1e-08)0:1e-08,F_vesca_bracteata_CFRA1334_index10:1e-08)0:1e-08,(F_vesca_americana_CFRA988_index41:1e-08,(F_vesca_bracteata_CFRA1952_index12:1e-08,(F_vesca_bracteata_CFRA106_index09:1e-08,F_vesca_bracteata_CFRA1952_index12:1e-08)17:1e-08)50:0.00783672)3:2.5e-0…
1	gene17_fragment19	HKY+I+G	624	52	1.000	((((((((((((((((((((((((((((((F_vesca_americana_CFRA989_index08:1e-08,F_vesca_americana_CFRA989_index08:1e-08)1:1e-08,F_vesca_americana_CFRA988_index41:0.01262745)0:2.7e-07,F_vesca_bracteata_CFRA106_index09:1e-08)0:1.5e-07,F_vesca_bracteata_CFRA106_index09:1e-08)0:8e-08,F_vesca_bracteata_CFRA107_index13:1e-08)0:4e-08,F_vesca_bracteata_CFRA1334_index10:1e-08)0:1e-08,F_vesca_bracteata_CFRA1334_inde…
1	gene18_fragment11	GTR+I	567	40	1.000	(((((F_bucharica_CFRA520_index35:7e-08,F_mandshurica_CFRA1947_index07:1e-08)10:7e-08,(F_mandshurica_CFRA1947_index07:0.01244249,(F_bucharica_CFRA1906_index44:1e-08,(F_bucharica_CFRA1906_index44:1e-08,(F_vesca_vesca_CFRA1812_index22:1e-08,(F_bucharica_CFRA520_index35:1e-08,((F_bucharica_CFRA522_index39:7e-08,F_bucharica_CFRA522_index39:1e-08)33:1e-08,(F_vesca_vesca_CFRA438_index25:1e-08,(F_vesca_v…
1	gene19_fragment2	HKY+I	622	60	1.000	((((((((((((((((((((((((((((((F_vesca_bracteata_CFRA1334_index10:0.01168094,F_vesca_vesca_CFRA438_index25:1e-08)3:1e-08,F_vesca_vesca_CFRA438_index25:1e-08)0:1e-08,F_vesca_mexicana_CFRA61_index05:1e-08)0:1e-08,F_vesca_californica_CFRA371_index21:1e-08)0:1e-08,F_vesca_bracteata_CFRA1952_index12:1e-08)0:1e-08,F_vesca_bracteata_CFRA106_index09:1e-08)0:1e-08,F_vesca_americana_CFRA989_index08:1e-08)0:…
1	gene19_fragment10	GTR+I+G	633	66	1.000	(((((((((((((((((((((((((((((F_vesca_americana_CFRA988_index41:1e-08,F_vesca_bracteata_CFRA456_index29:1e-08)1:1e-08,F_vesca_bracteata_CFRA106_index09:0.0075848)1:2.3e-07,F_bucharica_CFRA1906_index44:1e-08)0:1.4e-07,F_bucharica_CFRA520_index35:1e-08)0:5e-08,F_vesca_californica_CFRA371_index21:1e-08)0:5e-08,F_mandshurica_CFRA1947_index07:1e-08)0:1e-08,F_mandshurica_CFRA1947_index07:1e-08)0:1e-08,F…
1	gene21_fragment5	HKY+G	577	61	1.000	((((((((((((((((((F_vesca_bracteata_CFRA106_index09:1e-08,F_vesca_bracteata_CFRA107_index13:1e-08)1:1e-08,F_vesca_bracteata_CFRA107_index13:1e-08)0:1e-08,F_vesca_bracteata_CFRA1334_index10:1e-08)0:1e-08,F_vesca_bracteata_CFRA1334_index10:1e-08)0:1e-08,F_vesca_bracteata_CFRA1952_index12:1e-08)0:1e-08,F_vesca_bracteata_CFRA1952_index12:1e-08)0:1e-08,F_vesca_bracteata_CFRA456_index29:1e-08)1:1e-08,F…
1	gene27_fragment16	HKY+G	534	67	1.000	((((((((((((F_daltoniana_CFRA1685_index15:1e-08,F_daltoniana_CFRA1685_index15:1e-08)69:0.00195191,F_viridis_CFRA1597_index36:0.00389351)9:1.4e-07,(F_viridis_CFRA1256_index02:1.5e-07,(F_viridis_CFRA1597_index36:0.00194504,(F_viridis_CFRA1256_index02:1e-08,F_vesca_vesca_CFRA1812_index22:1.4e-07)57:1e-08)83:0.00585719)28:0.0019402)47:0.00194702,(F_nubicola_CFRA1797_index08:1.6e-07,(F_iinumae_CFRA202…
1	gene28_fragment11	HKY+G	563	55	1.000	(((((((((((((((((((((((((((((F_vesca_americana_CFRA988_index41:1e-08,F_vesca_americana_CFRA988_index41:1e-08)0:1e-08,F_vesca_americana_CFRA989_index08:1e-08)0:1e-08,F_vesca_americana_CFRA989_index08:1e-08)0:1e-08,F_vesca_bracteata_CFRA107_index13:1e-08)0:1e-08,F_vesca_bracteata_CFRA107_index13:1e-08)0:1e-08,F_vesca_bracteata_CFRA456_index29:1e-08)0:1e-08,F_vesca_bracteata_CFRA456_index29:1e-08)0:…
1	gene31_fragment17	HKY+I+G	584	80	1.000	((((((((((((((((((F_vesca_americana_CFRA988_index41:1e-08,F_vesca_americana_CFRA988_index41:1e-08)1:1e-08,F_vesca_americana_CFRA989_index08:1e-08)0:1e-08,F_vesca_americana_CFRA989_index08:1e-08)0:1e-08,F_vesca_californica_CFRA371_index21:1e-08)2:1e-08,F_vesca_californica_CFRA371_index21:1e-08)1:1e-08,F_vesca_vesca_CFRA1967_index19:1e-08)2:1.8e-07,(F_vesca_bracteata_CFRA456_index29:0.00466378,F_ve…
1	gene33_fragment5	HKY+I	666	39	1.000	(((((((((((((F_vesca_americana_CFRA988_index41:1e-08,F_vesca_bracteata_CFRA456_index29:1e-08)3:6e-08,(F_vesca_bracteata_CFRA106_index09:1e-08,(F_vesca_bracteata_CFRA107_index13:1e-08,(F_vesca_bracteata_CFRA1952_index12:1e-08,F_vesca_bracteata_CFRA1952_index12:1e-08)23:1e-08)10:1e-08)73:0.00869139)0:1e-08,F_vesca_bracteata_CFRA106_index09:0.01745403)0:1e-08,F_vesca_mexicana_CFRA61_index05:1e-08)4:…
1	gene33_fragment8	HKY+I	601	52	0.998	(((((((((F_iinumae_CFRA2025_index34:1e-08,F_iinumae_CFRA2025_index34:1e-08)28:1e-08,F_iinumae_CFRA1853_index35:1e-08)7:1e-08,F_iinumae_CFRA1853_index35:1e-08)86:0.01541048,(F_daltoniana_CFRA1685_index15:1e-08,F_daltoniana_CFRA1685_index15:1e-08)93:0.0231532)59:0.00730467,F_viridis_CFRA1597_index36:1e-08)1:1.7e-07,F_viridis_CFRA1597_index36:1e-08)0:2.2e-07,((F_nubicola_CFRA1797_index08:1e-08,F_nub…
1	gene34_fragment9	HKY+I	520	48	1.000	(((((((((((((((((((((F_vesca_americana_CFRA989_index08:1e-08,F_vesca_bracteata_CFRA107_index13:1e-08)0:1e-08,F_vesca_americana_CFRA988_index41:1e-08)0:1e-08,(F_vesca_americana_CFRA988_index41:1e-08,F_vesca_bracteata_CFRA1952_index12:1e-08)60:0.01400626)0:7e-08,F_vesca_bracteata_CFRA1952_index12:1e-08)0:1e-08,F_vesca_bracteata_CFRA456_index29:0.01411972)0:7e-08,F_bucharica_CFRA1906_index44:1e-08)0…
1	gene36_fragment5	GTR+I+G	553	57	1.000	((((F_iinumae_CFRA2025_index34:1e-08,F_iinumae_CFRA2025_index34:1e-08)21:1e-08,(F_iinumae_CFRA1853_index35:1e-08,F_iinumae_CFRA1853_index35:1e-08)92:0.01227279)87:0.012436,((F_daltoniana_CFRA1685_index15:1e-08,F_daltoniana_CFRA1685_index15:1e-08)97:0.01875502,((F_nilgerrensis_CFRA1223_index28:1e-08,F_nilgerrensis_CFRA1223_index28:1e-08)80:0.00640495,(F_viridis_CFRA1256_index02:0.0127903,((F_vesca…
1	gene37_fragment5	HKY+I	632	26	0.996	(((F_daltoniana_CFRA1685_index15:1e-08,F_daltoniana_CFRA1685_index15:1e-08)21:1e-08,((F_iinumae_CFRA2025_index34:1e-08,(F_iinumae_CFRA2025_index34:1e-08,(F_iinumae_CFRA1853_index35:1e-08,F_iinumae_CFRA1853_index35:1e-08)15:1e-08)12:1e-08)49:0.02387287,((F_nubicola_CFRA1797_index08:1e-08,(F_viridis_CFRA1597_index36:1e-08,F_nubicola_CFRA1797_index08:1e-08)3:3e-07)1:1.5e-07,((F_nipponica_CFRA1864_in…
1	gene37_fragment12	HKY+G	645	67	1.000	((((((((((((((((((((((((F_vesca_americana_CFRA988_index41:1e-08,F_vesca_bracteata_CFRA1334_index10:0.00157192)2:6e-08,F_vesca_bracteata_CFRA107_index13:1e-08)0:6e-08,F_vesca_bracteata_CFRA1334_index10:1e-08)0:8e-08,F_vesca_bracteata_CFRA1952_index12:1e-08)0:4e-08,F_vesca_bracteata_CFRA456_index29:1e-08)0:1e-08,(F_vesca_bracteata_CFRA107_index13:1e-08,(F_vesca_bracteata_CFRA106_index09:1e-08,F_buc…
1	gene37_fragment2	SYM+I	531	34	1.000	(((((((((F_iinumae_CFRA2025_index34:1e-08,F_iinumae_CFRA1853_index35:2.4e-07)12:1e-08,F_iinumae_CFRA2025_index34:1e-08)4:1e-08,((F_nubicola_CFRA1797_index08:1e-08,F_nubicola_CFRA1797_index08:1e-08)75:0.01142547,(F_chinensis_CFRA202_index33:1e-08,(F_chinensis_CFRA1199_index16:1e-08,(F_nipponica_CFRA1862_index38:1e-08,(F_pentaphylla_CFRA1913_index11:0.01142068,(F_pentaphylla_CFRA1913_index11:1e-08,…
1	gene38_fragment26	GTR+I+G	551	85	1.000	(((((F_viridis_CFRA1256_index02:3.1e-07,F_viridis_CFRA1597_index36:0.03376214)33:0.01036894,((F_vesca_mexicana_CFRA61_index05:0.00948268,(F_vesca_americana_CFRA988_index41:0.00967537,F_vesca_bracteata_CFRA456_index29:0.00943222)78:0.00979424)45:2.1e-07,(F_bucharica_CFRA522_index39:0.01436762,(F_vesca_bracteata_CFRA107_index13:1.8e-07,(F_vesca_vesca_CFRA1967_index19:3.1e-07,(F_chinensis_CFRA1199_i…
1	gene40_fragment5	HKY+I+G	618	60	1.000	((((((((F_vesca_bracteata_CFRA1952_index12:1e-08,F_vesca_bracteata_CFRA1952_index12:1e-08)27:1e-08,F_vesca_bracteata_CFRA106_index09:1e-08)73:0.01021091,F_bucharica_CFRA520_index35:1.9e-07)34:0.00510732,((F_viridis_CFRA1256_index02:1.2e-07,F_viridis_CFRA1256_index02:0.01029031)50:0.00507505,((F_vesca_bracteata_CFRA107_index13:1e-08,(F_vesca_bracteata_CFRA1334_index10:1e-08,(F_vesca_bracteata_CFRA…
1	gene40_fragment7	HKY+G	546	60	1.000	(((((((((((F_vesca_bracteata_CFRA106_index09:1e-08,F_vesca_bracteata_CFRA107_index13:9e-08)61:0.00182566,F_chinensis_CFRA1199_index16:0.00555812)1:1.4e-07,F_bucharica_CFRA520_index35:0.0018389)0:8e-08,(F_vesca_bracteata_CFRA106_index09:1e-07,(F_vesca_americana_CFRA988_index41:1e-08,(F_viridis_CFRA1256_index02:0.00182897,(F_viridis_CFRA1256_index02:1e-08,(F_vesca_vesca_CFRA438_index25:1e-08,(F_ves…
1	gene41_fragment5	HKY+G	631	42	1.000	((((((((((((((((((((((((F_vesca_bracteata_CFRA106_index09:1e-08,F_vesca_bracteata_CFRA106_index09:1e-08)0:1e-08,F_vesca_bracteata_CFRA107_index13:1e-08)0:1e-08,F_vesca_bracteata_CFRA107_index13:1e-08)0:1e-08,F_vesca_bracteata_CFRA1334_index10:1e-08)0:1e-08,F_vesca_bracteata_CFRA1334_index10:1e-08)0:1e-08,(F_vesca_americana_CFRA988_index41:1e-08,F_vesca_bracteata_CFRA1952_index12:1e-08)66:0.001594…
1	gene43_fragment1	HKY+I	668	68	1.000	(((((((((((((((((((((((((F_chinensis_CFRA1199_index16:0.00550911,F_vesca_vesca_CFRA438_index25:7e-08)5:1e-08,F_vesca_vesca_CFRA1967_index19:1e-08)1:1e-08,F_vesca_californica_CFRA371_index21:1e-08)0:2.2e-07,F_vesca_californica_CFRA371_index21:1e-08)0:7e-08,(F_vesca_bracteata_CFRA1952_index12:1e-08,F_vesca_bracteata_CFRA1952_index12:1e-08)61:0.00548061)0:7e-08,(F_vesca_americana_CFRA989_index08:1e-…
1	gene44_fragment3	GTR+I	523	23	1.000	(((((((((((((((((F_vesca_americana_CFRA988_index41:1e-08,F_vesca_bracteata_CFRA106_index09:0.06644972)1:3.3e-07,F_vesca_vesca_CFRA1967_index19:1e-08)1:1e-08,F_vesca_bracteata_CFRA106_index09:1e-08)0:1e-08,F_vesca_bracteata_CFRA107_index13:0.06631999)0:1.6e-07,F_vesca_bracteata_CFRA107_index13:1e-08)0:3.3e-07,F_vesca_bracteata_CFRA1334_index10:1e-08)0:1.6e-07,F_vesca_bracteata_CFRA1334_index10:1e-…
1	gene45_fragment6	GTR+I	507	31	1.000	(((((F_bucharica_CFRA1906_index44:0.03286105,F_bucharica_CFRA520_index35:4.2e-07)49:0.01614686,(((F_iinumae_CFRA2025_index34:1e-08,(F_iinumae_CFRA2025_index34:1e-08,(F_iinumae_CFRA1853_index35:1e-08,F_iinumae_CFRA1853_index35:1e-08)25:1e-08)27:1e-08)94:0.05329511,((F_viridis_CFRA1597_index36:1e-08,(F_vesca_vesca_CFRA1812_index22:1e-08,(F_vesca_vesca_CFRA1812_index22:0.01653521,F_viridis_CFRA1597_…
1	gene47_fragment1	GTR+G	597	52	1.000	(((((((((((((((((((((((((((F_vesca_bracteata_CFRA106_index09:1e-08,F_vesca_bracteata_CFRA106_index09:1e-08)0:1e-08,F_vesca_bracteata_CFRA107_index13:1e-08)0:1e-08,F_vesca_bracteata_CFRA1952_index12:1e-08)0:1e-08,F_vesca_bracteata_CFRA1952_index12:1e-08)0:1e-08,F_vesca_bracteata_CFRA456_index29:1e-08)0:1e-08,(F_vesca_americana_CFRA988_index41:1e-08,F_bucharica_CFRA1906_index44:0.00169239)4:8e-08)0…
1	gene52_fragment5	HKY+I	623	47	1.000	(((((((((((((F_chinensis_CFRA1199_index16:2.2e-07,F_vesca_mexicana_CFRA61_index05:1e-08)4:2.2e-07,F_chinensis_CFRA202_index33:1.1e-07)0:2.2e-07,F_nipponica_CFRA1862_index38:1e-08)0:1e-08,F_nipponica_CFRA1864_index07:1e-08)0:1e-08,F_nipponica_CFRA1864_index07:0.00878655)0:1.6e-07,F_nubicola_CFRA1797_index08:1e-08)0:1e-08,(F_chinensis_CFRA202_index33:1.1e-07,(F_pentaphylla_CFRA1913_index11:0.026960…
1	gene53_fragment10	HKY+I	668	44	1.000	(((((((((((((((((((((F_bucharica_CFRA522_index39:1e-08,F_bucharica_CFRA522_index39:1e-08)37:2.8e-07,(F_bucharica_CFRA520_index35:1e-08,(F_bucharica_CFRA1906_index44:1e-08,F_bucharica_CFRA1906_index44:1e-08)23:1e-08)47:0.01075564)38:0.01071641,F_vesca_vesca_CFRA1812_index22:0.01071612)16:2.1e-07,F_vesca_bracteata_CFRA106_index09:7e-08)49:0.01078231,F_mandshurica_CFRA1947_index07:0.01069157)0:1.4e-…
1	gene54_fragment3	HKY+I	580	63	1.000	(((((F_chinensis_CFRA202_index33:0.00649565,(F_chinensis_CFRA202_index33:1e-08,F_pentaphylla_CFRA1913_index11:1e-08)34:1e-08)62:0.00648361,(F_nipponica_CFRA1864_index07:3e-07,(F_nubicola_CFRA1797_index08:1e-08,F_nubicola_CFRA1797_index08:1e-08)15:1e-08)40:0.00648372)5:2.2e-07,F_nipponica_CFRA1864_index07:0.0131591)0:2.2e-07,(F_pentaphylla_CFRA1913_index11:0.00652694,((F_vesca_vesca_CFRA1812_index…
1	gene59_fragment7	HKY+I	569	43	1.000	(((((((((((((((((((((((((((((((((F_vesca_americana_CFRA989_index08:1e-08,F_vesca_vesca_CFRA438_index25:1e-08)1:1e-08,F_mandshurica_CFRA1947_index07:0.01535276)0:1e-08,F_vesca_americana_CFRA989_index08:1e-08)0:1e-08,F_vesca_bracteata_CFRA106_index09:1e-08)0:1e-08,F_vesca_bracteata_CFRA106_index09:1e-08)0:1e-08,F_vesca_bracteata_CFRA107_index13:1e-08)0:1e-08,F_vesca_bracteata_CFRA107_index13:1e-08)…
1	gene60_fragment2	HKY	642	47	1.000	((((((((((((((((((((((((((((((F_vesca_americana_CFRA988_index41:1e-08,F_vesca_americana_CFRA988_index41:1e-08)2:1e-08,F_vesca_americana_CFRA989_index08:1e-08)0:1e-08,F_vesca_americana_CFRA989_index08:1e-08)0:1e-08,F_vesca_bracteata_CFRA106_index09:1e-08)0:1e-08,F_vesca_bracteata_CFRA106_index09:1e-08)0:1e-08,F_vesca_bracteata_CFRA107_index13:1e-08)0:1e-08,F_vesca_bracteata_CFRA107_index13:1e-08)0…
1	gene62_fragment3	HKY+I	560	39	1.000	((((((((((((((((((((((((((F_vesca_bracteata_CFRA106_index09:1e-08,F_vesca_bracteata_CFRA107_index13:1e-08)0:1e-08,F_vesca_bracteata_CFRA107_index13:1e-08)0:1e-08,F_vesca_bracteata_CFRA1334_index10:1e-08)0:1e-08,F_vesca_bracteata_CFRA1334_index10:1e-08)0:1e-08,F_vesca_bracteata_CFRA1952_index12:1e-08)0:1e-08,F_vesca_bracteata_CFRA1952_index12:1e-08)0:1e-08,F_vesca_bracteata_CFRA456_index29:1e-08)0…
1	gene64_fragment17	GTR+G	518	54	1.000	(((((((((((((((((((((((F_vesca_americana_CFRA988_index41:1e-08,F_vesca_americana_CFRA989_index08:1e-08)1:1e-08,F_vesca_americana_CFRA989_index08:1e-08)0:1e-08,F_vesca_bracteata_CFRA106_index09:1e-08)0:1e-08,F_vesca_bracteata_CFRA107_index13:1e-08)0:1e-08,F_vesca_bracteata_CFRA1952_index12:1e-08)0:1e-08,F_vesca_bracteata_CFRA1952_index12:1e-08)0:1e-08,F_vesca_bracteata_CFRA456_index29:1e-08)0:1e-0…
1	gene64_fragment4	HKY+G	501	52	1.000	(((((((((((((((((((((((((((((((((((((F_vesca_americana_CFRA988_index41:1e-08,F_vesca_americana_CFRA989_index08:1e-08)1:1e-08,F_vesca_americana_CFRA989_index08:1e-08)0:1e-08,F_vesca_bracteata_CFRA106_index09:1e-08)0:1e-08,F_vesca_bracteata_CFRA107_index13:1e-08)0:1e-08,F_vesca_bracteata_CFRA107_index13:1e-08)0:1e-08,F_vesca_bracteata_CFRA1334_index10:1e-08)0:1e-08,F_vesca_bracteata_CFRA1334_index1…
1	gene66_fragment14	HKY+I	505	43	1.000	(((((((((((((((((((((((((((((((F_vesca_americana_CFRA988_index41:1e-08,F_vesca_americana_CFRA988_index41:1e-08)2:1e-08,F_vesca_americana_CFRA989_index08:1e-08)0:1e-08,F_vesca_americana_CFRA989_index08:1e-08)0:1e-08,F_vesca_bracteata_CFRA106_index09:1e-08)0:1e-08,F_vesca_bracteata_CFRA106_index09:1e-08)0:1e-08,F_vesca_bracteata_CFRA107_index13:1e-08)0:1e-08,F_vesca_bracteata_CFRA107_index13:1e-08)…
1	gene68_fragment1	HKY+I	511	39	0.998	(((F_nilgerrensis_CFRA1223_index28:1e-08,F_nilgerrensis_CFRA1223_index28:1e-08)90:0.01852549,((F_iinumae_CFRA1853_index35:1e-08,(F_iinumae_CFRA2025_index34:1e-08,(F_iinumae_CFRA2025_index34:0.00960163,F_iinumae_CFRA1853_index35:1e-08)15:2e-07)9:2e-07)77:0.00965757,((F_bucharica_CFRA1906_index44:1e-08,(F_nubicola_CFRA1797_index08:1e-08,((F_nubicola_CFRA1797_index08:1e-08,(F_nipponica_CFRA1864_inde…
1	gene73_fragment4	HKY+I	645	56	1.000	((((((((((((((((((((((((((((((((F_vesca_americana_CFRA989_index08:1e-08,F_vesca_americana_CFRA988_index41:1e-08)0:1e-08,F_vesca_americana_CFRA988_index41:0.00690131)0:4e-08,F_vesca_americana_CFRA989_index08:1e-08)0:4e-08,F_vesca_bracteata_CFRA107_index13:1e-08)0:1e-08,F_vesca_bracteata_CFRA1334_index10:1e-08)0:1e-08,F_vesca_bracteata_CFRA1334_index10:1e-08)0:1e-08,F_vesca_bracteata_CFRA1952_index…
1	gene75_fragment13	HKY+I	560	49	1.000	((((((((((F_bucharica_CFRA1906_index44:1e-08,F_viridis_CFRA1256_index02:1e-08)7:1e-08,F_bucharica_CFRA520_index35:0.01642952)0:1e-08,((F_viridis_CFRA1597_index36:1e-08,(F_viridis_CFRA1597_index36:0.00808989,(F_vesca_vesca_CFRA1812_index22:1e-08,F_viridis_CFRA1256_index02:1e-08)42:1.8e-07)72:0.00810076)80:0.01629434,(F_mandshurica_CFRA1947_index07:0.00811367,(F_vesca_vesca_CFRA1812_index22:1e-08,(…
1	gene79_fragment4	HKY+I	656	48	0.992	((((((((((F_bucharica_CFRA1906_index44:1e-08,F_vesca_bracteata_CFRA1334_index10:4e-08)8:1e-08,F_vesca_vesca_CFRA1967_index19:1e-08)3:1.6e-07,F_vesca_bracteata_CFRA1334_index10:1e-08)6:2e-07,F_vesca_bracteata_CFRA107_index13:4e-08)27:0.00607127,(F_bucharica_CFRA1906_index44:1e-08,(F_viridis_CFRA1597_index36:1e-08,(F_bucharica_CFRA520_index35:1e-08,F_viridis_CFRA1597_index36:0.00608252)12:2.4e-07)6…
1	gene80_fragment6	HKY+I	660	27	0.999	(((((((((((((((((((((((((((((((((F_vesca_americana_CFRA988_index41:1e-08,F_vesca_americana_CFRA988_index41:0.02072667)0:1.3e-07,F_vesca_vesca_CFRA438_index25:1e-08)0:1e-08,F_vesca_vesca_CFRA1967_index19:1e-08)0:1e-08,F_vesca_vesca_CFRA1967_index19:1e-08)0:1e-08,F_vesca_mexicana_CFRA61_index05:1e-08)0:1e-08,F_mandshurica_CFRA1947_index07:1e-08)0:1e-08,F_mandshurica_CFRA1947_index07:1e-08)0:1e-08,F…
1	gene80_fragment10	HKY+I	531	46	1.000	(((((((((((((((((((((((((((((((((((F_vesca_americana_CFRA988_index41:1e-08,F_vesca_americana_CFRA988_index41:1e-08)0:1e-08,F_vesca_americana_CFRA989_index08:1e-08)0:1e-08,F_vesca_americana_CFRA989_index08:1e-08)0:1e-08,F_vesca_bracteata_CFRA106_index09:1e-08)0:1e-08,F_vesca_bracteata_CFRA106_index09:1e-08)0:1e-08,F_vesca_bracteata_CFRA107_index13:1e-08)0:1e-08,F_vesca_bracteata_CFRA107_index13:1e…
1	gene81_fragment20	HKY+G	576	61	1.000	((((((((((((((((F_vesca_americana_CFRA988_index41:1e-08,F_vesca_bracteata_CFRA106_index09:1e-08)4:1e-08,F_vesca_bracteata_CFRA107_index13:1e-08)1:1e-08,F_vesca_bracteata_CFRA107_index13:1e-08)2:1e-08,F_vesca_bracteata_CFRA456_index29:1e-08)0:1e-08,F_vesca_bracteata_CFRA456_index29:1e-08)0:1e-08,(F_bucharica_CFRA520_index35:0.00186409,(F_vesca_bracteata_CFRA1952_index12:1e-08,(F_vesca_bracteata_CF…
1	gene82_fragment16	HKY+I	643	62	1.000	(((((((F_bucharica_CFRA522_index39:0.02073443,F_bucharica_CFRA1906_index44:1e-08)12:1e-08,F_bucharica_CFRA1906_index44:1e-08)58:0.00684934,((F_iinumae_CFRA1853_index35:1e-08,F_iinumae_CFRA1853_index35:1e-08)82:0.01395542,(F_iinumae_CFRA2025_index34:1e-08,F_iinumae_CFRA2025_index34:1e-08)73:0.00677277)100:0.03536563)7:2.7e-07,(F_chinensis_CFRA202_index33:0.0063552,F_nipponica_CFRA1864_index07:0.05…
1	gene82_fragment37	GTR+I	548	38	0.999	((((((((((((((((((((F_chinensis_CFRA202_index33:1e-08,F_chinensis_CFRA202_index33:0.00576973)2:1.6e-07,F_mandshurica_CFRA1947_index07:0.00577107)0:1.6e-07,((F_daltoniana_CFRA1685_index15:0.0057589,F_daltoniana_CFRA1685_index15:1e-08)90:0.01159458,(F_bucharica_CFRA1906_index44:1e-08,(F_bucharica_CFRA522_index39:1e-08,(F_bucharica_CFRA522_index39:1e-08,F_pentaphylla_CFRA1913_index11:1e-08)2:1e-08)0…
1	gene82_fragment26	HKY	508	37	0.995	((((((((((((((F_nipponica_CFRA1864_index07:0.00394596,F_bucharica_CFRA520_index35:0.00394994)3:1.4e-07,(F_viridis_CFRA1597_index36:1e-07,(F_vesca_vesca_CFRA438_index25:1e-08,(F_vesca_vesca_CFRA438_index25:1e-08,(F_vesca_vesca_CFRA1967_index19:1e-08,(F_vesca_vesca_CFRA1812_index22:1e-08,(F_mandshurica_CFRA1947_index07:1e-08,F_vesca_bracteata_CFRA456_index29:2.4e-07)3:1.3e-07)1:1.5e-07)1:2.2e-07)2:…
1	gene84_fragment3	GTR+I+G	721	67	1.000	(((((F_vesca_bracteata_CFRA106_index09:0.00580008,F_bucharica_CFRA520_index35:8e-08)36:3.2e-07,((((F_mandshurica_CFRA1947_index07:1e-08,F_mandshurica_CFRA1947_index07:1e-08)60:0.00579466,(F_vesca_mexicana_CFRA61_index05:0.00587016,((F_vesca_vesca_CFRA1967_index19:1e-08,(F_vesca_vesca_CFRA438_index25:1e-08,(F_vesca_vesca_CFRA438_index25:1e-08,(F_vesca_vesca_CFRA1967_index19:1e-08,(F_vesca_californ…
1	gene84_fragment9	HKY+I	579	30	0.999	(((((((F_chinensis_CFRA1199_index16:1e-08,F_chinensis_CFRA1199_index16:1e-08)87:0.02304674,(F_nipponica_CFRA1864_index07:1.9e-07,(F_nipponica_CFRA1862_index38:1e-08,(F_nipponica_CFRA1864_index07:2.5e-07,(F_nipponica_CFRA1862_index38:1e-08,(((F_pentaphylla_CFRA1913_index11:1e-08,F_pentaphylla_CFRA1913_index11:1e-08)64:0.01119203,(F_nubicola_CFRA1797_index08:1.2e-07,F_nubicola_CFRA1797_index08:1e-0…
1	gene85_fragment7	HKY+I+G	585	50	1.000	(((((((((F_bucharica_CFRA522_index39:1e-08,F_bucharica_CFRA522_index39:1e-08)20:2.5e-07,(F_vesca_bracteata_CFRA106_index09:8e-08,(F_vesca_vesca_CFRA1812_index22:2.9e-07,(F_bucharica_CFRA1906_index44:0.00731015,(F_bucharica_CFRA520_index35:1e-08,F_bucharica_CFRA1906_index44:1e-08)52:1e-08)63:0.00732591)85:0.01487797)30:0.00730636)23:0.00736742,F_vesca_mexicana_CFRA61_index05:0.00733303)0:2.9e-07,(…
1	gene86_fragment5	GTR+G	504	46	1.000	((((((((((((((((((((((((F_vesca_bracteata_CFRA106_index09:1e-08,F_vesca_bracteata_CFRA1334_index10:1e-08)1:1e-08,F_vesca_bracteata_CFRA1334_index10:1e-08)0:1e-08,F_vesca_bracteata_CFRA1952_index12:1e-08)0:1e-08,F_vesca_bracteata_CFRA1952_index12:1e-08)0:1e-08,(F_vesca_americana_CFRA988_index41:1e-08,F_vesca_bracteata_CFRA456_index29:0.00204256)2:1.3e-07)0:7e-08,F_vesca_bracteata_CFRA456_index29:1…
1	gene87_fragment14	HKY+I	509	39	1.000	(((((((((((((((F_bucharica_CFRA1906_index44:1e-08,F_bucharica_CFRA520_index35:1e-08)58:0.01015893,F_bucharica_CFRA522_index39:1e-08)4:5e-08,F_bucharica_CFRA1906_index44:0.01021341)3:5e-08,F_vesca_bracteata_CFRA106_index09:1e-07)24:0.01012953,F_vesca_vesca_CFRA1812_index22:2e-07)48:0.01011699,(F_viridis_CFRA1256_index02:2e-07,(F_vesca_vesca_CFRA1812_index22:0.01014334,(F_viridis_CFRA1597_index36:0…
1	gene88_fragment9	GTR+I	817	54	1.000	(((((((((((((((((((((((((((((((((F_vesca_americana_CFRA988_index41:0.00622912,F_vesca_americana_CFRA988_index41:1e-08)0:1e-08,F_vesca_americana_CFRA989_index08:1e-08)0:1e-08,F_vesca_americana_CFRA989_index08:1e-08)0:1e-08,F_vesca_bracteata_CFRA106_index09:1e-08)0:1e-08,F_vesca_bracteata_CFRA107_index13:1e-08)0:1e-08,F_vesca_bracteata_CFRA107_index13:1e-08)0:1e-08,F_vesca_bracteata_CFRA1334_index1…
1	gene88_fragment11	GTR+G	718	30	0.998	((((((((((((((((((((((((((((((F_vesca_americana_CFRA989_index08:1e-08,F_vesca_americana_CFRA989_index08:1e-08)0:3e-08,F_vesca_bracteata_CFRA1334_index10:1e-08)0:2e-08,F_vesca_bracteata_CFRA1334_index10:1e-08)0:1e-08,F_vesca_bracteata_CFRA1952_index12:1e-08)0:1e-08,F_vesca_bracteata_CFRA1952_index12:1e-08)0:1e-08,F_vesca_bracteata_CFRA456_index29:1e-08)0:1e-08,F_vesca_bracteata_CFRA456_index29:1e-…
1	gene88_fragment5	HKY+I	733	47	1.000	((((((((((((((((((((F_vesca_bracteata_CFRA107_index13:1e-08,F_vesca_bracteata_CFRA106_index09:1e-08)2:1e-08,F_vesca_bracteata_CFRA1334_index10:1e-08)1:1e-08,F_vesca_bracteata_CFRA1952_index12:1e-08)0:1e-08,F_vesca_bracteata_CFRA1952_index12:1e-08)0:1e-08,F_bucharica_CFRA520_index35:1e-08)0:1e-08,F_vesca_californica_CFRA371_index21:1e-08)0:1e-08,F_vesca_californica_CFRA371_index21:1e-08)1:1e-08,F_…
1	gene89_fragment9	HKY+I	579	42	1.000	(((((((((((((((((((((((((F_vesca_americana_CFRA988_index41:1e-08,F_vesca_americana_CFRA989_index08:1e-08)0:1e-08,F_vesca_americana_CFRA989_index08:1e-08)0:1e-08,F_vesca_bracteata_CFRA106_index09:1e-08)0:1e-08,F_vesca_bracteata_CFRA456_index29:1e-08)0:1e-08,F_bucharica_CFRA1906_index44:1e-08)0:1e-08,F_bucharica_CFRA1906_index44:1e-08)0:1e-08,F_bucharica_CFRA520_index35:1e-08)0:1e-08,F_bucharica_CF…
1	gene90_fragment13	HKY	566	27	0.989	(((((((((F_viridis_CFRA1256_index02:1e-08,F_viridis_CFRA1256_index02:1e-08)0:1e-08,(F_pentaphylla_CFRA1913_index11:1e-08,(F_pentaphylla_CFRA1913_index11:1e-08,(F_nipponica_CFRA1864_index07:1e-08,(F_nipponica_CFRA1864_index07:1e-08,(F_nilgerrensis_CFRA1223_index28:1e-08,((F_viridis_CFRA1597_index36:1e-08,(F_viridis_CFRA1597_index36:1e-08,(F_vesca_vesca_CFRA1812_index22:1e-08,F_vesca_vesca_CFRA1812…
1	gene95_fragment9	HKY+I	505	61	1.000	(((((((((((((((((((((((((((((((F_vesca_vesca_CFRA438_index25:1e-08,F_vesca_americana_CFRA989_index08:1e-08)0:1e-08,F_vesca_americana_CFRA989_index08:1e-08)0:1e-08,F_vesca_americana_CFRA988_index41:1e-08)0:1e-08,F_vesca_bracteata_CFRA106_index09:1e-08)0:1e-08,F_vesca_bracteata_CFRA107_index13:0.01053594)0:1.6e-07,F_vesca_bracteata_CFRA107_index13:1e-08)0:5e-08,F_vesca_bracteata_CFRA1334_index10:1e…
1	gene98_fragment6	HKY+G	573	56	1.000	((((((((((((((((((((F_vesca_americana_CFRA989_index08:1e-08,F_vesca_bracteata_CFRA106_index09:0.00176942)1:9e-08,F_vesca_bracteata_CFRA106_index09:1e-08)0:1.1e-07,F_vesca_bracteata_CFRA1952_index12:1e-08)0:1e-08,(F_vesca_americana_CFRA989_index08:1e-08,F_vesca_americana_CFRA988_index41:1.1e-07)1:1e-07)0:9e-08,F_bucharica_CFRA520_index35:1e-08)0:7e-08,F_vesca_californica_CFRA371_index21:1e-08)0:4e…
1	gene101_fragment24	HKY+G	577	47	1.000	((((((((((((((((((((((F_vesca_bracteata_CFRA107_index13:1e-08,F_vesca_bracteata_CFRA1334_index10:1e-08)0:1e-08,F_vesca_bracteata_CFRA1334_index10:1e-08)0:1e-08,(F_vesca_americana_CFRA989_index08:1e-08,(F_vesca_bracteata_CFRA1952_index12:1e-08,(F_vesca_bracteata_CFRA106_index09:1e-08,F_vesca_bracteata_CFRA1952_index12:1e-08)27:1e-08)69:0.00176248)3:8e-08)0:1e-07,F_vesca_bracteata_CFRA456_index29:1…
1	gene102_fragment7	GTR+I	533	59	1.000	((((((((((((((((((F_vesca_vesca_CFRA438_index25:1e-08,F_bucharica_CFRA520_index35:1.6e-07)2:1e-08,F_vesca_bracteata_CFRA456_index29:0.00971923)1:1e-07,F_vesca_vesca_CFRA438_index25:1e-08)0:1e-07,F_vesca_vesca_CFRA1967_index19:1e-08)0:1e-07,F_vesca_vesca_CFRA1967_index19:1e-08)0:1.6e-07,F_vesca_bracteata_CFRA456_index29:1e-08)0:2.6e-07,(F_vesca_bracteata_CFRA106_index09:1e-08,F_vesca_bracteata_CFR…
1	gene103_fragment3	HKY+G	505	62	1.000	(((((((((((((((((F_vesca_americana_CFRA988_index41:1e-08,F_bucharica_CFRA522_index39:0.00199131)3:1.8e-07,F_vesca_americana_CFRA989_index08:1e-08)0:2.4e-07,F_vesca_bracteata_CFRA456_index29:1e-08)0:1.4e-07,F_bucharica_CFRA522_index39:1e-08)0:8e-08,F_vesca_californica_CFRA371_index21:1e-08)0:5e-08,F_vesca_californica_CFRA371_index21:1e-08)0:1e-08,(F_vesca_bracteata_CFRA107_index13:1e-08,(F_vesca_a…
1	gene104_fragment2	HKY+G	540	33	1.000	(((((((((((((((((((F_vesca_americana_CFRA988_index41:1e-08,F_vesca_americana_CFRA988_index41:1e-08)1:1e-08,F_vesca_americana_CFRA989_index08:1e-08)2:1e-08,F_vesca_americana_CFRA989_index08:1e-08)0:1e-08,F_vesca_californica_CFRA371_index21:1e-08)0:1e-08,F_vesca_californica_CFRA371_index21:1e-08)0:1e-08,F_vesca_mexicana_CFRA61_index05:1e-08)0:1e-08,F_vesca_mexicana_CFRA61_index05:1e-08)0:1e-08,F_ve…
1	gene105_fragment2	GTR+I	544	55	1.000	((((((((((((((((((((((F_bucharica_CFRA522_index39:1e-08,F_vesca_californica_CFRA371_index21:1e-08)1:1e-08,((F_vesca_bracteata_CFRA106_index09:1e-08,F_bucharica_CFRA520_index35:1e-08)27:2.3e-07,(F_bucharica_CFRA1906_index44:1e-08,(F_bucharica_CFRA1906_index44:1e-08,((F_vesca_bracteata_CFRA1952_index12:1e-08,F_vesca_bracteata_CFRA1952_index12:1e-08)61:0.00522224,(F_vesca_americana_CFRA989_index08:1…
1	gene107_fragment6	HKY+I	639	47	1.000	(((((F_daltoniana_CFRA1685_index15:1e-08,F_daltoniana_CFRA1685_index15:1e-08)100:0.06112958,(((F_vesca_vesca_CFRA1812_index22:1e-08,F_viridis_CFRA1597_index36:1e-08)99:0.04040402,(F_nilgerrensis_CFRA1223_index28:1e-08,F_nilgerrensis_CFRA1223_index28:1e-08)70:0.00979998)9:3.1e-07,(F_chinensis_CFRA1199_index16:2.5e-07,(F_chinensis_CFRA1199_index16:1.2e-07,((F_nipponica_CFRA1862_index38:1e-08,F_nipp…
1	gene107_fragment10	HKY+I	501	32	0.999	(((((((((((((((((((((((((((((((((((((F_vesca_vesca_CFRA1812_index22:1e-08,F_chinensis_CFRA1199_index16:0.01832007)22:0.00910413,F_vesca_americana_CFRA988_index41:1e-08)0:1e-08,F_vesca_vesca_CFRA1967_index19:1.3e-07)0:1.3e-07,F_vesca_americana_CFRA989_index08:1e-08)0:1e-08,F_vesca_americana_CFRA989_index08:1e-08)0:1e-08,F_vesca_bracteata_CFRA106_index09:1e-08)0:1e-08,F_vesca_bracteata_CFRA106_inde…
1	gene109_fragment17	HKY+I	518	62	1.000	(((((((((((((((((((((((F_vesca_bracteata_CFRA106_index09:1e-08,F_vesca_vesca_CFRA438_index25:1e-08)0:1e-08,F_vesca_americana_CFRA989_index08:1e-08)0:1e-08,F_vesca_bracteata_CFRA107_index13:0.00876513)0:2.2e-07,F_vesca_bracteata_CFRA107_index13:1e-08)0:1e-08,(F_vesca_bracteata_CFRA106_index09:1e-08,(F_vesca_bracteata_CFRA1952_index12:0.00874522,(F_vesca_americana_CFRA989_index08:1e-08,F_vesca_brac…
1	gene110_fragment6	HKY+I+G	702	60	1.000	((((((F_pentaphylla_CFRA1913_index11:0.01145536,F_chinensis_CFRA202_index33:0.00570854)18:2.8e-07,(F_nubicola_CFRA1797_index08:1e-08,F_nubicola_CFRA1797_index08:1e-08)67:0.0057337)60:0.00573291,F_chinensis_CFRA202_index33:0.00571676)16:2.4e-07,(F_pentaphylla_CFRA1913_index11:0.00583683,(F_nipponica_CFRA1864_index07:0.00594323,F_chinensis_CFRA1199_index16:0.0179253)27:0.00563062)37:0.01165446)13:0…
1	gene113_fragment6	HKY+I+G	538	56	1.000	(((((((((((F_vesca_bracteata_CFRA106_index09:1e-08,F_vesca_bracteata_CFRA106_index09:1e-08)4:1e-08,F_vesca_bracteata_CFRA1952_index12:0.00737471)1:1.6e-07,F_vesca_bracteata_CFRA1952_index12:1e-08)1:1e-08,F_bucharica_CFRA520_index35:1e-08)2:1e-08,F_bucharica_CFRA1906_index44:2e-07)0:1e-08,F_vesca_bracteata_CFRA456_index29:0.00735698)2:2.4e-07,((F_vesca_californica_CFRA371_index21:0.00753781,(F_buc…
1	gene119_fragment7	GTR+I	593	60	1.000	((((((((((((((((F_vesca_americana_CFRA988_index41:1e-08,F_vesca_bracteata_CFRA107_index13:1e-08)2:1e-08,F_vesca_bracteata_CFRA1334_index10:1e-08)0:1e-08,(F_vesca_bracteata_CFRA106_index09:1.6e-07,(F_vesca_bracteata_CFRA1952_index12:1e-08,F_vesca_bracteata_CFRA1952_index12:1e-08)74:0.00696469)64:0.00697718)0:1.2e-07,F_vesca_bracteata_CFRA456_index29:1e-08)0:2e-07,F_vesca_bracteata_CFRA456_index29:…
1	gene124_fragment11	HKY+G	582	59	1.000	((((F_daltoniana_CFRA1685_index15:1e-08,F_daltoniana_CFRA1685_index15:1e-08):0.02185612,(F_iinumae_CFRA1853_index35:1e-08,((F_iinumae_CFRA1853_index35:1e-08,(F_iinumae_CFRA2025_index34:1e-08,F_iinumae_CFRA2025_index34:1e-08)70:0.00173026)5:8e-08,(F_nipponica_CFRA1864_index07:1e-08,(((F_pentaphylla_CFRA1913_index11:1e-08,(F_pentaphylla_CFRA1913_index11:1e-08,(F_nubicola_CFRA1797_index08:1e-08,F_ni…
1	gene124_fragment1	GTR+I+G	543	66	1.000	((((((F_nilgerrensis_CFRA1223_index28:2e-08,F_nilgerrensis_CFRA1223_index28:2e-08)89:0.00865806,F_mandshurica_CFRA1947_index07:1e-08)4:1e-08,(F_mandshurica_CFRA1947_index07:0.00431244,(F_vesca_bracteata_CFRA456_index29:0.00428406,((F_vesca_americana_CFRA988_index41:2e-08,(F_vesca_americana_CFRA988_index41:1e-08,(F_bucharica_CFRA522_index39:2.8e-07,F_bucharica_CFRA520_index35:0.00431013)26:0.00430…
1	gene126_fragment4	HKY+I	602	55	1.000	(((((((((((((((((((((((((((((F_vesca_americana_CFRA989_index08:1e-08,F_vesca_bracteata_CFRA106_index09:1.8e-07)0:1.8e-07,F_vesca_bracteata_CFRA107_index13:1e-08)0:9e-08,F_vesca_bracteata_CFRA1334_index10:1e-08)0:1e-08,(F_vesca_americana_CFRA988_index41:1e-08,(F_vesca_bracteata_CFRA1952_index12:1e-08,(F_vesca_bracteata_CFRA106_index09:1.4e-07,F_vesca_bracteata_CFRA1952_index12:1e-08)22:2.7e-07)65:…
1	gene135_fragment11	HKY+I+G	548	48	1.000	((((((((((((((((((((((((F_vesca_bracteata_CFRA1334_index10:1e-08,F_vesca_bracteata_CFRA1952_index12:0.0056348)1:2.5e-07,(F_vesca_bracteata_CFRA107_index13:1e-08,F_vesca_bracteata_CFRA107_index13:1e-08)4:1e-08)0:1.2e-07,F_vesca_bracteata_CFRA106_index09:0.00562037)0:1e-08,F_vesca_californica_CFRA371_index21:1e-08)0:1.9e-07,F_mandshurica_CFRA1947_index07:0.00563069)0:1.5e-07,F_mandshurica_CFRA1947_…
1	gene137_fragment4	HKY+I	575	36	1.000	((((((((F_chinensis_CFRA202_index33:1e-08,F_pentaphylla_CFRA1913_index11:0.01263527)4:1.4e-07,(F_nipponica_CFRA1864_index07:1e-08,((F_nipponica_CFRA1862_index38:1e-08,(F_nipponica_CFRA1862_index38:1e-08,(F_chinensis_CFRA1199_index16:2.9e-07,((F_iinumae_CFRA2025_index34:0.01249753,(F_iinumae_CFRA1853_index35:1e-08,(F_iinumae_CFRA1853_index35:1e-08,F_iinumae_CFRA2025_index34:1e-08)15:1e-08)18:1e-08…
1	gene140_fragment8	GTR+I+G	864	64	1.000	((((((((((((((((((((((((((F_vesca_americana_CFRA988_index41:1e-08,F_vesca_americana_CFRA988_index41:1e-08)0:1e-08,F_vesca_americana_CFRA989_index08:1e-08)1:1e-08,F_vesca_americana_CFRA989_index08:1e-08)0:1e-08,F_vesca_bracteata_CFRA107_index13:1e-08)0:1e-08,F_vesca_bracteata_CFRA107_index13:1e-08)0:1e-08,F_vesca_bracteata_CFRA1334_index10:1e-08)0:1e-08,F_vesca_bracteata_CFRA1334_index10:1e-08)0:1…
1	gene141_fragment8	HKY+I	545	54	1.000	((((((((((((((((F_vesca_bracteata_CFRA1334_index10:1e-08,F_vesca_bracteata_CFRA456_index29:0.00922204)2:1e-08,F_vesca_bracteata_CFRA456_index29:1e-08)1:2.5e-07,F_bucharica_CFRA522_index39:2.5e-07)0:1e-08,F_vesca_californica_CFRA371_index21:2e-07)0:2e-07,F_mandshurica_CFRA1947_index07:0.00932124)0:1e-08,(F_mandshurica_CFRA1947_index07:0.01888205,(F_vesca_bracteata_CFRA107_index13:1e-08,F_vesca_mex…
1	gene143_fragment2	HKY+I	525	36	1.000	(((((((((((((((((((((((((((((((((((((((((F_nubicola_CFRA1797_index08:1e-08,F_pentaphylla_CFRA1913_index11:0.01258743)6:1e-08,F_chinensis_CFRA202_index33:1.9e-07)1:1.9e-07,F_nubicola_CFRA1797_index08:1e-08)2:1.9e-07,F_chinensis_CFRA202_index33:1e-08)4:1.9e-07,F_pentaphylla_CFRA1913_index11:1e-08)15:0.01267731,F_nipponica_CFRA1862_index38:1e-08)3:6.9e-07,F_nipponica_CFRA1864_index07:2.5e-07)3:1e-08…
1	gene143_fragment16	GTR+I+G	543	46	0.999	(((((((((((((((((((((((((((((((F_vesca_americana_CFRA989_index08:1e-08,F_vesca_bracteata_CFRA1334_index10:1e-08)1:1e-08,F_vesca_bracteata_CFRA1334_index10:1e-08)0:1e-08,F_vesca_bracteata_CFRA1952_index12:0.00799328)0:4e-08,F_vesca_bracteata_CFRA1952_index12:1e-08)0:1e-08,(F_vesca_americana_CFRA989_index08:1e-08,(F_vesca_americana_CFRA988_index41:1e-08,(F_vesca_californica_CFRA371_index21:1e-08,F_…
1	gene144_fragment7	HKY+I+G	533	45	1.000	(((((((((((((((F_nipponica_CFRA1864_index07:1e-08,F_chinensis_CFRA202_index33:3e-08)3:1e-08,F_nubicola_CFRA1797_index08:1e-08)2:1e-08,F_nubicola_CFRA1797_index08:1e-08)1:1e-08,F_pentaphylla_CFRA1913_index11:1e-08)4:3.1e-07,F_chinensis_CFRA202_index33:1e-08)12:3.1e-07,F_pentaphylla_CFRA1913_index11:0.00662639)48:0.00638092,F_chinensis_CFRA1199_index16:0.02025475)41:0.00686539,F_nipponica_CFRA1862_…
1	gene147_fragment6	HKY+I+G	505	50	1.000	(((((((((((((((((((F_vesca_vesca_CFRA1967_index19:1e-08,F_bucharica_CFRA520_index35:0.03240333)9:1e-07,F_vesca_bracteata_CFRA456_index29:1e-07)9:1.5e-07,F_mandshurica_CFRA1947_index07:0.01061398)14:0.01064249,F_vesca_bracteata_CFRA106_index09:1e-08)0:3e-07,(((F_bucharica_CFRA1906_index44:0.043732,F_vesca_vesca_CFRA438_index25:7.5e-07)7:0.01054742,(F_mandshurica_CFRA1947_index07:0.01083103,F_vesca…
1	gene149_fragment4	SYM+G	543	32	1.000	((((((((((((((((((((((((((((((((((F_vesca_americana_CFRA988_index41:1e-08,F_vesca_americana_CFRA989_index08:1e-08)0:1e-08,F_vesca_americana_CFRA989_index08:1e-08)0:1e-08,F_vesca_bracteata_CFRA106_index09:1e-08)0:1e-08,F_vesca_bracteata_CFRA106_index09:1e-08)0:1e-08,F_vesca_bracteata_CFRA107_index13:1e-08)0:1e-08,F_vesca_bracteata_CFRA107_index13:1e-08)0:1e-08,F_vesca_bracteata_CFRA1334_index10:1e…
1	gene150_fragment10	GTR+I+G	502	40	1.000	(((((((((((((((((((F_vesca_bracteata_CFRA456_index29:1e-08,F_vesca_vesca_CFRA1967_index19:1e-08)3:1e-08,(F_vesca_bracteata_CFRA1334_index10:1e-08,(F_vesca_bracteata_CFRA1334_index10:1e-08,(F_vesca_bracteata_CFRA107_index13:0.00782922,(F_vesca_bracteata_CFRA106_index09:1e-08,F_vesca_bracteata_CFRA107_index13:1e-08)8:1e-08)2:1.4e-07)2:1.4e-07)3:1.8e-07)57:0.00784218,(F_nilgerrensis_CFRA1223_index28…
1	gene155_fragment5	HKY+I	611	46	0.998	((((((((((((((((((((((((F_vesca_vesca_CFRA1967_index19:1e-08,F_vesca_bracteata_CFRA106_index09:1e-08)2:1e-08,F_vesca_bracteata_CFRA107_index13:1e-08)0:1e-08,F_vesca_bracteata_CFRA106_index09:0.00685102)0:2e-07,F_vesca_bracteata_CFRA107_index13:1e-08)0:1.2e-07,F_vesca_bracteata_CFRA1334_index10:1e-08)0:8e-08,F_vesca_bracteata_CFRA1334_index10:1e-08)0:4e-08,F_vesca_bracteata_CFRA1952_index12:1e-08)…
1	gene155_fragment13	HKY+I+G	562	92	1.000	((((((((F_bucharica_CFRA520_index35:0.03768475,F_vesca_bracteata_CFRA1952_index12:0.01799034)22:0.00620549,F_vesca_bracteata_CFRA1334_index10:1.5e-07)20:0.00583153,F_vesca_vesca_CFRA1967_index19:0.00608412)15:0.02399064,(F_nilgerrensis_CFRA1223_index28:0.04267614,(F_viridis_CFRA1256_index02:0.01156001,((F_vesca_mexicana_CFRA61_index05:0.00573436,(F_vesca_americana_CFRA988_index41:0.00597857,(F_ve…
1	gene158_fragment10	HKY+I	576	30	1.000	(((((((((((((((F_chinensis_CFRA202_index33:1e-08,F_nubicola_CFRA1797_index08:0.01141373)2:1e-08,F_nubicola_CFRA1797_index08:1e-08)2:7e-08,F_pentaphylla_CFRA1913_index11:1e-08)0:1.3e-07,F_pentaphylla_CFRA1913_index11:1e-08)0:1.3e-07,F_nipponica_CFRA1864_index07:1e-08)0:1.3e-07,(F_daltoniana_CFRA1685_index15:1e-08,F_daltoniana_CFRA1685_index15:1e-08)97:0.03507953)0:1.3e-07,F_nipponica_CFRA1864_inde…
1	gene159_fragment3	HKY+I	609	36	1.000	(((((((((((F_iinumae_CFRA1853_index35:1e-08,F_iinumae_CFRA1853_index35:1e-08)65:0.01369644,F_iinumae_CFRA2025_index34:1e-08)27:3.4e-07,F_iinumae_CFRA2025_index34:1e-08)93:0.04430611,F_vesca_vesca_CFRA1812_index22:1e-08)2:1e-08,(F_bucharica_CFRA1906_index44:1e-08,(F_vesca_bracteata_CFRA106_index09:1e-08,(((F_vesca_americana_CFRA988_index41:1e-08,F_vesca_americana_CFRA988_index41:1e-08)0:1e-08,(F_v…
1	gene159_fragment12	HKY+G	550	49	1.000	((((((((((((((((((F_vesca_americana_CFRA989_index08:1e-08,F_vesca_americana_CFRA989_index08:1e-08)1:1e-08,F_vesca_bracteata_CFRA456_index29:1e-08)0:1e-08,F_bucharica_CFRA522_index39:1e-08)0:1e-08,(F_vesca_americana_CFRA988_index41:1e-08,(F_vesca_californica_CFRA371_index21:1e-08,F_vesca_californica_CFRA371_index21:1e-08)72:0.00183819)4:8e-08)0:1.2e-07,F_vesca_mexicana_CFRA61_index05:1e-08)0:1.2e-…
1	gene159_fragment18	HKY	516	40	0.998	(((((((((((F_vesca_vesca_CFRA1812_index22:1e-08,F_viridis_CFRA1597_index36:1e-08)10:1e-08,F_viridis_CFRA1597_index36:1e-08)33:0.00195554,F_nipponica_CFRA1864_index07:1e-08)2:1e-08,F_nubicola_CFRA1797_index08:1e-08)1:1e-08,(F_daltoniana_CFRA1685_index15:1e-08,(F_nilgerrensis_CFRA1223_index28:1e-08,F_nilgerrensis_CFRA1223_index28:1e-08)82:0.00200338)3:1.3e-07)0:1.6e-07,(F_iinumae_CFRA2025_index34:1…
1	gene165_fragment6	HKY+G	601	55	1.000	(((((((((((((F_vesca_bracteata_CFRA456_index29:1e-08,F_bucharica_CFRA1906_index44:1e-08)2:1e-08,F_bucharica_CFRA1906_index44:1e-08)1:1e-08,F_bucharica_CFRA522_index39:1e-08)0:1e-08,F_vesca_californica_CFRA371_index21:1e-08)0:1e-08,F_chinensis_CFRA1199_index16:1e-08)0:1e-08,F_mandshurica_CFRA1947_index07:1e-08)0:1e-08,F_mandshurica_CFRA1947_index07:1e-08)6:1e-08,F_vesca_vesca_CFRA1812_index22:1e-0…
1	gene166_fragment1	GTR+I+G	558	38	1.000	(((((((F_nilgerrensis_CFRA1223_index28:3.2e-07,F_nilgerrensis_CFRA1223_index28:0.00852379)68:0.00861074,(F_daltoniana_CFRA1685_index15:1e-08,F_daltoniana_CFRA1685_index15:1e-08)98:0.0263499)79:0.01720882,(F_iinumae_CFRA1853_index35:1e-08,(F_iinumae_CFRA1853_index35:5e-08,(F_iinumae_CFRA2025_index34:1e-08,F_iinumae_CFRA2025_index34:5e-08)19:2.8e-07)21:2.8e-07)99:0.03472018)12:2.3e-07,((F_vesca_ves…
1	gene166_fragment6	GTR+I	542	48	1.000	(((((((((((((((((((((F_vesca_bracteata_CFRA106_index09:1e-08,F_vesca_bracteata_CFRA107_index13:1e-08)1:1e-08,F_vesca_bracteata_CFRA1334_index10:1e-08)0:1e-08,F_vesca_bracteata_CFRA1334_index10:1e-08)0:1e-08,F_vesca_bracteata_CFRA1952_index12:1e-08)0:1e-08,F_vesca_bracteata_CFRA1952_index12:1e-08)0:1e-08,F_vesca_bracteata_CFRA456_index29:1e-08)0:1e-08,F_vesca_bracteata_CFRA456_index29:1e-08)0:1e-0…
1	gene167_fragment2	HKY+I	727	37	0.998	((((((((F_pentaphylla_CFRA1913_index11:1e-08,F_chinensis_CFRA1199_index16:0.00777028)12:1.1e-07,F_pentaphylla_CFRA1913_index11:0.01558713)13:1.1e-07,F_chinensis_CFRA202_index33:1e-08)5:1e-08,(F_nubicola_CFRA1797_index08:1e-08,F_nubicola_CFRA1797_index08:1e-08)71:0.0077452)8:2.8e-07,F_chinensis_CFRA202_index33:1e-08)43:0.00773483,F_nipponica_CFRA1862_index38:1e-08)4:1e-08,(F_nipponica_CFRA1862_ind…
1	gene169_fragment3	HKY+I	544	34	0.999	(((((F_viridis_CFRA1597_index36:0.03027411,F_viridis_CFRA1597_index36:1e-08)79:0.01484729,(F_iinumae_CFRA1853_index35:7e-08,(F_iinumae_CFRA1853_index35:1e-08,(F_iinumae_CFRA2025_index34:1e-08,F_iinumae_CFRA2025_index34:1e-08)71:0.01483787)23:1e-08)99:0.04559914)15:2.9e-07,((F_pentaphylla_CFRA1913_index11:1e-08,(F_nipponica_CFRA1864_index07:0.014837,(F_chinensis_CFRA202_index33:1e-08,F_pentaphylla…
1	gene173_fragment3	HKY+I+G	516	40	1.000	((((((((((((((((F_vesca_bracteata_CFRA107_index13:1e-08,F_vesca_bracteata_CFRA1334_index10:1e-08)2:1e-08,F_vesca_bracteata_CFRA1334_index10:1e-08)1:1e-08,F_vesca_bracteata_CFRA1952_index12:1e-08)1:1e-08,F_vesca_bracteata_CFRA1952_index12:1e-08)0:1e-08,F_vesca_bracteata_CFRA456_index29:1e-08)0:1e-08,F_vesca_mexicana_CFRA61_index05:1e-08)0:1e-08,F_vesca_mexicana_CFRA61_index05:1e-08)1:1e-08,F_vesca…
1	gene175_fragment8	GTR+I	548	45	1.000	(((((((((((((((((((F_vesca_bracteata_CFRA107_index13:0.01828188,F_vesca_vesca_CFRA1967_index19:1e-08)63:0.00905771,F_vesca_vesca_CFRA438_index25:1e-08)0:1e-08,F_chinensis_CFRA1199_index16:1e-07)0:1e-07,F_vesca_vesca_CFRA438_index25:1e-08)0:2.5e-07,F_vesca_vesca_CFRA1967_index19:1e-08)0:1.5e-07,(F_vesca_mexicana_CFRA61_index05:1e-08,(F_mandshurica_CFRA1947_index07:1e-08,(F_mandshurica_CFRA1947_ind…
1	gene179_fragment8	HKY+I	598	59	1.000	((((((((((((F_vesca_bracteata_CFRA1952_index12:1e-08,F_vesca_bracteata_CFRA106_index09:1e-08)6:1e-08,F_vesca_bracteata_CFRA106_index09:1e-08)2:1e-08,F_vesca_bracteata_CFRA107_index13:1e-08)1:1e-08,F_vesca_bracteata_CFRA107_index13:1e-08)2:1e-08,F_vesca_bracteata_CFRA1334_index10:0.01526888)0:1.4e-07,F_vesca_bracteata_CFRA1952_index12:1e-08)0:1.4e-07,(F_vesca_mexicana_CFRA61_index05:1e-08,(F_vesca…
1	gene180_fragment1	GTR+I	525	68	1.000	((((((((((((((((((((((((((F_vesca_bracteata_CFRA106_index09:2e-08,F_vesca_bracteata_CFRA107_index13:2e-08)1:2e-08,F_vesca_bracteata_CFRA107_index13:2e-08)0:2e-08,F_vesca_bracteata_CFRA1334_index10:2e-08)0:2e-08,F_vesca_bracteata_CFRA1334_index10:2e-08)0:2e-08,F_vesca_bracteata_CFRA1952_index12:2e-08)0:2e-08,F_vesca_bracteata_CFRA456_index29:2e-08)0:2e-08,F_vesca_bracteata_CFRA456_index29:2e-08)0:…
1	gene182_fragment2	HKY+I+G	573	95	1.000	((((((((((((((((((((((((((((((((((((F_vesca_americana_CFRA988_index41:1e-08,F_vesca_americana_CFRA988_index41:1e-08)0:1e-08,F_vesca_americana_CFRA989_index08:1e-08)0:1e-08,F_vesca_americana_CFRA989_index08:1e-08)0:1e-08,F_vesca_bracteata_CFRA106_index09:1e-08)0:1e-08,F_vesca_bracteata_CFRA107_index13:1e-08)0:1e-08,F_vesca_bracteata_CFRA107_index13:1e-08)0:1e-08,F_vesca_bracteata_CFRA1334_index10:…
1	gene184_fragment3	HKY+I	718	32	1.000	((((F_nilgerrensis_CFRA1223_index28:2.2e-07,F_nilgerrensis_CFRA1223_index28:0.01549277)52:0.01552363,F_nipponica_CFRA1864_index07:1e-08)11:1.1e-07,((F_daltoniana_CFRA1685_index15:1e-08,F_daltoniana_CFRA1685_index15:1e-08)70:0.01551976,((F_iinumae_CFRA2025_index34:1e-08,(F_iinumae_CFRA2025_index34:0.01555914,(F_iinumae_CFRA1853_index35:1e-08,F_iinumae_CFRA1853_index35:1e-08)17:1e-08)9:1e-08)90:0.0…
1	gene186_fragment6	GTR+I+G	520	81	1.000	(((((((((((((((((F_vesca_vesca_CFRA438_index25:1e-08,F_vesca_bracteata_CFRA107_index13:1e-08)3:1e-08,(F_chinensis_CFRA1199_index16:0.01846011,(F_vesca_mexicana_CFRA61_index05:0.00434852,(F_vesca_bracteata_CFRA106_index09:1.6e-07,(F_vesca_bracteata_CFRA1952_index12:0.00439136,F_vesca_vesca_CFRA438_index25:0.00447278)74:0.0044679)70:0.00914327)65:0.01378371)1:2.4e-07)0:1e-08,F_vesca_bracteata_CFRA1…
1	gene189_fragment9	HKY+I	561	43	1.000	(((((((((F_nilgerrensis_CFRA1223_index28:1e-08,F_nilgerrensis_CFRA1223_index28:1.3e-07)50:0.00768459,F_chinensis_CFRA1199_index16:1.3e-07)27:0.0076744,F_bucharica_CFRA522_index39:0.00772032)4:2.6e-07,(F_bucharica_CFRA520_index35:1e-08,((F_vesca_bracteata_CFRA1334_index10:1e-08,(F_vesca_bracteata_CFRA106_index09:1e-08,(F_vesca_bracteata_CFRA107_index13:1e-08,(F_vesca_bracteata_CFRA456_index29:1e-0…
1	gene192_fragment4	HKY+G	684	70	1.000	((((((F_bucharica_CFRA520_index35:8e-08,F_bucharica_CFRA520_index35:0.00157824)53:0.00157599,(F_mandshurica_CFRA1947_index07:1e-08,F_mandshurica_CFRA1947_index07:1e-08)66:0.0031702)2:1.1e-07,((F_viridis_CFRA1256_index02:1e-08,(F_nubicola_CFRA1797_index08:1e-08,(F_viridis_CFRA1256_index02:7e-08,((F_bucharica_CFRA1906_index44:1e-08,F_bucharica_CFRA1906_index44:1e-08)79:0.00623528,((F_viridis_CFRA15…
1	gene193_fragment20	GTR+I	513	27	1.000	(((((((((((F_vesca_bracteata_CFRA107_index13:1e-08,F_viridis_CFRA1597_index36:1e-08)13:1e-08,((F_vesca_bracteata_CFRA1334_index10:1e-08,(F_vesca_vesca_CFRA1967_index19:2.5e-07,F_vesca_bracteata_CFRA107_index13:2e-07)19:2.5e-07)29:0.00972384,(F_vesca_mexicana_CFRA61_index05:1e-08,(F_vesca_bracteata_CFRA456_index29:1e-08,F_vesca_mexicana_CFRA61_index05:1e-08)9:1e-08)18:1.5e-07)57:0.00981528)4:2.5e-…
1	gene195_fragment15	HKY+G	528	64	1.000	((((((((((((((((F_bucharica_CFRA1906_index44:1e-08,F_bucharica_CFRA1906_index44:1e-08)74:0.00194074,(F_vesca_vesca_CFRA1812_index22:0.00388084,F_vesca_vesca_CFRA1812_index22:1.7e-07)63:0.00388092)4:1.6e-07,F_bucharica_CFRA520_index35:2.4e-07)0:1e-08,F_vesca_mexicana_CFRA61_index05:1e-08)0:1.6e-07,F_vesca_mexicana_CFRA61_index05:1e-08)1:2.4e-07,(F_nipponica_CFRA1862_index38:0.00194368,F_nipponica_…
1	gene196_fragment6	GTR+G	664	70	1.000	((((((((((((((((((F_bucharica_CFRA1906_index44:0.00301671,F_bucharica_CFRA1906_index44:1e-08)12:7e-08,F_bucharica_CFRA522_index39:7e-08)0:8e-08,F_chinensis_CFRA1199_index16:1e-08)3:1e-08,(F_viridis_CFRA1597_index36:0.00150404,F_viridis_CFRA1597_index36:1e-07)60:0.00303367)3:9e-08,(F_vesca_mexicana_CFRA61_index05:7e-08,(F_nipponica_CFRA1864_index07:0.00452858,(F_nipponica_CFRA1862_index38:1e-08,F_…
1	gene196_fragment91	GTR+I+G	522	46	1.000	((((((((((((F_vesca_bracteata_CFRA106_index09:1e-08,F_vesca_bracteata_CFRA106_index09:1e-08)4:1e-08,F_vesca_bracteata_CFRA107_index13:1e-08)1:1e-08,F_vesca_bracteata_CFRA107_index13:0.00837437)0:1.7e-07,F_vesca_bracteata_CFRA1334_index10:1e-08)0:3e-07,F_vesca_bracteata_CFRA1952_index12:1e-08)0:2.1e-07,F_vesca_bracteata_CFRA1952_index12:1e-08)8:1e-08,(F_vesca_bracteata_CFRA1334_index10:1e-08,F_ves…
1	gene196_fragment48	GTR+I+G	549	42	1.000	(((((((F_nubicola_CFRA1797_index08:1e-08,F_nubicola_CFRA1797_index08:1e-08)81:0.01784952,F_nipponica_CFRA1862_index38:1e-08)5:1e-08,(F_daltoniana_CFRA1685_index15:1e-08,F_daltoniana_CFRA1685_index15:1e-08)53:0.0087007)3:9e-08,((F_vesca_vesca_CFRA1812_index22:0.00845214,((F_bucharica_CFRA520_index35:1.4e-07,((F_vesca_bracteata_CFRA1334_index10:1e-08,(F_vesca_bracteata_CFRA1334_index10:1e-08,((F_ve…
1	gene196_fragment28	GTR+I+G	544	57	1.000	(((((((((((F_nipponica_CFRA1864_index07:1e-08,F_pentaphylla_CFRA1913_index11:1e-08)5:1e-08,F_nipponica_CFRA1864_index07:1e-08)2:1e-08,(F_chinensis_CFRA202_index33:1e-08,F_chinensis_CFRA202_index33:1e-08)68:0.00596465)3:1.9e-07,F_pentaphylla_CFRA1913_index11:1e-08)21:0.00599889,(F_nubicola_CFRA1797_index08:1e-08,F_nubicola_CFRA1797_index08:1e-08)70:0.00594383)13:3.45e-06,F_nipponica_CFRA1862_index…
1	gene196_fragment35	HKY+I	540	24	0.996	((((((((((((((((F_iinumae_CFRA1853_index35:1e-08,F_iinumae_CFRA1853_index35:1e-08)67:0.01393949,F_iinumae_CFRA2025_index34:1e-08)18:2.2e-07,F_iinumae_CFRA2025_index34:1e-08)86:0.02813852,F_vesca_vesca_CFRA1812_index22:1e-08)4:7e-08,F_pentaphylla_CFRA1913_index11:1e-08)0:2.2e-07,F_pentaphylla_CFRA1913_index11:1e-08)0:1.5e-07,(F_nipponica_CFRA1864_index07:1e-08,((F_vesca_bracteata_CFRA106_index09:1…
1	gene196_fragment55	HKY+I+G	510	52	1.000	(((((((F_viridis_CFRA1256_index02:1e-08,F_viridis_CFRA1256_index02:1.2e-07)7:2.9e-07,F_viridis_CFRA1597_index36:1e-08)2:2.6e-07,F_vesca_vesca_CFRA1812_index22:2.3e-07)5:2.6e-07,F_viridis_CFRA1597_index36:0.00569265)31:0.00578639,((F_vesca_bracteata_CFRA456_index29:1.4e-07,(F_bucharica_CFRA520_index35:1e-08,(((F_bucharica_CFRA1906_index44:1.4e-07,(F_bucharica_CFRA1906_index44:2.9e-07,F_vesca_vesca…
1	gene199_fragment7	HKY+I	602	47	0.997	((((((((((((((((((((((((((((((((((((F_chinensis_CFRA1199_index16:1e-08,F_vesca_americana_CFRA988_index41:1e-08)0:1e-08,F_vesca_americana_CFRA988_index41:1e-08)0:1e-08,F_vesca_americana_CFRA989_index08:1e-08)0:1e-08,F_vesca_americana_CFRA989_index08:1e-08)0:1e-08,F_vesca_bracteata_CFRA106_index09:1e-08)0:1e-08,F_vesca_bracteata_CFRA106_index09:1e-08)0:1e-08,F_vesca_bracteata_CFRA107_index13:1e-08)…
1	gene202_fragment5	HKY+I	573	52	1.000	((((((((((F_vesca_californica_CFRA371_index21:1e-08,F_vesca_californica_CFRA371_index21:1e-08)72:0.00967368,F_vesca_vesca_CFRA1967_index19:1e-08)39:0.00967288,F_vesca_vesca_CFRA438_index25:1e-08)0:1.6e-07,F_vesca_americana_CFRA988_index41:1.1e-07)0:1.1e-07,(F_vesca_vesca_CFRA1967_index19:1e-08,(F_bucharica_CFRA522_index39:1e-08,(F_bucharica_CFRA522_index39:1e-08,(F_vesca_americana_CFRA989_index08…
1	gene203_fragment1	K80+I+G	552	63	1.000	(((((((((((((((((((((((((F_vesca_bracteata_CFRA107_index13:1e-08,F_vesca_bracteata_CFRA1952_index12:1e-08)1:1e-08,F_vesca_bracteata_CFRA106_index09:1e-08)0:1e-08,(F_vesca_bracteata_CFRA456_index29:0.01391187,(F_vesca_americana_CFRA988_index41:1e-08,F_vesca_bracteata_CFRA106_index09:1e-08)1:1e-08)0:1.5e-07)0:7e-08,(F_bucharica_CFRA1906_index44:1e-08,F_bucharica_CFRA520_index35:1e-08)58:0.00686125)…
1	gene203_fragment6	GTR+I+G	584	38	1.000	((((((((((((((((((((((((F_vesca_vesca_CFRA1967_index19:1e-08,F_vesca_americana_CFRA988_index41:1.7e-07)7:1e-08,F_vesca_californica_CFRA371_index21:1.7e-07)9:2.8e-07,((F_vesca_vesca_CFRA1967_index19:1e-08,(F_vesca_americana_CFRA989_index08:1e-08,(F_vesca_californica_CFRA371_index21:1e-08,(F_vesca_americana_CFRA989_index08:1e-08,(F_vesca_vesca_CFRA438_index25:2.8e-07,(F_vesca_americana_CFRA988_inde…
1	gene205_fragment5	HKY+I	508	35	0.996	((((((((((((((((F_chinensis_CFRA202_index33:1.8e-07,F_vesca_vesca_CFRA1812_index22:1e-08)31:2.3e-07,F_chinensis_CFRA1199_index16:0.00932099)28:0.0091306,F_pentaphylla_CFRA1913_index11:1e-08)7:1e-08,F_chinensis_CFRA1199_index16:1e-08)0:1e-08,F_pentaphylla_CFRA1913_index11:1e-08)1:1e-08,F_chinensis_CFRA202_index33:1e-08)3:0.00913042,F_nubicola_CFRA1797_index08:9e-08)0:9e-08,(F_nipponica_CFRA1864_in…
1	gene207_fragment5	HKY+I	559	34	1.000	((((((((((((((((((((((((((F_vesca_bracteata_CFRA456_index29:1e-08,F_mandshurica_CFRA1947_index07:1e-08)28:1e-08,F_mandshurica_CFRA1947_index07:1e-08)60:0.01211464,F_vesca_americana_CFRA988_index41:1e-08)0:2e-07,(F_chinensis_CFRA1199_index16:0.01238009,(F_vesca_mexicana_CFRA61_index05:1e-08,(F_vesca_mexicana_CFRA61_index05:1e-08,(F_vesca_vesca_CFRA1967_index19:1e-08,(F_vesca_vesca_CFRA438_index25:…
1	gene208_fragment2	GTR+I	596	42	1.000	(((((F_nipponica_CFRA1864_index07:0.00745812,F_nipponica_CFRA1864_index07:2.2e-07)46:0.00744344,(F_iinumae_CFRA2025_index34:1e-08,F_viridis_CFRA1256_index02:1e-08)1:9e-08)1:2.7e-07,(F_iinumae_CFRA1853_index35:1e-08,F_iinumae_CFRA2025_index34:1e-08)1:1e-08)0:4e-08,((F_daltoniana_CFRA1685_index15:1e-08,F_daltoniana_CFRA1685_index15:1e-08)97:0.02262117,((F_viridis_CFRA1256_index02:1e-08,(F_vesca_ves…
1	gene208_fragment8	HKY+G	518	43	1.000	(((((((F_chinensis_CFRA202_index33:1e-08,F_nipponica_CFRA1864_index07:1.7e-07)0:1.5e-07,F_nubicola_CFRA1797_index08:1e-08)0:1.3e-07,F_nubicola_CFRA1797_index08:1e-08)0:1.6e-07,(((F_nipponica_CFRA1862_index38:1e-08,F_nipponica_CFRA1862_index38:1e-08)63:0.00201513,(F_pentaphylla_CFRA1913_index11:2.4e-07,((F_iinumae_CFRA2025_index34:0.00410616,(F_iinumae_CFRA1853_index35:1e-08,(F_iinumae_CFRA2025_in…
1	gene211_fragment9	GTR+I+G	708	55	1.000	((((((F_iinumae_CFRA1853_index35:1e-08,F_iinumae_CFRA1853_index35:1e-08)42:1e-08,F_iinumae_CFRA2025_index34:0.00557015)88:0.01114688,F_iinumae_CFRA2025_index34:0.00558108)100:0.02844258,F_nipponica_CFRA1864_index07:0.01120854)13:2e-07,(((F_daltoniana_CFRA1685_index15:1e-08,F_daltoniana_CFRA1685_index15:1e-08)68:0.00556227,((F_bucharica_CFRA520_index35:2.4e-07,(F_bucharica_CFRA1906_index44:1.2e-07…
1	gene212_fragment9	HKY+I	642	46	1.000	((((((((((((((((((((((((((F_vesca_americana_CFRA988_index41:0.00778939,F_vesca_americana_CFRA988_index41:1e-08)0:1.5e-07,F_vesca_americana_CFRA989_index08:1e-08)0:1.5e-07,F_vesca_americana_CFRA989_index08:1e-08)0:1e-07,F_vesca_bracteata_CFRA106_index09:1e-08)0:5e-08,F_vesca_bracteata_CFRA106_index09:1e-08)0:1e-08,F_vesca_bracteata_CFRA1952_index12:1e-08)0:1e-08,F_vesca_bracteata_CFRA1952_index12:…
1	gene213_fragment6	GTR+I	533	28	0.998	((((((((((((((((((((((((((((((((((((((F_vesca_vesca_CFRA438_index25:1e-08,F_vesca_americana_CFRA988_index41:1e-08)0:1e-08,F_vesca_americana_CFRA988_index41:1e-08)0:1e-08,F_vesca_americana_CFRA989_index08:1e-08)0:1e-08,F_vesca_americana_CFRA989_index08:1e-08)0:1e-08,F_vesca_bracteata_CFRA106_index09:1e-08)0:1e-08,F_vesca_bracteata_CFRA106_index09:1e-08)0:1e-08,F_vesca_mexicana_CFRA61_index05:0.012…
1	gene213_fragment13	GTR+I+G	503	61	1.000	(((((((((((((((((((((((((F_vesca_vesca_CFRA1967_index19:1e-08,F_vesca_bracteata_CFRA106_index09:1e-08)0:1e-08,F_vesca_americana_CFRA988_index41:2e-08)0:1e-08,F_vesca_bracteata_CFRA107_index13:2e-08)0:2e-08,F_vesca_bracteata_CFRA107_index13:2e-08)0:2e-08,F_vesca_bracteata_CFRA1334_index10:2e-08)0:2e-08,F_vesca_bracteata_CFRA1334_index10:2e-08)0:2e-08,F_vesca_bracteata_CFRA1952_index12:2e-08)0:2e-0…
1	gene215_fragment5	HKY+I	746	38	1.000	((((((((F_bucharica_CFRA1906_index44:1e-08,F_bucharica_CFRA520_index35:1e-08)8:1e-08,(F_vesca_vesca_CFRA1812_index22:2.3e-07,(F_vesca_vesca_CFRA1812_index22:2.3e-07,(F_viridis_CFRA1597_index36:0.01090872,(F_viridis_CFRA1597_index36:1e-08,(F_viridis_CFRA1256_index02:1e-08,F_viridis_CFRA1256_index02:1e-08)78:0.02190322)11:1e-08)26:0.0109161)43:0.02196927)31:0.02185916)1:1e-08,F_bucharica_CFRA520_in…
1	gene218_fragment8	HKY+I	515	59	1.000	(((((((((((((((((((((((((((((F_bucharica_CFRA522_index39:1e-08,F_bucharica_CFRA522_index39:1e-08)4:1e-08,F_chinensis_CFRA1199_index16:0.0177114)0:1e-08,(F_vesca_americana_CFRA989_index08:1e-08,((F_vesca_californica_CFRA371_index21:1e-08,F_vesca_californica_CFRA371_index21:1e-08)75:0.00869508,(F_vesca_americana_CFRA988_index41:1e-08,F_vesca_americana_CFRA989_index08:1e-08)3:1e-08)0:2.2e-07)0:1.3e-…
1	gene219_fragment5	HKY+I	621	52	1.000	(((((((((((((((((((((((((F_vesca_americana_CFRA988_index41:1e-08,F_vesca_americana_CFRA988_index41:1e-08)5:1e-08,F_bucharica_CFRA522_index39:1.9e-07)1:2.9e-07,F_bucharica_CFRA522_index39:1e-08)2:2.9e-07,F_vesca_americana_CFRA989_index08:1e-08)0:1.9e-07,F_bucharica_CFRA520_index35:1.9e-07)0:1.9e-07,F_vesca_americana_CFRA989_index08:1e-08)0:2.4e-07,((F_bucharica_CFRA1906_index44:1e-08,F_vesca_vesca…
1	gene219_fragment7	HKY+I	596	51	1.000	(((((F_viridis_CFRA1256_index02:1e-08,F_vesca_americana_CFRA988_index41:1e-08)0:1e-08,F_vesca_americana_CFRA988_index41:1e-08)0:1e-08,(F_vesca_bracteata_CFRA456_index29:2e-08,((F_vesca_bracteata_CFRA1334_index10:2e-08,F_vesca_vesca_CFRA1967_index19:2e-08)55:0.00394886,(F_vesca_bracteata_CFRA107_index13:2e-08,(F_vesca_bracteata_CFRA456_index29:2e-08,F_vesca_bracteata_CFRA1334_index10:1e-08)11:1e-0…
1	gene223_fragment10	HKY+I	606	52	1.000	(((((((((((((((((((((((((((F_vesca_bracteata_CFRA1952_index12:1e-08,F_vesca_bracteata_CFRA1952_index12:1e-08)24:1e-08,F_vesca_bracteata_CFRA106_index09:1.3e-07)65:0.00719471,F_vesca_bracteata_CFRA456_index29:1e-08)0:1e-08,F_bucharica_CFRA1906_index44:1e-08)0:1e-08,(F_vesca_bracteata_CFRA456_index29:1e-08,(F_vesca_bracteata_CFRA1334_index10:1e-08,(F_vesca_bracteata_CFRA1334_index10:1e-08,(F_vesca_…
1	gene227_fragment10	HKY+I+G	610	75	1.000	(((((((F_vesca_bracteata_CFRA456_index29:1e-08,F_pentaphylla_CFRA1913_index11:0.01567758)7:2.3e-07,((F_vesca_mexicana_CFRA61_index05:0.05870096,(F_vesca_mexicana_CFRA61_index05:1e-08,(F_vesca_bracteata_CFRA1952_index12:1e-08,(F_vesca_vesca_CFRA1967_index19:1e-08,(F_vesca_bracteata_CFRA1334_index10:1e-08,(F_vesca_bracteata_CFRA106_index09:1e-08,F_vesca_bracteata_CFRA107_index13:1e-08)16:1e-08)6:1e…
1	gene232_fragment5	HKY+I+G	509	39	1.000	(((((((F_vesca_bracteata_CFRA456_index29:1e-08,F_mandshurica_CFRA1947_index07:0.02425984)9:1.1e-07,(F_mandshurica_CFRA1947_index07:1e-08,(F_bucharica_CFRA522_index39:0.01204494,((F_vesca_vesca_CFRA438_index25:1e-08,F_bucharica_CFRA522_index39:1.7e-07)1:1e-08,(F_vesca_vesca_CFRA438_index25:1e-08,(F_vesca_vesca_CFRA1967_index19:1e-08,(F_vesca_vesca_CFRA1967_index19:1e-08,(F_vesca_mexicana_CFRA61_in…
1	gene236_fragment2	HKY+I+G	504	59	1.000	(((((((((((((((F_vesca_bracteata_CFRA1334_index10:1e-08,F_vesca_bracteata_CFRA1952_index12:1e-08)2:1e-08,F_vesca_bracteata_CFRA1952_index12:1e-08)1:1e-08,F_bucharica_CFRA520_index35:1e-08)0:1e-08,F_vesca_californica_CFRA371_index21:1e-08)0:1e-08,((F_vesca_bracteata_CFRA456_index29:0.00658109,(F_mandshurica_CFRA1947_index07:1e-08,F_mandshurica_CFRA1947_index07:1e-08)46:1e-08)59:0.00651845,(F_vesca…
1	gene239_fragment3	HKY+G	734	58	1.000	(((((((((((((((((((((((((((((((((F_vesca_americana_CFRA988_index41:1e-08,F_vesca_americana_CFRA988_index41:1e-08)0:1e-08,F_vesca_americana_CFRA989_index08:1e-08)0:1e-08,F_vesca_americana_CFRA989_index08:1e-08)0:1e-08,F_vesca_bracteata_CFRA106_index09:1e-08)0:1e-08,F_vesca_bracteata_CFRA106_index09:1e-08)0:1e-08,F_vesca_bracteata_CFRA107_index13:1e-08)0:1e-08,F_vesca_bracteata_CFRA107_index13:1e-0…
1	gene240_fragment2	GTR+I+G	553	83	1.000	(((((((F_vesca_vesca_CFRA1812_index22:0.01162273,F_viridis_CFRA1597_index36:5.8e-07)62:0.01161176,F_viridis_CFRA1597_index36:0.01735676)58:0.01215536,((F_pentaphylla_CFRA1913_index11:0.01112217,((F_nipponica_CFRA1862_index38:1e-08,F_nipponica_CFRA1864_index07:1.4e-07)70:0.00560412,((F_nubicola_CFRA1797_index08:1e-08,F_nubicola_CFRA1797_index08:1e-08)62:0.0056224,((F_chinensis_CFRA202_index33:1e-0…
1	gene247_fragment9	HKY+G	544	48	1.000	(((((((((((((((F_vesca_bracteata_CFRA107_index13:1e-08,F_vesca_bracteata_CFRA1334_index10:1e-08)1:1e-08,F_vesca_bracteata_CFRA1334_index10:1e-08)0:1e-08,F_vesca_bracteata_CFRA1952_index12:1e-08)0:1e-08,F_vesca_bracteata_CFRA456_index29:1e-08)0:1e-08,F_vesca_bracteata_CFRA456_index29:1e-08)0:1e-08,F_mandshurica_CFRA1947_index07:1e-08)0:1e-08,F_mandshurica_CFRA1947_index07:1e-08)0:1e-08,(F_vesca_br…
1	gene248_fragment9	HKY+I+G	698	49	1.000	((((((((((((((((((((((((((((F_vesca_americana_CFRA988_index41:1e-08,F_vesca_americana_CFRA988_index41:1e-08)0:1e-08,F_vesca_americana_CFRA989_index08:1e-08)0:1e-08,F_vesca_americana_CFRA989_index08:1e-08)0:1e-08,F_vesca_bracteata_CFRA107_index13:1e-08)0:1e-08,F_vesca_bracteata_CFRA107_index13:1e-08)0:1e-08,F_vesca_bracteata_CFRA1334_index10:1e-08)0:1e-08,F_vesca_bracteata_CFRA1334_index10:1e-08)0…
1	gene250_fragment4	HKY+G	601	41	1.000	((((((((((F_vesca_vesca_CFRA1812_index22:1e-08,F_nilgerrensis_CFRA1223_index28:1e-08)0:1e-08,((F_daltoniana_CFRA1685_index15:1e-08,F_daltoniana_CFRA1685_index15:1e-08)95:0.00508375,(F_nipponica_CFRA1862_index38:9e-08,(F_nipponica_CFRA1862_index38:1e-07,(F_nipponica_CFRA1864_index07:9e-08,(F_chinensis_CFRA202_index33:1e-07,(F_pentaphylla_CFRA1913_index11:1e-08,(F_nubicola_CFRA1797_index08:1e-08,(F…
1	gene252_fragment12	HKY+I	665	35	0.990	(((((((((((((((((((((((((((((((((((((F_vesca_americana_CFRA988_index41:0.0085918,F_vesca_americana_CFRA989_index08:1e-08)1:1.7e-07,F_vesca_bracteata_CFRA106_index09:1e-08)0:6e-08,F_vesca_bracteata_CFRA107_index13:1e-08)0:6e-08,F_vesca_bracteata_CFRA107_index13:1e-08)0:1e-08,F_vesca_bracteata_CFRA1334_index10:1e-08)0:1e-08,F_vesca_bracteata_CFRA1334_index10:1e-08)0:1e-08,F_vesca_bracteata_CFRA1952…
1	gene252_fragment7	HKY+G	571	48	1.000	(((((((((((((((((((F_vesca_bracteata_CFRA1952_index12:1e-08,F_vesca_bracteata_CFRA1952_index12:1e-08)2:1e-08,(F_vesca_americana_CFRA988_index41:1e-08,F_bucharica_CFRA520_index35:0.00176774)2:1.2e-07)0:7e-08,F_bucharica_CFRA522_index39:1e-08)0:1e-08,(F_vesca_bracteata_CFRA106_index09:1e-08,(F_vesca_bracteata_CFRA106_index09:1e-08,F_vesca_bracteata_CFRA107_index13:1e-08)87:0.00534133)5:8e-08)0:8e-0…
1	gene253_fragment6	HKY+I	514	52	0.999	((((((((((((((((((F_bucharica_CFRA1906_index44:1e-08,F_chinensis_CFRA1199_index16:1e-08)1:1e-08,F_vesca_bracteata_CFRA456_index29:1e-08)0:1e-08,(F_daltoniana_CFRA1685_index15:1e-08,F_daltoniana_CFRA1685_index15:1e-08)66:0.005468)0:1.4e-07,((F_vesca_americana_CFRA989_index08:1e-08,F_bucharica_CFRA1906_index44:1e-08)1:1e-08,(F_vesca_americana_CFRA988_index41:2.8e-07,(F_iinumae_CFRA2025_index34:0.00…
1	gene256_fragment1	HKY+G	505	51	1.000	(((((((((((((((((((((((((((((F_vesca_americana_CFRA989_index08:1e-08,F_vesca_americana_CFRA989_index08:1e-08)1:1e-08,F_vesca_bracteata_CFRA106_index09:1e-08)0:1e-08,F_vesca_bracteata_CFRA107_index13:1e-08)0:1e-08,F_vesca_bracteata_CFRA107_index13:1e-08)0:1e-08,F_vesca_bracteata_CFRA1334_index10:1e-08)0:1e-08,F_vesca_bracteata_CFRA1334_index10:1e-08)0:1e-08,F_vesca_bracteata_CFRA1952_index12:1e-08…
2	1	GTR+I+G	2111	211	1.000	(((((((((F_chinensis_CFRA202_index33:0.01329307,F_nubicola_CFRA1797_index08:0.02015705):0.00451016,F_pentaphylla_CFRA1913_index11:0.02989742)68:0.00695609,F_nipponica_CFRA1864_index07:0.00633546)25:0.0088355,(F_daltoniana_CFRA1685_index15:0.03626377,(F_iinumae_CFRA2025_index34:0.01843706,F_iinumae_CFRA1853_index35:0.01525975)100:0.03068631)63:0.02441682)25:0.00984986,F_chinensis_CFRA1199_index16:…
2	2	GTR+I+G	2362	196	1.000	(((((F_iinumae_CFRA2025_index34:0.0048781,F_iinumae_CFRA1853_index35:1e-08):0.02055946,F_daltoniana_CFRA1685_index15:0.03456796)100:0.00742459,((F_chinensis_CFRA1199_index16:0.01664688,(F_nubicola_CFRA1797_index08:0.01169888,((F_chinensis_CFRA202_index33:0.00828972,F_pentaphylla_CFRA1913_index11:0.00665947)53:0.00155759,(F_nipponica_CFRA1864_index07:0.00167585,F_nipponica_CFRA1862_index38:0.01653…
2	3	HKY+I+G	1708	152	1.000	(((((F_iinumae_CFRA2025_index34:0.00627309,F_iinumae_CFRA1853_index35:1e-08):0.04075875,(F_nilgerrensis_CFRA1223_index28:0.02186254,((F_pentaphylla_CFRA1913_index11:0.00746686,((F_chinensis_CFRA202_index33:0.01120351,F_nubicola_CFRA1797_index08:0.00800901)42:0.00394117,(F_nipponica_CFRA1864_index07:0.00594817,F_nipponica_CFRA1862_index38:0.00951072)71:0.0101179)11:6e-08)30:0.0044169,(F_daltoniana…
2	4	GTR+I+G	1880	149	1.000	(((((F_iinumae_CFRA2025_index34:0.01507146,F_iinumae_CFRA1853_index35:0.0081435):0.02210859,(F_pentaphylla_CFRA1913_index11:0.00295373,(F_nilgerrensis_CFRA1223_index28:0.00993234,F_nubicola_CFRA1797_index08:0.00550723)32:0.00384841)77:0.01034733)100:1e-07,F_daltoniana_CFRA1685_index15:0.02995148)9:0.00308873,((F_viridis_CFRA1256_index02:0.00687899,(F_viridis_CFRA1812_index22:0.01684066,F_viridis_…
2	5	GTR+I+G	1305	96	1.000	(((((F_iinumae_CFRA2025_index34:0.00608484,F_iinumae_CFRA1853_index35:0.01282666):0.02277194,(F_nipponica_CFRA1864_index07:8e-08,(F_chinensis_CFRA202_index33:0.01268516,(F_nubicola_CFRA1797_index08:0.0158349,F_pentaphylla_CFRA1913_index11:0.01932343)74:0.00309343)35:8e-08)66:0.00307082)96:0.00633486,F_daltoniana_CFRA1685_index15:0.00955823)61:0.0091446,(F_nipponica_CFRA1862_index38:1.2e-07,(F_chi…
2	6	HKY+I+G	1477	124	1.000	((((F_iinumae_CFRA2025_index34:0.00190676,F_iinumae_CFRA1853_index35:0.00190507):0.00965002,(F_nilgerrensis_CFRA1223_index28:0.0056989,F_daltoniana_CFRA1685_index15:0.01568444)68:0.00584851)99:1.1e-07,(((F_nubicola_CFRA1797_index08:0.00769178,(F_nipponica_CFRA1864_index07:1e-08,F_nipponica_CFRA1862_index38:1e-08)91:0.00383232)20:6e-08,(F_chinensis_CFRA1199_index16:0.0077428,(F_chinensis_CFRA202_i…
2	7	GTR+I+G	1693	167	1.000	((((F_iinumae_CFRA2025_index34:0.00504725,F_iinumae_CFRA1853_index35:1e-08):0.04468625,(F_nubicola_CFRA1797_index08:0.01365317,(F_pentaphylla_CFRA1913_index11:0.01612697,((F_nipponica_CFRA1864_index07:0.00253067,F_chinensis_CFRA202_index33:0.02078967)30:8e-08,(F_nipponica_CFRA1862_index38:0.01303894,F_daltoniana_CFRA1685_index15:0.03476961)3:0.00246581)15:0.01863077)10:0.00705888)42:0.01996626)10…
2	8	K80+I+G	1124	84	1.000	(((((F_iinumae_CFRA2025_index34:0.00659276,F_iinumae_CFRA1853_index35:1e-08):0.0349921,(F_daltoniana_CFRA1685_index15:0.00993128,F_nilgerrensis_CFRA1223_index28:0.01680638)87:0.01372001)100:0.00645193,(F_viridis_CFRA1597_index36:0.00654851,(F_vesca_mexicana_CFRA61_index05:7e-08,(F_vesca_bracteata_CFRA1334_index10:7e-08,(F_vesca_bracteata_CFRA107_index13:1e-08,(F_vesca_californica_CFRA371_index21:…
2	9	GTR+I+G	3193	229	1.000	((((F_iinumae_CFRA2025_index34:0.01153222,F_iinumae_CFRA1853_index35:1e-08):0.0253151,F_daltoniana_CFRA1685_index15:0.04488811)100:0.00116674,((F_chinensis_CFRA1199_index16:0.02356758,(F_bucharica_CFRA522_index39:0.01028784,(F_nipponica_CFRA1862_index38:0.01774762,((F_chinensis_CFRA202_index33:0.00946367,F_pentaphylla_CFRA1913_index11:0.02599525)78:0.00787626,((F_bucharica_CFRA520_index35:0.01168…
2	10	HKY+I	1070	68	1.000	((((((F_iinumae_CFRA2025_index34:0.02965338,F_iinumae_CFRA1853_index35:0.01118165):0.03480706,(F_nilgerrensis_CFRA1223_index28:6e-08,((F_chinensis_CFRA1199_index16:0.01694315,(F_vesca_mexicana_CFRA61_index05:1e-08,((F_vesca_americana_CFRA988_index41:6e-08,(F_vesca_vesca_CFRA438_index25:0.00559611,F_vesca_vesca_CFRA1967_index19:1e-08)13:1e-08)51:0.00559328,(F_vesca_bracteata_CFRA456_index29:0.0056…
2	11	HKY+I+G	3032	243	1.000	((((((F_bucharica_CFRA520_index35:0.00747553,F_bucharica_CFRA1906_index44:0.01594426):0.01800444,F_mandshurica_CFRA1947_index07:0.024941)100:0.00484899,F_daltoniana_CFRA1685_index15:0.04563377)65:0.01022967,(F_viridis_CFRA1597_index36:0.01750737,(F_viridis_CFRA1256_index02:0.03801531,F_viridis_CFRA1812_index22:0.02098691)32:0.01050766)52:0.01709116)83:0.00277339,(F_nilgerrensis_CFRA1223_index28:0…
2	12	HKY+I+G	1574	131	1.000	((((F_iinumae_CFRA2025_index34:0.00574504,F_iinumae_CFRA1853_index35:0.01416693):0.04681062,(((F_chinensis_CFRA1199_index16:0.01303813,F_nipponica_CFRA1862_index38:0.00719007)41:0.02038578,((F_bucharica_CFRA520_index35:1e-08,F_bucharica_CFRA1906_index44:1e-07)98:0.00995253,(F_bucharica_CFRA522_index39:0.00652995,(F_mandshurica_CFRA1947_index07:0.003249,(((F_vesca_californica_CFRA371_index21:5e-08…
2	13	HKY+I	1220	89	1.000	((((((((((((((F_nipponica_CFRA1864_index07:0.00525891,F_nipponica_CFRA1862_index38:0.01066986):0.00532902,F_chinensis_CFRA202_index33:0.01604877)66:0.00525037,F_nubicola_CFRA1797_index08:0.01597709)70:2.5e-07,F_pentaphylla_CFRA1913_index11:0.04942338)24:0.01609507,F_nilgerrensis_CFRA1223_index28:0.0218153)68:0.00520922,(F_iinumae_CFRA2025_index34:0.00528008,F_iinumae_CFRA1853_index35:0.01617058)7…
2	14	HKY+I+G	768	83	1.000	((((((F_chinensis_CFRA202_index33:0.00430305,F_pentaphylla_CFRA1913_index11:0.01793672):0.00910036,(F_nipponica_CFRA1862_index38:0.02242558,F_nipponica_CFRA1864_index07:1.6e-07)43:0.00882522)83:0.00885273,F_nubicola_CFRA1797_index08:0.02234286)46:0.01359389,(F_daltoniana_CFRA1685_index15:0.0179235,(F_iinumae_CFRA2025_index34:0.0043467,F_iinumae_CFRA1853_index35:2.3e-07)95:0.01342014)31:7.5e-07)46…
2	15	HKY+I	2326	199	1.000	((((((((F_viridis_CFRA1256_index02:0.00660831,(F_viridis_CFRA1597_index36:0.02445955,F_viridis_CFRA1812_index22:0.03350194)31:0.01510043):0.04547992,(((F_vesca_bracteata_CFRA1952_index12:0.00223761,(F_vesca_bracteata_CFRA106_index09:1e-07,(F_bucharica_CFRA520_index35:0.00224333,F_bucharica_CFRA1906_index44:0.00675509)85:0.01355889)26:0.00224168)15:0.0044846,(F_vesca_mexicana_CFRA61_index05:1e-07,…
2	16	HKY+I+G	2660	259	1.000	(((((((((F_chinensis_CFRA202_index33:0.00566723,F_pentaphylla_CFRA1913_index11:0.00429671):0.00509131,(F_nipponica_CFRA1862_index38:0.01989144,F_nipponica_CFRA1864_index07:0.00651787)58:0.00555564)94:0.00358099,F_daltoniana_CFRA1685_index15:0.01002633)50:4e-08,F_nubicola_CFRA1797_index08:0.00711732)21:0.01229354,F_chinensis_CFRA1199_index16:0.02168582)90:0.00482007,F_nilgerrensis_CFRA1223_index28…
2	17	HKY+I+G	3446	292	1.000	(((((F_viridis_CFRA1812_index22:0.02246702,F_viridis_CFRA1597_index36:0.00275083):0.03939818,F_viridis_CFRA1256_index02:0.00063181)100:0.02399874,(F_vesca_mexicana_CFRA61_index05:0.00233337,((F_vesca_bracteata_CFRA1334_index10:1e-08,(F_vesca_bracteata_CFRA107_index13:4e-08,(F_vesca_vesca_CFRA1967_index19:0.00233726,(F_vesca_bracteata_CFRA456_index29:0.00233785,F_mandshurica_CFRA1947_index07:0.007…
2	18	HKY+I+G	1852	143	1.000	((((F_iinumae_CFRA2025_index34:0.00612844,F_iinumae_CFRA1853_index35:1e-08):0.02107521,F_nilgerrensis_CFRA1223_index28:0.02379511)100:0.00720808,(F_daltoniana_CFRA1685_index15:0.02064936,((F_chinensis_CFRA1199_index16:0.01306996,(F_nipponica_CFRA1862_index38:0.00846626,(F_nipponica_CFRA1864_index07:0.0144952,(F_nubicola_CFRA1797_index08:0.0061702,(F_chinensis_CFRA202_index33:0.01242042,F_pentaphy…
2	19	GTR+I+G	2126	181	1.000	((((F_iinumae_CFRA2025_index34:0.0409012,F_iinumae_CFRA1853_index35:0.0386629):0.08752672,(F_vesca_bracteata_CFRA1334_index10:0.05271181,(((F_vesca_bracteata_CFRA106_index09:0.01649005,(F_bucharica_CFRA520_index35:0.02654654,F_bucharica_CFRA522_index39:0.05128171)8:0.00402415)5:0.0025097,(F_vesca_bracteata_CFRA1952_index12:0.01101095,(F_vesca_bracteata_CFRA107_index13:0.01073518,(F_vesca_californ…
2	20	GTR+I	1339	119	1.000	(((((F_iinumae_CFRA2025_index34:0.00418888,F_iinumae_CFRA1853_index35:1e-08):0.05148222,(F_nilgerrensis_CFRA1223_index28:0.02598218,(F_daltoniana_CFRA1685_index15:0.01690032,((F_nipponica_CFRA1864_index07:0.02132964,(F_chinensis_CFRA1199_index16:0.02122363,(F_chinensis_CFRA202_index33:0.00416349,F_nipponica_CFRA1862_index38:0.01686626)34:1.1e-07)31:0.00408588)45:0.00841627,(F_nubicola_CFRA1797_in…
2	21	GTR+I+G	2704	241	1.000	(((((((F_viridis_CFRA1812_index22:0.01378567,F_viridis_CFRA1597_index36:0.00637371):0.02098454,F_viridis_CFRA1256_index02:0.00145283)100:0.01460614,(F_vesca_bracteata_CFRA106_index09:3e-08,((F_vesca_americana_CFRA988_index41:0.00442009,((F_vesca_bracteata_CFRA456_index29:0.00110764,F_mandshurica_CFRA1947_index07:0.00886271)49:0.00109268,((F_vesca_bracteata_CFRA1334_index10:3e-08,F_vesca_vesca_CFR…
2	22	GTR+I+G	1086	71	1.000	((((((F_iinumae_CFRA2025_index34:0.01416848,F_iinumae_CFRA1853_index35:1e-08):0.01928879,(F_nubicola_CFRA1797_index08:0.01442221,((F_nipponica_CFRA1864_index07:5e-08,(F_nipponica_CFRA1862_index38:0.00925054,F_pentaphylla_CFRA1913_index11:0.00926041)20:5e-08)42:0.00457074,(F_chinensis_CFRA1199_index16:0.02386337,F_chinensis_CFRA202_index33:0.00947283)39:0.00464095)6:5e-08)39:0.00945153)100:0.00456…
2	23	HKY+I+G	1151	85	1.000	(((((((((((F_vesca_americana_CFRA988_index41:1.8e-07,F_vesca_bracteata_CFRA1952_index12:0.00541711):0.00545975,F_vesca_bracteata_CFRA106_index09:1.2e-07)67:0.00437606,(F_bucharica_CFRA520_index35:0.04142228,(F_viridis_CFRA1812_index22:0.00558083,F_viridis_CFRA1597_index36:1e-08)78:0.00637658)45:0.01757664)49:0.0067429,F_mandshurica_CFRA1947_index07:0.00550086)38:0.01140969,F_bucharica_CFRA522_ind…
2	24	GTR+I+G	1493	186	1.000	((((((F_bucharica_CFRA520_index35:0.04734632,F_bucharica_CFRA1906_index44:0.07473642):0.06694764,F_bucharica_CFRA522_index39:0.04021222)98:0.02675034,(F_iinumae_CFRA2025_index34:0.04601705,F_iinumae_CFRA1853_index35:0.02371316)99:0.06377252)57:0.02603394,F_daltoniana_CFRA1685_index15:0.10743243)48:0.00676918,((F_chinensis_CFRA1199_index16:0.02271409,((F_chinensis_CFRA202_index33:0.01799789,((F_ni…
2	25	GTR+I	2053	143	1.000	((((F_iinumae_CFRA2025_index34:0.01893334,F_iinumae_CFRA1853_index35:0.00706769):0.04925442,(F_viridis_CFRA1812_index22:0.01124834,(F_vesca_bracteata_CFRA456_index29:0.01872777,((F_vesca_bracteata_CFRA107_index13:0.00370618,F_vesca_bracteata_CFRA106_index09:0.00367333)44:0.003643,(F_bucharica_CFRA520_index35:0.00734509,F_bucharica_CFRA1906_index44:0.00733063)37:6e-07)64:0.00729219)65:0.01115729)1…
2	26	HKY+I+G	1179	83	1.000	(((((((F_nipponica_CFRA1864_index07:0.00479398,F_nubicola_CFRA1797_index08:1e-08):0.00479366,(F_chinensis_CFRA202_index33:0.00978715,F_daltoniana_CFRA1685_index15:0.00974161)55:0.00492677)49:0.00480568,F_pentaphylla_CFRA1913_index11:0.00487202)43:0.00797404,F_nipponica_CFRA1862_index38:0.02690784)44:0.00933764,F_chinensis_CFRA1199_index16:0.0176201)49:0.01413588,(F_nilgerrensis_CFRA1223_index28:0…
2	27	HKY+I+G	3732	338	1.000	((((F_iinumae_CFRA2025_index34:0.006605,F_iinumae_CFRA1853_index35:0.00584489):0.01141436,((F_chinensis_CFRA202_index33:0.00660536,F_nipponica_CFRA1864_index07:0.00831121)73:0.00079629,(F_nubicola_CFRA1797_index08:0.008308,F_pentaphylla_CFRA1913_index11:0.00494408)33:3e-08)98:0.01035282)100:0.00284989,(F_nipponica_CFRA1862_index38:0.01129764,((F_nilgerrensis_CFRA1223_index28:0.01434822,(F_daltoni…
2	28	HKY+I+G	2080	190	1.000	(((((((F_iinumae_CFRA2025_index34:0.00198444,F_iinumae_CFRA1853_index35:0.00196139):0.01729582,((F_viridis_CFRA1256_index02:0.00796578,(F_viridis_CFRA1812_index22:1e-07,F_viridis_CFRA1597_index36:0.00396837)93:0.00610089)89:0.01011819,(F_daltoniana_CFRA1685_index15:0.00903802,((F_chinensis_CFRA202_index33:0.00197177,F_nubicola_CFRA1797_index08:0.00295269)16:4e-08,(F_pentaphylla_CFRA1913_index11:0…
2	29	HKY+I+G	1526	128	1.000	((((((F_viridis_CFRA1812_index22:0.00164173,F_viridis_CFRA1597_index36:0.01533935):0.01146954,F_viridis_CFRA1256_index02:0.01052195)91:0.0107031,F_mandshurica_CFRA1947_index07:0.01360046)66:0.01688318,(F_nilgerrensis_CFRA1223_index28:0.00599558,(F_nipponica_CFRA1862_index38:1.5e-07,(((F_iinumae_CFRA2025_index34:0.01921356,F_iinumae_CFRA1853_index35:0.00874389)94:0.0149605,(F_daltoniana_CFRA1685_i…
2	30	HKY+I+G	1399	115	1.000	(((((((((((F_viridis_CFRA1812_index22:0.00752001,F_viridis_CFRA1597_index36:0.01843232):0.01294204,F_bucharica_CFRA1906_index44:0.00503716)85:1e-07,F_bucharica_CFRA522_index39:0.01275047)9:0.00253651,F_bucharica_CFRA520_index35:0.00755989)32:0.00785989,F_viridis_CFRA1256_index02:0.02377478)70:0.00752467,F_nilgerrensis_CFRA1223_index28:0.00765547)51:0.00246436,(F_vesca_mexicana_CFRA61_index05:1e-0…
2	31	HKY+I+G	2663	233	1.000	(((((F_viridis_CFRA1812_index22:0.01036404,F_viridis_CFRA1597_index36:0.0108074):0.01525389,F_viridis_CFRA1256_index02:0.00703299)98:0.02375811,(F_vesca_mexicana_CFRA61_index05:0.00173999,((F_vesca_bracteata_CFRA106_index09:0.00523605,(F_bucharica_CFRA522_index39:7e-08,(F_bucharica_CFRA520_index35:3e-08,F_bucharica_CFRA1906_index44:0.01325705)100:0.00919598)68:0.00393145)63:0.00393554,(((F_vesca_…
2	32	GTR+I+G	1044	91	1.000	(((((((F_viridis_CFRA1256_index02:1e-07,F_viridis_CFRA1597_index36:0.01436688):0.01731904,F_viridis_CFRA1812_index22:0.01539189)92:0.01009529,((F_bucharica_CFRA522_index39:0.00333613,(F_vesca_bracteata_CFRA106_index09:6e-08,(F_bucharica_CFRA520_index35:0.00666447,F_bucharica_CFRA1906_index44:6e-08)57:0.00361115)53:0.00363609)41:0.0035847,((F_nilgerrensis_CFRA1223_index28:0.01356379,((F_vesca_brac…
2	33	GTR+I	1822	131	1.000	((((((((((((F_iinumae_CFRA2025_index34:0.00728991,F_iinumae_CFRA1853_index35:1e-08):0.02621321,F_daltoniana_CFRA1685_index15:0.02642237)100:0.01463449,(F_viridis_CFRA1256_index02:0.01213461,(F_viridis_CFRA1597_index36:0.01815274,F_viridis_CFRA1812_index22:0.01127515)44:0.01469421)57:0.01370331)98:1.9e-07,(F_nubicola_CFRA1797_index08:0.01901941,(F_nipponica_CFRA1862_index38:0.01039174,(F_nipponica…
2	34	GTR+I+G	1707	205	1.000	((((F_viridis_CFRA1812_index22:0.0148556,F_viridis_CFRA1597_index36:0.00808334):0.03368522,F_viridis_CFRA1256_index02:5e-08)100:0.03829698,(F_nilgerrensis_CFRA1223_index28:0.00310623,(((F_vesca_mexicana_CFRA61_index05:0.00325165,(F_bucharica_CFRA522_index39:0.00815168,((F_iinumae_CFRA2025_index34:0.00642569,F_iinumae_CFRA1853_index35:1.1e-07)100:0.0165141,((F_nipponica_CFRA1862_index38:0.00654278…
2	35	GTR+I+G	1800	155	1.000	(((((((((((F_iinumae_CFRA2025_index34:0.01151017,F_iinumae_CFRA1853_index35:0.01472495):0.0433715,(F_daltoniana_CFRA1685_index15:0.02678309,(F_chinensis_CFRA202_index33:0.02202668,(F_nubicola_CFRA1797_index08:0.00737821,(F_nipponica_CFRA1862_index38:0.00612799,(F_nipponica_CFRA1864_index07:0.0119858,F_pentaphylla_CFRA1913_index11:0.01698195)58:0.00274969)56:0.00644854)42:0.002926)84:0.01289752)25…
2	36	HKY+I+G	1363	125	1.000	((((((F_nubicola_CFRA1797_index08:0.00583401,(F_pentaphylla_CFRA1913_index11:0.01736769,F_chinensis_CFRA202_index33:0.01482188)65:0.00359021):0.00292905,F_nipponica_CFRA1864_index07:8e-08)63:0.05691589,F_nipponica_CFRA1862_index38:0.0057442)100:0.03332532,F_chinensis_CFRA1199_index16:0.0209257)96:0.01696587,(((F_iinumae_CFRA2025_index34:1e-08,F_iinumae_CFRA1853_index35:0.00582718)97:0.01300003,(F…
2	37	HKY+I+G	3015	227	1.000	(((((F_iinumae_CFRA2025_index34:0.00451518,F_iinumae_CFRA1853_index35:0.00224476):0.01074848,F_nilgerrensis_CFRA1223_index28:0.02066688)99:0.00202555,(F_nubicola_CFRA1797_index08:0.00683579,((F_nipponica_CFRA1864_index07:0.00451869,F_nipponica_CFRA1862_index38:0.00225128)87:0.00224309,(F_pentaphylla_CFRA1913_index11:0.01833875,(F_chinensis_CFRA1199_index16:0.00679842,(F_chinensis_CFRA202_index33:…
2	38	GTR+I+G	5370	567	1.000	((((F_iinumae_CFRA2025_index34:0.00532256,F_iinumae_CFRA1853_index35:0.00257915):0.02974683,(F_nilgerrensis_CFRA1223_index28:0.02977784,(F_daltoniana_CFRA1685_index15:0.01655074,(F_chinensis_CFRA1199_index16:0.02071474,((F_pentaphylla_CFRA1913_index11:0.00713665,(F_nubicola_CFRA1797_index08:0.00515572,F_nipponica_CFRA1862_index38:0.01517563)21:3e-08)61:0.00251952,(F_chinensis_CFRA202_index33:0.01…
2	39	GTR+I+G	2004	195	1.000	((((((((((F_bucharica_CFRA520_index35:0.00360351,F_bucharica_CFRA1906_index44:0.00187804):0.01903035,F_daltoniana_CFRA1685_index15:0.01517462)100:0.001551,((F_iinumae_CFRA2025_index34:0.00552824,F_iinumae_CFRA1853_index35:0.00367214)99:0.0110553,((F_chinensis_CFRA202_index33:0.02082971,F_nipponica_CFRA1864_index07:0.00370536)73:0.00366011,(F_nubicola_CFRA1797_index08:0.01509933,F_pentaphylla_CFRA…
2	40	HKY+I+G	1635	171	1.000	((((((((F_chinensis_CFRA202_index33:0.0035381,F_pentaphylla_CFRA1913_index11:0.00352824):0.00176284,(F_nubicola_CFRA1797_index08:0.00524461,(F_nipponica_CFRA1862_index38:0.01620636,F_nipponica_CFRA1864_index07:0.0052878)68:0.00884467)23:6e-08)66:0.02341585,(F_chinensis_CFRA1199_index16:0.01264673,(F_vesca_mexicana_CFRA61_index05:0.00180094,(F_bucharica_CFRA522_index39:0.00900547,(F_vesca_vesca_CF…
2	41	HKY+I+G	1008	73	1.000	(((((F_iinumae_CFRA2025_index34:0.00666901,F_iinumae_CFRA1853_index35:0.00333087):0.02043739,(F_bucharica_CFRA1906_index44:1e-08,(F_mandshurica_CFRA1947_index07:0.00332933,((F_bucharica_CFRA520_index35:1e-07,F_bucharica_CFRA522_index39:0.0067081)42:0.003322,((F_chinensis_CFRA1199_index16:0.01003307,(F_vesca_californica_CFRA371_index21:1e-08,(F_vesca_vesca_CFRA438_index25:1e-08,F_vesca_americana_C…
2	42	GTR+I+G	1513	215	1.000	((((((F_iinumae_CFRA2025_index34:0.00567187,F_iinumae_CFRA1853_index35:1e-08):0.02140506,(((F_bucharica_CFRA522_index39:0.01011995,F_bucharica_CFRA1906_index44:0.02321856)99:0.02540694,(F_vesca_californica_CFRA371_index21:0.01805351,(F_vesca_mexicana_CFRA61_index05:0.01051421,(((F_vesca_bracteata_CFRA1952_index12:0.00897176,(F_vesca_bracteata_CFRA1334_index10:0.02021598,(F_vesca_bracteata_CFRA456…
2	43	GTR+I+G	1712	146	1.000	(((((((F_viridis_CFRA1812_index22:1e-07,F_viridis_CFRA1597_index36:0.00758434):0.01746152,F_viridis_CFRA1256_index02:0.00971314)100:0.01157059,(F_nubicola_CFRA1797_index08:0.00756698,((F_pentaphylla_CFRA1913_index11:0.00187538,(F_chinensis_CFRA1199_index16:0.01158744,F_chinensis_CFRA202_index33:0.01553473)46:0.00376844)39:0.00190211,(F_nipponica_CFRA1864_index07:1.3e-07,F_nipponica_CFRA1862_index…
2	44	HKY+I	1032	63	1.000	(((F_iinumae_CFRA2025_index34:0.01146284,F_iinumae_CFRA1853_index35:2.3e-07):0.08457625,((F_viridis_CFRA1256_index02:0.02457569,(((F_viridis_CFRA1812_index22:0.07204019,F_viridis_CFRA1597_index36:1.2e-07)60:0.04676062,(F_pentaphylla_CFRA1913_index11:0.04777902,(F_chinensis_CFRA1199_index16:0.0472863,(F_nilgerrensis_CFRA1223_index28:0.04768617,F_nubicola_CFRA1797_index08:1.2e-07)19:1.2e-07)0:1.2e-…
2	45	GTR+I+G	2283	190	1.000	(((((((((F_nipponica_CFRA1864_index07:0.00900756,F_pentaphylla_CFRA1913_index11:0.01261695):0.00415356,F_chinensis_CFRA202_index33:8e-08)61:0.00732691,F_nubicola_CFRA1797_index08:0.00731499)94:0.01273872,(F_nipponica_CFRA1862_index38:0.0119561,F_chinensis_CFRA1199_index16:0.01203999)28:0.00428341)98:0.01350107,(F_daltoniana_CFRA1685_index15:0.02519592,F_nilgerrensis_CFRA1223_index28:0.01810404)43…
2	46	GTR+I	1306	78	1.000	(((F_iinumae_CFRA2025_index34:0.00861286,F_iinumae_CFRA1853_index35:1e-08):0.03596325,(F_chinensis_CFRA1199_index16:0.00434001,(((F_viridis_CFRA1256_index02:0.0043253,(F_viridis_CFRA1812_index22:0.00869467,F_viridis_CFRA1597_index36:0.0087322)37:5e-08)92:0.01299651,(F_vesca_americana_CFRA988_index41:1.1e-07,(F_vesca_vesca_CFRA1967_index19:1e-08,(F_vesca_mexicana_CFRA61_index05:1e-08,((F_vesca_bra…
2	47	GTR+I+G	1125	104	1.000	(((((((((F_nubicola_CFRA1797_index08:0.00916932,F_pentaphylla_CFRA1913_index11:0.00527461):0.00483023,(F_nipponica_CFRA1864_index07:0.00529858,F_chinensis_CFRA202_index33:0.01411379)20:8e-08)62:0.00840864,F_nipponica_CFRA1862_index38:0.00902799)82:0.00947147,F_nilgerrensis_CFRA1223_index28:0.01091833)58:0.00274113,F_daltoniana_CFRA1685_index15:0.02616201)34:0.00763055,(F_viridis_CFRA1812_index22:…
2	48	GTR+I+G	1256	101	1.000	((((((((F_iinumae_CFRA2025_index34:1e-08,F_iinumae_CFRA1853_index35:7e-08):0.03432913,F_daltoniana_CFRA1685_index15:0.01265376)100:7e-08,F_viridis_CFRA1812_index22:0.02885234)15:0.01220518,F_viridis_CFRA1597_index36:0.0230399)31:0.0084211,F_nilgerrensis_CFRA1223_index28:0.02247224)38:0.01642545,(F_viridis_CFRA1256_index02:0.01863384,(F_mandshurica_CFRA1947_index07:0.00615817,(F_vesca_bracteata_CF…
2	49	HKY+I+G	2233	191	1.000	((((((F_nipponica_CFRA1864_index07:0.00914824,F_pentaphylla_CFRA1913_index11:0.01605372):0.02998253,F_nipponica_CFRA1862_index38:0.00572121)99:0.02804926,F_chinensis_CFRA1199_index16:0.02129815)95:0.01262717,(((F_chinensis_CFRA202_index33:0.01042664,F_nubicola_CFRA1797_index08:0.00611248)99:0.01867207,(F_viridis_CFRA1597_index36:0.00813263,(F_viridis_CFRA1812_index22:0.00850057,F_viridis_CFRA1256…
2	50	HKY+I+G	2449	248	1.000	((((F_iinumae_CFRA2025_index34:0.00607898,F_iinumae_CFRA1853_index35:0.01233231):0.03010043,(F_daltoniana_CFRA1685_index15:0.03595244,(F_viridis_CFRA1812_index22:0.01289697,F_viridis_CFRA1597_index36:0.01402962)99:0.01780734)21:7e-08)100:0.00156031,((F_nubicola_CFRA1797_index08:0.0432905,(F_pentaphylla_CFRA1913_index11:0.03889267,(F_chinensis_CFRA202_index33:0.01241619,(F_nipponica_CFRA1862_index…
2	51	GTR+I+G	1105	124	1.000	(((((((F_nubicola_CFRA1797_index08:8e-08,F_pentaphylla_CFRA1913_index11:0.01533613):0.00818056,F_chinensis_CFRA202_index33:0.01462941)93:0.00787511,F_chinensis_CFRA1199_index16:0.04322216)48:0.00412307,F_nipponica_CFRA1864_index07:0.00715438)56:0.02844141,(F_daltoniana_CFRA1685_index15:0.02062425,F_nilgerrensis_CFRA1223_index28:0.03028978)82:0.00816722)87:0.02229301,(((F_nipponica_CFRA1862_index3…
2	52	GTR+I+G	2413	162	1.000	((((((((((((F_bucharica_CFRA520_index35:0.00946787,F_bucharica_CFRA1906_index44:0.00897552):0.03076544,(F_viridis_CFRA1812_index22:0.00872257,F_viridis_CFRA1597_index36:0.00721139)87:0.01187911)100:0.00465725,F_vesca_bracteata_CFRA456_index29:0.00232219)29:1.1e-07,(((F_vesca_bracteata_CFRA1334_index10:5e-08,F_vesca_vesca_CFRA1967_index19:0.00450601)58:0.00225867,(F_vesca_bracteata_CFRA1952_index1…
2	53	HKY+I+G	2728	237	1.000	(((((F_iinumae_CFRA2025_index34:0.0107697,F_iinumae_CFRA1853_index35:0.0101925):0.02323559,(F_chinensis_CFRA202_index33:0.02117227,(F_nipponica_CFRA1862_index38:0.00771783,(F_nipponica_CFRA1864_index07:0.00623043,(F_nubicola_CFRA1797_index08:0.00157155,F_pentaphylla_CFRA1913_index11:0.00136932)100:0.008778)66:0.00620576)56:0.00578208)57:0.00174393)100:0.00226063,((F_viridis_CFRA1812_index22:0.024…
2	54	HKY+I+G	1410	140	1.000	(((F_iinumae_CFRA2025_index34:0.02665628,F_iinumae_CFRA1853_index35:0.01404278):0.0298443,((F_daltoniana_CFRA1685_index15:0.01129096,((F_chinensis_CFRA202_index33:0.00391127,F_pentaphylla_CFRA1913_index11:0.01190138)92:0.00393434,(F_nipponica_CFRA1864_index07:0.02410563,F_nubicola_CFRA1797_index08:0.00199492)60:0.00185391)88:0.00853359)31:0.00183549,((F_viridis_CFRA1256_index02:0.01492708,(F_viri…
2	55	GTR+I+G	1288	98	1.000	(((((((F_iinumae_CFRA2025_index34:1e-08,F_iinumae_CFRA1853_index35:1e-08):0.01384621,F_nipponica_CFRA1862_index38:0.01685199)100:0.00304202,(F_chinensis_CFRA1199_index16:0.00909876,(F_nipponica_CFRA1864_index07:0.0090318,(F_nubicola_CFRA1797_index08:0.00298438,(F_chinensis_CFRA202_index33:0.00598263,F_pentaphylla_CFRA1913_index11:0.00297465)40:1.017e-05)5:1.1e-07)13:7e-08)48:0.00447973)22:0.00436…
2	56	GTR+I+G	1127	90	1.000	(((((((F_bucharica_CFRA520_index35:0.0083976,F_bucharica_CFRA1906_index44:0.00757751):0.06001126,F_daltoniana_CFRA1685_index15:0.03228988)100:0.01732986,(F_bucharica_CFRA522_index39:0.00915467,(F_vesca_bracteata_CFRA456_index29:8e-08,(F_mandshurica_CFRA1947_index07:0.00778043,((F_vesca_vesca_CFRA438_index25:1e-08,(F_vesca_californica_CFRA371_index21:1e-08,(F_vesca_bracteata_CFRA107_index13:1e-08,…
2	57	HKY+I+G	1030	78	1.000	((((F_iinumae_CFRA2025_index34:1e-08,F_iinumae_CFRA1853_index35:0.01055727):0.02057954,(F_nilgerrensis_CFRA1223_index28:0.00827014,(F_daltoniana_CFRA1685_index15:0.01426517,((F_pentaphylla_CFRA1913_index11:0.0138618,(F_chinensis_CFRA1199_index16:0.03282233,F_chinensis_CFRA202_index33:0.01062471)36:0.0034736)31:0.00339131,(F_nubicola_CFRA1797_index08:7e-08,(F_nipponica_CFRA1862_index38:0.01407713,…
2	58	GTR+I+G	1103	138	1.000	((((((((F_nipponica_CFRA1864_index07:0.01071711,F_pentaphylla_CFRA1913_index11:0.01588659):0.00239317,(F_chinensis_CFRA202_index33:0.00262005,F_chinensis_CFRA1199_index16:0.01609962)14:6e-08)66:0.00252083,F_nubicola_CFRA1797_index08:0.01881301)45:0.03008764,F_nipponica_CFRA1862_index38:0.0053589)100:0.01322886,(F_vesca_mexicana_CFRA61_index05:0.00818466,((F_bucharica_CFRA520_index35:0.01595115,F_…
2	59	HKY+I	1151	72	1.000	((((((((F_chinensis_CFRA202_index33:1e-08,F_nipponica_CFRA1864_index07:8e-08):0.01425396,(F_pentaphylla_CFRA1913_index11:1e-08,(F_daltoniana_CFRA1685_index15:0.01442902,F_nubicola_CFRA1797_index08:0.01446723)32:8e-08)90:0.02996539)89:0.0225426,F_nipponica_CFRA1862_index38:0.0146814)71:0.00699265,F_chinensis_CFRA1199_index16:0.01508021)28:0.02272511,(F_iinumae_CFRA2025_index34:1e-08,F_iinumae_CFRA…
2	60	HKY+I+G	2068	168	1.000	((((F_iinumae_CFRA2025_index34:0.00584208,F_iinumae_CFRA1853_index35:0.00125273):0.0203617,(F_daltoniana_CFRA1685_index15:0.01575355,(F_chinensis_CFRA202_index33:0.00140968,(F_nubicola_CFRA1797_index08:0.01432564,(F_nipponica_CFRA1862_index38:0.00283318,(F_nipponica_CFRA1864_index07:0.00139858,(F_chinensis_CFRA1199_index16:0.00567975,F_pentaphylla_CFRA1913_index11:0.00422723)65:0.00140038)8:3e-08…
2	61	HKY+I	549	45	1.000	((((((((((((((F_iinumae_CFRA2025_index34:1e-08,F_iinumae_CFRA1853_index35:0.0052204):0.03204402,(F_vesca_americana_CFRA989_index08:2.8e-07,F_vesca_americana_CFRA988_index41:3e-08)9:1.4e-07)100:1.4e-07,F_bucharica_CFRA522_index39:1e-08)0:1.7e-07,F_chinensis_CFRA1199_index16:1e-08)1:1.4e-07,F_vesca_mexicana_CFRA61_index05:1e-08)0:1.4e-07,((F_vesca_bracteata_CFRA107_index13:1e-08,F_vesca_californica…
2	62	GTR+I+G	1280	85	1.000	(((((((((((((((F_nipponica_CFRA1864_index07:0.00777194,(F_chinensis_CFRA202_index33:0.01159213,F_nipponica_CFRA1862_index38:0.03191774)27:2.4e-07):0.01155048,F_pentaphylla_CFRA1913_index11:1.5e-07)38:0.00363487,F_nubicola_CFRA1797_index08:0.01169905)15:0.02630666,F_daltoniana_CFRA1685_index15:0.04982763)64:0.00847405,F_nilgerrensis_CFRA1223_index28:0.02584946)13:0.00557162,(F_iinumae_CFRA2025_ind…
2	63	GTR+I	810	51	0.999	((((F_iinumae_CFRA2025_index34:1e-08,F_iinumae_CFRA1853_index35:1.3e-07):0.05878781,(F_vesca_vesca_CFRA1967_index19:1e-08,(F_vesca_vesca_CFRA438_index25:7e-08,((F_mandshurica_CFRA1947_index07:0.01799158,((F_vesca_bracteata_CFRA1952_index12:2.7e-07,(F_vesca_bracteata_CFRA106_index09:4.7e-07,(F_nipponica_CFRA1862_index38:1.3e-07,(F_chinensis_CFRA1199_index16:0.00869584,(((F_bucharica_CFRA520_index3…
2	64	GTR+I+G	3421	287	1.000	(((((F_iinumae_CFRA2025_index34:0.00217518,F_iinumae_CFRA1853_index35:0.0021575):0.0171307,(F_daltoniana_CFRA1685_index15:0.02383421,(F_nipponica_CFRA1862_index38:0.01560952,(F_chinensis_CFRA1199_index16:0.01737729,(F_nubicola_CFRA1797_index08:0.00770593,(F_nipponica_CFRA1864_index07:0.00433414,(F_chinensis_CFRA202_index33:0.00543356,F_pentaphylla_CFRA1913_index11:0.00432759)33:4e-08)38:0.0010154…
2	65	GTR+I+G	602	62	1.000	((((((((((((F_chinensis_CFRA202_index33:0.02111624,F_pentaphylla_CFRA1913_index11:0.04361435):0.01475113,F_nubicola_CFRA1797_index08:2.7e-07)63:0.00693588,F_nipponica_CFRA1864_index07:0.01397098)42:0.02877601,F_viridis_CFRA1597_index36:0.01389708)58:1.6e-07,F_nipponica_CFRA1862_index38:0.00675294)7:0.00700971,(F_bucharica_CFRA520_index35:0.02130252,F_bucharica_CFRA1906_index44:0.02918687)61:0.022…
2	66	GTR+I+G	2433	173	1.000	(((((((F_viridis_CFRA1812_index22:0.00303001,F_viridis_CFRA1597_index36:0.00342473):0.00556583,F_viridis_CFRA1256_index02:0.00529144)91:0.01545445,((F_bucharica_CFRA520_index35:0.00385809,F_bucharica_CFRA1906_index44:3e-08)82:0.00258554,(F_bucharica_CFRA522_index39:9e-08,((F_vesca_mexicana_CFRA61_index05:0.00128347,(F_vesca_bracteata_CFRA106_index09:0.00255258,F_vesca_bracteata_CFRA1952_index12:0…
2	67	GTR+I+G	1364	123	1.000	(((((F_iinumae_CFRA2025_index34:0.00587405,F_iinumae_CFRA1853_index35:0.01190093):0.01215953,F_daltoniana_CFRA1685_index15:0.01491451)100:0.01542384,F_nilgerrensis_CFRA1223_index28:0.01538026)89:0.01168827,((F_nubicola_CFRA1797_index08:0.02441707,(F_chinensis_CFRA1199_index16:0.02090897,((F_nipponica_CFRA1864_index07:8e-08,F_nipponica_CFRA1862_index38:0.00587558)69:0.00585854,(F_pentaphylla_CFRA1…
2	68	HKY+I	1498	122	1.000	((((F_iinumae_CFRA2025_index34:0.02102259,F_iinumae_CFRA1853_index35:0.00373393):0.03873679,((F_mandshurica_CFRA1947_index07:0.01237056,(F_viridis_CFRA1256_index02:0.02508829,(F_vesca_mexicana_CFRA61_index05:0.00411461,(F_vesca_vesca_CFRA438_index25:1e-08,(((F_vesca_californica_CFRA371_index21:6e-08,(F_vesca_bracteata_CFRA1952_index12:6e-08,(F_vesca_bracteata_CFRA456_index29:1e-08,(F_vesca_vesca_…
2	69	GTR+I+G	1406	153	1.000	((((((F_viridis_CFRA1812_index22:0.00440157,F_viridis_CFRA1597_index36:0.01568177):0.01655067,F_viridis_CFRA1256_index02:0.00912163)99:0.01474104,F_nilgerrensis_CFRA1223_index28:0.01829536)86:1e-07,((F_vesca_americana_CFRA989_index08:2e-08,F_vesca_vesca_CFRA438_index25:0.00358658)98:0.00723446,(F_vesca_mexicana_CFRA61_index05:1.2e-07,(F_bucharica_CFRA522_index39:0.00178535,(F_vesca_californica_CF…
2	70	GTR+I+G	1268	118	1.000	((((((((F_iinumae_CFRA2025_index34:6e-08,F_iinumae_CFRA1853_index35:0.00255321):0.01551802,((F_chinensis_CFRA202_index33:0.00513464,F_nubicola_CFRA1797_index08:0.01032851)66:0.00254585,(F_nipponica_CFRA1864_index07:0.00510782,F_pentaphylla_CFRA1913_index11:0.00512496)22:6e-08)87:0.00510508)100:6e-08,F_nipponica_CFRA1862_index38:0.00768463)25:0.00254703,(F_bucharica_CFRA520_index35:0.03804793,F_bu…
2	71	HKY+I+G	1110	82	1.000	(((((F_iinumae_CFRA2025_index34:0.00483421,F_iinumae_CFRA1853_index35:0.0023863):0.00971523,(F_nipponica_CFRA1864_index07:3e-08,((F_chinensis_CFRA202_index33:0.00484697,(F_nubicola_CFRA1797_index08:0.00724136,F_pentaphylla_CFRA1913_index11:1e-08)74:0.00240069)68:0.00239864,(F_nipponica_CFRA1862_index38:0.00239693,F_chinensis_CFRA1199_index16:0.00968712)21:3e-08)16:3e-08)81:0.00724527)93:2.6e-07,F…
2	72	HKY+I	1098	114	1.000	(((((F_viridis_CFRA1812_index22:0.030469,F_viridis_CFRA1597_index36:0.00982333):0.03510352,((F_daltoniana_CFRA1685_index15:0.0796412,(F_viridis_CFRA1256_index02:0.03013962,(F_nipponica_CFRA1864_index07:0.02491727,F_nipponica_CFRA1862_index38:1.6e-07)88:0.02002272)40:0.00965903)30:0.01099287,(F_pentaphylla_CFRA1913_index11:0.01491956,(F_chinensis_CFRA202_index33:0.01494359,F_nubicola_CFRA1797_inde…
2	73	HKY+I	1322	119	1.000	(((((F_iinumae_CFRA2025_index34:0.01423917,F_iinumae_CFRA1853_index35:0.0038161):0.07472443,((((F_bucharica_CFRA522_index39:0.00439691,F_bucharica_CFRA520_index35:1e-08)33:1e-08,F_bucharica_CFRA1906_index44:0.00438234)58:0.00438057,((F_vesca_mexicana_CFRA61_index05:0.0089043,(F_vesca_bracteata_CFRA456_index29:0.0088238,((F_vesca_bracteata_CFRA1334_index10:1e-08,F_vesca_vesca_CFRA1967_index19:1e-0…
2	74	HKY+I+G	1041	87	1.000	((((((((F_iinumae_CFRA2025_index34:0.01145549,F_iinumae_CFRA1853_index35:1e-08):0.03582098,F_chinensis_CFRA1199_index16:0.01527487)100:2.3e-07,(F_pentaphylla_CFRA1913_index11:0.02398977,(F_nipponica_CFRA1864_index07:1.1e-07,(F_viridis_CFRA1812_index22:0.02729774,(F_nubicola_CFRA1797_index08:0.01129602,(F_chinensis_CFRA202_index33:0.02300922,F_daltoniana_CFRA1685_index15:0.03170991)18:0.00377466)6…
2	75	GTR+I+G	3057	251	1.000	(((((F_iinumae_CFRA2025_index34:0.00558704,F_iinumae_CFRA1853_index35:0.00111274):0.01739664,((F_viridis_CFRA1256_index02:0.00442423,(F_viridis_CFRA1812_index22:0.0022982,F_viridis_CFRA1597_index36:0.01118842)92:0.00457838)98:0.0083537,((F_bucharica_CFRA522_index39:0.00564838,(F_bucharica_CFRA520_index35:0.01281558,F_bucharica_CFRA1906_index44:0.00753306)58:0.002189)67:0.00432993,(F_mandshurica_C…
2	76	GTR+G	1345	136	1.000	(((((((F_nubicola_CFRA1797_index08:0.00157017,(F_chinensis_CFRA202_index33:7e-08,(F_nipponica_CFRA1864_index07:0.00640618,F_pentaphylla_CFRA1913_index11:0.00316953)9:1e-07)20:6e-08):0.00082841,F_chinensis_CFRA1199_index16:0.00556663)72:0.00455566,F_nipponica_CFRA1862_index38:0.00102312)62:0.00391457,((F_viridis_CFRA1256_index02:0.00095166,(F_viridis_CFRA1812_index22:1e-08,F_viridis_CFRA1597_index…
2	77	HKY+I	1352	97	1.000	((((((((((F_chinensis_CFRA202_index33:0.00899335,F_pentaphylla_CFRA1913_index11:0.00871727):0.01684861,F_nubicola_CFRA1797_index08:1.1e-07)94:0.00551541,F_nipponica_CFRA1864_index07:1.1e-07)34:0.00443336,F_nipponica_CFRA1862_index38:2.2e-07)47:0.0133403,F_nilgerrensis_CFRA1223_index28:0.02618969)67:1.1e-07,F_viridis_CFRA1256_index02:0.0043184)7:1.6e-07,(F_mandshurica_CFRA1947_index07:0.04023142,(…
2	78	HKY+I+G	1650	143	1.000	((((F_iinumae_CFRA2025_index34:0.01674055,F_iinumae_CFRA1853_index35:0.00578266):0.02563234,F_daltoniana_CFRA1685_index15:0.01911627)100:0.00095753,((F_chinensis_CFRA1199_index16:0.0094428,(F_nipponica_CFRA1864_index07:0.00595613,(F_pentaphylla_CFRA1913_index11:1e-07,(F_chinensis_CFRA202_index33:0.01409624,F_nubicola_CFRA1797_index08:0.003955)67:0.00199735)33:1e-07)87:0.0087472)38:0.00412165,(F_n…
2	79	HKY+I	934	70	0.996	((((((((((((((((F_iinumae_CFRA2025_index34:0.02878123,F_iinumae_CFRA1853_index35:1e-08):0.02895695,(F_daltoniana_CFRA1685_index15:0.02900645,(F_viridis_CFRA1256_index02:5e-08,F_nilgerrensis_CFRA1223_index28:0.02310839)8:2.1e-07)5:1.6e-07)100:0.00567832,(F_nubicola_CFRA1797_index08:1e-08,(F_pentaphylla_CFRA1913_index11:0.0232051,(F_nipponica_CFRA1864_index07:1e-08,F_chinensis_CFRA202_index33:5e-08…
2	80	GTR+I+G	3207	226	1.000	(((((F_iinumae_CFRA2025_index34:0.00332331,F_iinumae_CFRA1853_index35:0.00312457):0.03438315,(F_daltoniana_CFRA1685_index15:0.01715433,F_nilgerrensis_CFRA1223_index28:0.01984902)55:0.00643412)100:0.01173436,((F_chinensis_CFRA1199_index16:0.01337495,((F_chinensis_CFRA202_index33:0.00319062,F_nubicola_CFRA1797_index08:0.01282968)49:2e-07,(F_pentaphylla_CFRA1913_index11:0.01595659,(F_nipponica_CFRA1…
2	81	HKY+I+G	2833	233	1.000	(((F_iinumae_CFRA2025_index34:0.00896977,F_iinumae_CFRA1853_index35:0.00110802):0.02821788,(((F_nipponica_CFRA1862_index38:0.00388253,(F_nubicola_CFRA1797_index08:0.00747851,(F_nipponica_CFRA1864_index07:0.00865343,(F_chinensis_CFRA202_index33:0.00717071,F_pentaphylla_CFRA1913_index11:0.01057662)44:0.00250931)57:0.00289158)26:0.00120155)100:0.02405733,(F_viridis_CFRA1256_index02:0.00556924,(F_vir…
2	82	HKY+I+G	5062	421	1.000	(((F_iinumae_CFRA2025_index34:0.00969685,F_iinumae_CFRA1853_index35:0.01179642):0.02968156,((F_bucharica_CFRA522_index39:0.01583504,(F_chinensis_CFRA202_index33:0.02815435,(F_daltoniana_CFRA1685_index15:0.00920077,(F_bucharica_CFRA1906_index44:0.0050518,F_bucharica_CFRA520_index35:0.01792487)38:0.00164229)11:4e-08)51:0.00361725)43:0.00342161,(F_nilgerrensis_CFRA1223_index28:0.01242223,((F_vesca_b…
2	83	GTR+I	872	95	1.000	((((((F_iinumae_CFRA2025_index34:0.00867874,F_iinumae_CFRA1853_index35:0.02095435):0.0622293,F_nilgerrensis_CFRA1223_index28:0.05891338)100:0.01372203,(F_chinensis_CFRA202_index33:0.04247649,(F_chinensis_CFRA1199_index16:0.0179876,(F_nipponica_CFRA1862_index38:0.00594519,(F_nipponica_CFRA1864_index07:0.00590529,(F_nubicola_CFRA1797_index08:0.01201598,F_pentaphylla_CFRA1913_index11:0.03024521)42:0…
2	84	HKY+I+G	1959	155	1.000	((((((((F_nubicola_CFRA1797_index08:0.00583726,F_pentaphylla_CFRA1913_index11:0.00387957):0.0019017,F_chinensis_CFRA202_index33:0.0028503)71:0.00291933,F_nipponica_CFRA1864_index07:0.00777097)67:0.00209874,F_chinensis_CFRA1199_index16:0.02188986)57:0.0083609,F_nipponica_CFRA1862_index38:0.00984309)33:0.01898016,(F_iinumae_CFRA2025_index34:0.01548822,F_iinumae_CFRA1853_index35:0.00614741)99:0.0208…
2	85	GTR+I	1268	126	1.000	((((((((F_nubicola_CFRA1797_index08:0.01186207,F_pentaphylla_CFRA1913_index11:0.00786068):0.00787755,(F_chinensis_CFRA1199_index16:0.02393988,F_chinensis_CFRA202_index33:1e-07)70:0.00784948)89:1.9e-07,(F_nipponica_CFRA1864_index07:0.0118594,F_nipponica_CFRA1862_index38:0.00794901)81:0.00781535)19:0.02256113,(F_viridis_CFRA1597_index36:0.00518549,(F_viridis_CFRA1256_index02:0.0151975,F_viridis_CFR…
2	86	HKY+I+G	1202	99	1.000	(((F_iinumae_CFRA2025_index34:0.00278517,F_iinumae_CFRA1853_index35:0.00491584):0.03408986,((F_nilgerrensis_CFRA1223_index28:0.02161493,(F_daltoniana_CFRA1685_index15:0.01550626,((F_nipponica_CFRA1864_index07:9e-08,F_nipponica_CFRA1862_index38:0.00257898)87:0.00508619,(F_nubicola_CFRA1797_index08:0.00257056,(F_chinensis_CFRA202_index33:0.0050977,(F_pentaphylla_CFRA1913_index11:0.00257904,F_chinen…
2	87	HKY+I+G	2174	158	1.000	(((F_iinumae_CFRA2025_index34:0.00318882,F_iinumae_CFRA1853_index35:0.00159919):0.01411553,((F_nilgerrensis_CFRA1223_index28:0.00608953,(F_chinensis_CFRA1199_index16:0.00323637,(F_daltoniana_CFRA1685_index15:0.00965475,(F_chinensis_CFRA202_index33:0.00961937,(F_pentaphylla_CFRA1913_index11:0.00158256,(F_nubicola_CFRA1797_index08:3e-08,(F_nipponica_CFRA1864_index07:0.0016023,F_nipponica_CFRA1862_i…
2	88	GTR+I	2702	156	1.000	((((F_iinumae_CFRA2025_index34:0.00951813,F_iinumae_CFRA1853_index35:0.00378536):0.02629065,(F_nubicola_CFRA1797_index08:0.01592072,(F_pentaphylla_CFRA1913_index11:0.00778098,((F_chinensis_CFRA202_index33:0.00520708,F_nipponica_CFRA1864_index07:0.00780421)61:0.00253453,(F_chinensis_CFRA1199_index16:0.0077945,F_nipponica_CFRA1862_index38:0.01577964)34:0.00254236)42:0.00258929)44:0.00505477)98:0.01…
2	89	HKY+I+G	2066	127	1.000	(((F_iinumae_CFRA2025_index34:0.01391356,F_iinumae_CFRA1853_index35:0.00205744):0.02490126,(((F_viridis_CFRA1256_index02:0.01903605,F_viridis_CFRA1597_index36:0.00811569)41:0.00799026,((F_daltoniana_CFRA1685_index15:0.01332437,F_nilgerrensis_CFRA1223_index28:0.01920366)65:0.01357614,(F_chinensis_CFRA1199_index16:0.01342057,((F_nubicola_CFRA1797_index08:0.01067737,F_pentaphylla_CFRA1913_index11:0.…
2	90	HKY+I+G	2073	148	1.000	(((((F_iinumae_CFRA2025_index34:0.0032634,F_iinumae_CFRA1853_index35:0.00325692):0.02198382,F_daltoniana_CFRA1685_index15:0.01336765)100:0.00140722,((F_viridis_CFRA1812_index22:0.01506112,F_viridis_CFRA1597_index36:0.00490734)54:0.00984599,(F_nilgerrensis_CFRA1223_index28:0.00486288,((F_chinensis_CFRA202_index33:0.00984208,F_pentaphylla_CFRA1913_index11:3e-08)96:0.00327836,(F_nubicola_CFRA1797_in…
2	91	HKY+I+G	1740	132	1.000	((((((((F_iinumae_CFRA2025_index34:0.00453968,F_iinumae_CFRA1853_index35:0.00298421):0.02341568,(F_nilgerrensis_CFRA1223_index28:0.01083538,(F_viridis_CFRA1812_index22:0.01476486,F_viridis_CFRA1597_index36:0.03515846)62:0.02435219)23:0.00440745)100:0.00283987,(F_daltoniana_CFRA1685_index15:0.02292113,(F_nipponica_CFRA1864_index07:0.00250119,((F_nubicola_CFRA1797_index08:0.00747749,F_pentaphylla_C…
2	92	GTR+I+G	1233	110	1.000	(((F_iinumae_CFRA2025_index34:0.00353347,F_iinumae_CFRA1853_index35:0.00603242):0.04025126,((F_daltoniana_CFRA1685_index15:0.03849291,F_nilgerrensis_CFRA1223_index28:0.01603109)49:0.00884002,((F_nipponica_CFRA1862_index38:0.01229956,((F_chinensis_CFRA202_index33:0.01227889,(F_nipponica_CFRA1864_index07:0.00599211,F_pentaphylla_CFRA1913_index11:0.01232259)40:0.00306267)47:0.00303105,(F_nubicola_CF…
2	93	GTR+I+G	2226	211	1.000	(((((((F_nipponica_CFRA1864_index07:0.00521936,F_pentaphylla_CFRA1913_index11:0.01014543):0.00291528,F_nubicola_CFRA1797_index08:0.00469007)71:0.00429605,F_chinensis_CFRA202_index33:0.00988104)46:0.01663654,F_nipponica_CFRA1862_index38:0.00865389)98:0.01562449,F_chinensis_CFRA1199_index16:0.00514245)52:0.01523574,((F_bucharica_CFRA522_index39:0.00884313,(F_nilgerrensis_CFRA1223_index28:0.02838602…
2	94	GTR+I+G	1674	164	1.000	(((((F_iinumae_CFRA2025_index34:0.02039835,F_iinumae_CFRA1853_index35:0.00194686):0.02038361,F_daltoniana_CFRA1685_index15:0.02018359)100:4e-08,((F_pentaphylla_CFRA1913_index11:0.01110117,(F_nipponica_CFRA1864_index07:0.00439019,(F_nubicola_CFRA1797_index08:0.00662381,(F_chinensis_CFRA202_index33:0.00439567,F_chinensis_CFRA1199_index16:0.01562867)67:0.00218048)71:0.00442346)25:7e-08)76:0.01096857…
2	95	HKY+I+G	2165	167	1.000	((((((F_iinumae_CFRA2025_index34:1e-08,F_iinumae_CFRA1853_index35:1e-08):0.0200975,(F_chinensis_CFRA1199_index16:0.02291857,(F_chinensis_CFRA202_index33:0.0019855,((F_nubicola_CFRA1797_index08:0.01018105,F_pentaphylla_CFRA1913_index11:0.0121856)63:0.001922,(F_nipponica_CFRA1862_index38:0.01218745,F_nipponica_CFRA1864_index07:0.00199236)57:0.00605962)15:8e-08)51:0.00407054)35:0.00476969)100:0.0018…
2	96	HKY+I+G	3093	322	1.000	((((F_bucharica_CFRA520_index35:0.00895288,F_bucharica_CFRA1906_index44:0.00785927):0.01696011,(F_daltoniana_CFRA1685_index15:0.03072175,(F_iinumae_CFRA2025_index34:0.00388784,F_iinumae_CFRA1853_index35:0.00182041)100:0.01562069)81:0.00391733)100:0.01235785,(F_bucharica_CFRA522_index39:0.02031681,(((F_nipponica_CFRA1864_index07:0.00599604,F_nipponica_CFRA1862_index38:0.00531411)87:0.00848767,(F_c…
2	97	HKY+I+G	2488	248	1.000	((((((F_iinumae_CFRA2025_index34:0.00122341,F_iinumae_CFRA1853_index35:0.00122148):0.01910009,F_daltoniana_CFRA1685_index15:0.02288317)100:0.00210718,F_nilgerrensis_CFRA1223_index28:0.01108386)60:0.00478697,(F_chinensis_CFRA1199_index16:0.01108945,(F_nipponica_CFRA1862_index38:0.00525074,(F_nubicola_CFRA1797_index08:0.01836553,(F_pentaphylla_CFRA1913_index11:0.00869606,(F_chinensis_CFRA202_index3…
2	98	HKY+I+G	1639	146	1.000	(((((F_iinumae_CFRA2025_index34:0.00356913,F_iinumae_CFRA1853_index35:0.00172647):0.01257793,((F_viridis_CFRA1256_index02:0.00647322,(F_viridis_CFRA1812_index22:0.0063482,F_viridis_CFRA1597_index36:0.00425685)56:0.00345131)85:0.00775614,((F_mandshurica_CFRA1947_index07:0.01253289,(F_bucharica_CFRA520_index35:0.00353481,F_bucharica_CFRA1906_index44:0.00352141)81:0.00351797)44:0.00177693,((F_nilger…
2	99	HKY+I+G	1237	115	1.000	(((((F_iinumae_CFRA2025_index34:0.0130781,F_iinumae_CFRA1853_index35:0.00392239):0.05179062,(F_daltoniana_CFRA1685_index15:0.01749832,F_nilgerrensis_CFRA1223_index28:0.01276189)64:0.00269511)100:0.01883356,(F_viridis_CFRA1597_index36:0.02129683,(F_nipponica_CFRA1862_index38:0.0326828,(F_viridis_CFRA1812_index22:0.0262879,(F_chinensis_CFRA1199_index16:0.01804012,((F_vesca_vesca_CFRA438_index25:0.0…
2	100	HKY+I+G	1526	137	1.000	((((F_iinumae_CFRA2025_index34:0.00793378,F_iinumae_CFRA1853_index35:0.00210507):0.05341206,(F_daltoniana_CFRA1685_index15:0.03038503,(F_chinensis_CFRA1199_index16:0.01597457,((F_nubicola_CFRA1797_index08:0.00640947,F_pentaphylla_CFRA1913_index11:0.01460168)51:0.00274038,((F_nipponica_CFRA1864_index07:0.00841025,F_nipponica_CFRA1862_index38:0.00499994)74:0.00482464,F_chinensis_CFRA202_index33:0.0…
2	101	HKY+I+G	2926	265	1.000	(((((((((F_chinensis_CFRA202_index33:0.00762637,(F_nipponica_CFRA1862_index38:0.01944718,F_nipponica_CFRA1864_index07:0.00504674)51:0.00252037):0.00505439,F_pentaphylla_CFRA1913_index11:0.01095636)53:0.00856857,F_nubicola_CFRA1797_index08:0.02223761)64:0.01306904,F_daltoniana_CFRA1685_index15:0.0372777)83:0.00157069,(F_iinumae_CFRA2025_index34:0.00766852,F_iinumae_CFRA1853_index35:0.00134095)100:…
2	102	GTR+I+G	1517	159	1.000	(((F_viridis_CFRA1812_index22:0.04479505,F_viridis_CFRA1597_index36:0.03108007):0.0162742,((F_nilgerrensis_CFRA1223_index28:0.01137762,((F_daltoniana_CFRA1685_index15:0.00948435,(F_iinumae_CFRA2025_index34:0.00565286,F_iinumae_CFRA1853_index35:0.00563731)100:0.0135049)46:0.00136609,(F_chinensis_CFRA1199_index16:0.01296597,(F_nipponica_CFRA1862_index38:0.00907327,(F_nubicola_CFRA1797_index08:0.009…
2	103	HKY+G	1578	185	1.000	(((((F_bucharica_CFRA520_index35:0.00193278,F_bucharica_CFRA1906_index44:1e-08):0.00438086,F_bucharica_CFRA522_index39:0.00081359)93:0.00392074,(F_mandshurica_CFRA1947_index07:0.00194692,((F_vesca_bracteata_CFRA456_index29:4e-08,(F_vesca_bracteata_CFRA1334_index10:4e-08,(F_vesca_vesca_CFRA1967_index19:0.00064244,F_vesca_bracteata_CFRA107_index13:0.00064348)18:5e-08)58:0.00064247)80:0.00129059,(F_…
2	104	HKY+I+G	2096	128	1.000	(((((F_iinumae_CFRA2025_index34:0.00766319,F_iinumae_CFRA1853_index35:1e-08):0.02898037,F_daltoniana_CFRA1685_index15:0.01818149)100:1.5e-07,(F_chinensis_CFRA1199_index16:0.02089832,(F_chinensis_CFRA202_index33:5e-08,(F_pentaphylla_CFRA1913_index11:0.0102368,(F_nubicola_CFRA1797_index08:0.01016198,(F_nipponica_CFRA1862_index38:0.01016382,F_nipponica_CFRA1864_index07:1e-07)60:0.00504768)8:1e-07)4:…
2	105	GTR+I	1341	124	1.000	(((((F_iinumae_CFRA2025_index34:0.0074337,F_iinumae_CFRA1853_index35:0.00366517):0.03758783,(F_bucharica_CFRA520_index35:0.03010493,(F_nilgerrensis_CFRA1223_index28:0.01865248,(F_vesca_mexicana_CFRA61_index05:5e-08,(F_vesca_bracteata_CFRA106_index09:0.01879559,((F_bucharica_CFRA522_index39:0.00366091,F_bucharica_CFRA1906_index44:0.00366091)77:0.00735723,((F_vesca_bracteata_CFRA456_index29:0.00365…
2	106	HKY+I	1265	113	1.000	((((F_mandshurica_CFRA1947_index07:0.04868224,(F_viridis_CFRA1256_index02:0.05868905,F_viridis_CFRA1812_index22:0.02855258)35:0.02774893):0.0331022,F_viridis_CFRA1597_index36:0.03536961)36:0.03276228,((F_iinumae_CFRA2025_index34:0.00466595,F_iinumae_CFRA1853_index35:0.01923338)100:0.02933551,(F_daltoniana_CFRA1685_index15:0.02412736,(((F_chinensis_CFRA202_index33:0.00964495,F_pentaphylla_CFRA1913…
2	107	HKY+I+G	1730	137	1.000	((((F_iinumae_CFRA2025_index34:1e-08,F_iinumae_CFRA1853_index35:1e-08):0.02534693,((F_bucharica_CFRA520_index35:0.00189322,F_bucharica_CFRA1906_index44:0.00191178)73:0.00388236,(F_mandshurica_CFRA1947_index07:0.00573719,((F_vesca_americana_CFRA988_index41:1e-08,(F_vesca_bracteata_CFRA106_index09:1e-08,F_vesca_bracteata_CFRA1952_index12:1e-08)70:0.00190645)3:3e-08,(F_vesca_mexicana_CFRA61_index05:…
2	108	SYM+I	1122	74	1.000	(((((F_viridis_CFRA1812_index22:0.01934496,F_viridis_CFRA1597_index36:0.00562763):0.02662437,F_viridis_CFRA1256_index02:0.00990221)66:0.06765253,(F_nilgerrensis_CFRA1223_index28:0.01666785,(((F_bucharica_CFRA520_index35:0.03417905,F_bucharica_CFRA522_index39:0.00782605)42:0.01726614,(F_bucharica_CFRA1906_index44:0.00823527,((F_vesca_bracteata_CFRA456_index29:0.02501254,(F_vesca_bracteata_CFRA106_…
2	109	GTR+I+G	1744	178	1.000	(((((F_iinumae_CFRA2025_index34:0.00379281,F_iinumae_CFRA1853_index35:0.02423391):0.03403335,F_daltoniana_CFRA1685_index15:0.00865787)86:0.06522774,F_nilgerrensis_CFRA1223_index28:0.01259226)100:0.04607543,((F_nipponica_CFRA1862_index38:0.01019716,(F_nipponica_CFRA1864_index07:0.00208737,((F_nubicola_CFRA1797_index08:0.00208833,(F_chinensis_CFRA202_index33:0.00629597,F_chinensis_CFRA1199_index16:…
2	110	GTR+I+G	1152	106	1.000	((((((((F_iinumae_CFRA2025_index34:0.00286312,F_iinumae_CFRA1853_index35:0.00295896):0.02878527,F_daltoniana_CFRA1685_index15:0.01959338)100:0.00453561,F_nilgerrensis_CFRA1223_index28:0.00910591)69:0.00588494,((F_viridis_CFRA1812_index22:0.04036999,F_viridis_CFRA1597_index36:0.00598548)76:0.01499263,((F_nipponica_CFRA1864_index07:0.01773702,F_nipponica_CFRA1862_index38:0.00305843)71:0.00897427,(F…
2	111	HKY+I+G	1086	110	1.000	((((((((F_viridis_CFRA1256_index02:0.00234557,(F_viridis_CFRA1812_index22:0.00925196,F_viridis_CFRA1597_index36:8e-08)46:0.00224659):0.0189208,((F_vesca_americana_CFRA988_index41:1e-08,F_vesca_bracteata_CFRA1952_index12:1e-08)7:1e-08,(F_vesca_bracteata_CFRA456_index29:1e-08,(F_vesca_californica_CFRA371_index21:1e-08,(F_vesca_mexicana_CFRA61_index05:1e-08,(F_vesca_americana_CFRA989_index08:5e-08,(…
2	112	HKY+I+G	1482	161	1.000	(((((((((((F_chinensis_CFRA202_index33:0.01564434,F_nipponica_CFRA1864_index07:0.00218676):0.00222972,F_pentaphylla_CFRA1913_index11:0.0044022)75:0.00416529,F_nipponica_CFRA1862_index38:0.00302744)83:0.00747789,F_nubicola_CFRA1797_index08:0.01454926)86:0.01335024,F_chinensis_CFRA1199_index16:0.02220132)90:0.00531308,(F_nilgerrensis_CFRA1223_index28:0.02550543,F_daltoniana_CFRA1685_index15:0.02473…
2	113	HKY+I+G	1400	111	1.000	(((((F_iinumae_CFRA2025_index34:1e-08,F_iinumae_CFRA1853_index35:4e-08):0.04258461,(F_viridis_CFRA1812_index22:0.00264345,F_viridis_CFRA1597_index36:0.01831607)100:0.02771613)100:0.01495634,F_viridis_CFRA1256_index02:0.01029487)83:0.00374336,((F_nilgerrensis_CFRA1223_index28:0.0087846,((F_daltoniana_CFRA1685_index15:0.01174186,F_nubicola_CFRA1797_index08:0.01177921)30:8e-08,(F_pentaphylla_CFRA191…
2	114	HKY+I	1332	107	1.000	(((((((((F_chinensis_CFRA202_index33:5e-08,F_pentaphylla_CFRA1913_index11:1e-08):1e-07,F_chinensis_CFRA1199_index16:0.00364234)36:0.00362883,F_nipponica_CFRA1862_index38:0.01470681)59:1.4e-07,F_nipponica_CFRA1864_index07:1e-07)29:0.00356943,F_nubicola_CFRA1797_index08:0.00368784)65:0.0263104,F_daltoniana_CFRA1685_index15:0.03403116)94:0.01147404,(F_viridis_CFRA1256_index02:0.00740295,(F_viridis_C…
2	115	HKY+I+G	1085	74	1.000	(((((((F_nipponica_CFRA1862_index38:0.01438117,F_nipponica_CFRA1864_index07:1.5e-07):0.00354469,F_chinensis_CFRA202_index33:3.6e-07)29:0.01060351,F_pentaphylla_CFRA1913_index11:0.00703079)38:7e-08,F_nubicola_CFRA1797_index08:0.0070089)12:0.01024865,F_chinensis_CFRA1199_index16:0.00747419)46:0.00716835,((F_iinumae_CFRA2025_index34:0.00356618,F_iinumae_CFRA1853_index35:0.00709355)97:0.01739834,(F_d…
2	116	GTR+I+G	1749	152	1.000	(((F_iinumae_CFRA2025_index34:1e-08,F_iinumae_CFRA1853_index35:1e-08):0.03283131,((F_nilgerrensis_CFRA1223_index28:0.0056291,(F_nubicola_CFRA1797_index08:0.01464691,((F_chinensis_CFRA202_index33:0.01674097,F_daltoniana_CFRA1685_index15:0.00543733)47:0.0017341,(F_pentaphylla_CFRA1913_index11:0.00906157,(F_chinensis_CFRA1199_index16:0.00724085,(F_nipponica_CFRA1864_index07:0.01107003,F_nipponica_CF…
2	117	GTR+I+G	2899	264	1.000	((((((F_iinumae_CFRA2025_index34:0.0479216,F_iinumae_CFRA1853_index35:0.00528678):0.04807794,(F_daltoniana_CFRA1685_index15:0.05305239,F_nilgerrensis_CFRA1223_index28:0.08889766)61:0.01629119)100:0.01889518,((F_bucharica_CFRA520_index35:0.00261246,F_bucharica_CFRA1906_index44:0.02856113)100:0.04005467,(F_bucharica_CFRA522_index39:0.01133062,(((F_nubicola_CFRA1797_index08:0.01344733,F_pentaphylla_…
2	118	GTR+I+G	1869	152	1.000	((((F_iinumae_CFRA2025_index34:0.00607115,F_iinumae_CFRA1853_index35:0.00152229):0.01378993,(((F_chinensis_CFRA202_index33:0.00300743,(F_pentaphylla_CFRA1913_index11:0.00453532,(F_nipponica_CFRA1864_index07:0.00148853,F_nipponica_CFRA1862_index38:0.00764985)69:0.004551)27:8e-08)72:0.00623391,(F_daltoniana_CFRA1685_index15:0.00927863,(F_nubicola_CFRA1797_index08:0.00940079,F_nilgerrensis_CFRA1223_…
2	119	HKY+I+G	4465	391	1.000	(((F_iinumae_CFRA2025_index34:0.019764,F_iinumae_CFRA1853_index35:0.00687545):0.04581833,(F_daltoniana_CFRA1685_index15:0.02333794,((F_chinensis_CFRA1199_index16:0.01474017,(F_nubicola_CFRA1797_index08:0.01012418,((F_nipponica_CFRA1864_index07:0.00787412,F_nipponica_CFRA1862_index38:0.00530397)82:0.00691314,(F_chinensis_CFRA202_index33:0.00773886,F_pentaphylla_CFRA1913_index11:0.00584948)77:0.004…
2	120	GTR+I	1084	80	1.000	((((((((((F_nubicola_CFRA1797_index08:5e-08,F_pentaphylla_CFRA1913_index11:0.02428427):0.03477219,F_chinensis_CFRA1199_index16:0.00413391)100:0.02950638,(F_nipponica_CFRA1862_index38:0.00954985,(F_chinensis_CFRA202_index33:0.00479352,F_nipponica_CFRA1864_index07:0.00472765)62:0.00471311)48:0.00476322)97:2.1e-07,F_daltoniana_CFRA1685_index15:0.01421764)13:2.1e-07,(F_iinumae_CFRA2025_index34:0.0047…
2	121	GTR+I+G	1591	134	1.000	(((((((((F_viridis_CFRA1812_index22:9e-08,F_viridis_CFRA1597_index36:0.00199313):0.02552635,((F_nipponica_CFRA1864_index07:0.01026007,F_nubicola_CFRA1797_index08:0.00404684)75:0.00213,(F_chinensis_CFRA202_index33:0.00622129,F_pentaphylla_CFRA1913_index11:0.0062249)43:0.00183708)43:0.00159083)100:0.00464679,F_chinensis_CFRA1199_index16:0.00992004)49:0.01500035,F_nipponica_CFRA1862_index38:0.004228…
2	122	HKY+I	1379	115	1.000	((((F_iinumae_CFRA2025_index34:0.00580374,F_iinumae_CFRA1853_index35:1e-08):0.03596166,(F_nipponica_CFRA1864_index07:0.01038972,(F_nubicola_CFRA1797_index08:0.00515273,(F_chinensis_CFRA202_index33:1e-08,F_pentaphylla_CFRA1913_index11:0.01558076)81:0.00517532)87:0.01030665)56:0.00574703)99:0.01389679,(F_chinensis_CFRA1199_index16:0.02960439,(F_nipponica_CFRA1862_index38:0.02684914,((F_daltoniana_C…
2	123	HKY+I	1432	90	1.000	(((F_iinumae_CFRA2025_index34:1e-08,F_iinumae_CFRA1853_index35:1.1e-07):0.03255864,(((F_viridis_CFRA1256_index02:0.01015748,(F_viridis_CFRA1812_index22:0.015767,F_viridis_CFRA1597_index36:0.00630101)70:0.00901962)76:0.0204917,(F_nipponica_CFRA1862_index38:0.00818953,(F_daltoniana_CFRA1685_index15:0.01985725,(F_nubicola_CFRA1797_index08:1.1e-07,(F_pentaphylla_CFRA1913_index11:1e-08,(F_nipponica_CF…
2	124	HKY+I+G	3219	317	1.000	(((((F_viridis_CFRA1812_index22:0.00902273,F_viridis_CFRA1597_index36:0.01111793):0.00735374,F_viridis_CFRA1256_index02:0.00599118)95:0.00805185,((F_iinumae_CFRA2025_index34:0.00071121,F_iinumae_CFRA1853_index35:0.00220282)100:0.00814359,(F_nilgerrensis_CFRA1223_index28:0.00729512,(F_daltoniana_CFRA1685_index15:0.0350075,(F_nipponica_CFRA1862_index38:0.00284043,(F_chinensis_CFRA1199_index16:0.007…
2	125	HKY+I+G	1617	146	1.000	(((F_iinumae_CFRA2025_index34:0.00982197,F_iinumae_CFRA1853_index35:0.00488758):0.02463198,((F_daltoniana_CFRA1685_index15:0.01872307,F_nilgerrensis_CFRA1223_index28:0.03353659)12:1.1e-07,(((F_nipponica_CFRA1864_index07:0.02837871,F_nipponica_CFRA1862_index38:0.00241648)65:0.01395226,((F_chinensis_CFRA1199_index16:0.01554247,(F_nubicola_CFRA1797_index08:0.005159,(F_chinensis_CFRA202_index33:0.004…
2	126	HKY+I+G	1641	145	1.000	(((((((((F_chinensis_CFRA202_index33:0.00636057,F_pentaphylla_CFRA1913_index11:0.00476916):0.00159565,F_nubicola_CFRA1797_index08:0.004779)69:1e-07,F_nipponica_CFRA1864_index07:0.00475932)30:0.00961128,F_chinensis_CFRA1199_index16:0.00160856)97:0.00151616,F_nipponica_CFRA1862_index38:0.00802149)74:0.01139996,((F_daltoniana_CFRA1685_index15:0.01943586,(F_iinumae_CFRA2025_index34:5e-08,F_iinumae_CF…
2	127	HKY+I+G	968	121	1.000	((((((((F_iinumae_CFRA2025_index34:0.00656122,F_iinumae_CFRA1853_index35:0.00661652):0.02163515,F_daltoniana_CFRA1685_index15:0.06059974)99:0.00829401,F_mandshurica_CFRA1947_index07:0.04302739)42:0.02058561,(F_chinensis_CFRA1199_index16:0.02147325,(F_nipponica_CFRA1862_index38:2.3e-07,(F_nipponica_CFRA1864_index07:0.00660275,(F_nubicola_CFRA1797_index08:0.00652438,(F_chinensis_CFRA202_index33:0.0…
2	128	HKY+I+G	1808	166	1.000	(((((F_iinumae_CFRA2025_index34:0.00430336,F_iinumae_CFRA1853_index35:0.00200393):0.02983197,F_nilgerrensis_CFRA1223_index28:0.0146309)100:0.00371072,(F_viridis_CFRA1256_index02:0.01212841,(F_viridis_CFRA1812_index22:0.01794016,F_viridis_CFRA1597_index36:0.01182682)70:0.0163187)87:0.02393128)61:0.01676207,((F_chinensis_CFRA1199_index16:0.00914169,(F_nipponica_CFRA1862_index38:0.00628323,(F_dalton…
2	129	GTR+I+G	1947	171	1.000	((((((F_viridis_CFRA1256_index02:0.00875349,F_viridis_CFRA1597_index36:0.02234007):0.01808781,F_viridis_CFRA1812_index22:0.03006037)83:0.01205782,((F_daltoniana_CFRA1685_index15:0.02578306,F_nilgerrensis_CFRA1223_index28:0.01080811)88:0.00521262,((F_iinumae_CFRA2025_index34:0.00712251,F_iinumae_CFRA1853_index35:0.00175546)99:0.01758223,(F_nipponica_CFRA1862_index38:0.00192185,(F_nipponica_CFRA186…
2	130	HKY+I+G	1220	111	1.000	((((((((((F_chinensis_CFRA202_index33:0.00777363,F_pentaphylla_CFRA1913_index11:0.00961688):0.00292674,F_nubicola_CFRA1797_index08:0.0163815)46:0.00645364,F_nipponica_CFRA1864_index07:0.02124004)55:0.00220276,F_daltoniana_CFRA1685_index15:0.02645938)36:0.00949137,F_nilgerrensis_CFRA1223_index28:0.02396518)80:0.01142621,((F_iinumae_CFRA2025_index34:0.0057427,F_iinumae_CFRA1853_index35:0.00283296)9…
2	131	SYM+I+G	614	53	1.000	(((((((F_iinumae_CFRA2025_index34:0.01545583,F_iinumae_CFRA1853_index35:1e-08):0.01532931,(F_nubicola_CFRA1797_index08:2.8e-07,F_pentaphylla_CFRA1913_index11:0.01010404)83:0.01144129)88:0.00567725,(F_chinensis_CFRA202_index33:1e-08,F_nipponica_CFRA1864_index07:2.8e-07)41:5.4e-07)31:0.01132948,F_nipponica_CFRA1862_index38:0.00515963)27:0.0057341,(F_daltoniana_CFRA1685_index15:0.02808943,F_nilgerre…
2	132	HKY+I	1024	88	1.000	((((((((F_iinumae_CFRA2025_index34:0.00497111,F_iinumae_CFRA1853_index35:0.02533743):0.0404866,(F_bucharica_CFRA522_index39:0.009901,(F_vesca_californica_CFRA371_index21:1e-08,(F_vesca_americana_CFRA989_index08:1e-08,(F_vesca_americana_CFRA988_index41:1e-08,F_vesca_vesca_CFRA438_index25:1e-08)17:1e-08)16:1e-08)66:0.00493174)26:1e-07)98:0.0049136,(((F_vesca_vesca_CFRA1967_index19:1e-08,F_vesca_bra…
2	133	HKY+I+G	1543	155	1.000	((((((F_bucharica_CFRA520_index35:0.03011405,F_bucharica_CFRA1906_index44:0.03029474):0.0196302,(F_viridis_CFRA1812_index22:0.01717005,F_viridis_CFRA1597_index36:0.00836651)86:0.01470634)98:0.00354119,(F_chinensis_CFRA1199_index16:0.03408548,(F_vesca_vesca_CFRA1967_index19:0.0084492,(F_vesca_americana_CFRA989_index08:4e-08,F_vesca_americana_CFRA988_index41:0.00278104)93:0.0084792)94:0.01520908)27…
2	134	HKY+I	1191	112	1.000	(Drymocallis_glandulous_index40:0.07361655,F_nilgerrensis_CFRA1223_index28:0.03843702,((F_iinumae_CFRA2025_index34:0.0073979,F_iinumae_CFRA1853_index35:0.01537611)100:0.03065901,(((F_viridis_CFRA1597_index36:1.3e-07,(F_viridis_CFRA1256_index02:0.0076055,F_viridis_CFRA1812_index22:0.0037631)42:0.00758641)97:0.02665993,(F_daltoniana_CFRA1685_index15:0.03456501,(F_nipponica_CFRA1862_index38:0.003754…
2	135	HKY+I+G	1933	177	1.000	(((((((F_iinumae_CFRA2025_index34:0.00773455,F_iinumae_CFRA1853_index35:0.00387073):0.0237287,F_nilgerrensis_CFRA1223_index28:0.017602)99:7e-08,F_daltoniana_CFRA1685_index15:0.00764027)26:0.00527826,F_pentaphylla_CFRA1913_index11:0.02639795)53:0.00518102,(F_nubicola_CFRA1797_index08:0.0060498,(F_chinensis_CFRA202_index33:0.01323311,F_nipponica_CFRA1864_index07:0.00790408)57:0.00190022)76:0.002685…
2	136	HKY+I+G	1120	82	1.000	((((((((F_iinumae_CFRA2025_index34:0.01290446,F_iinumae_CFRA1853_index35:0.00304981):0.05578558,(F_viridis_CFRA1812_index22:9e-08,F_viridis_CFRA1597_index36:0.01190429)75:0.00785845)97:0.00440772,(F_viridis_CFRA1256_index02:0.01112455,(F_chinensis_CFRA1199_index16:0.02228712,(F_nilgerrensis_CFRA1223_index28:0.01793983,(F_daltoniana_CFRA1685_index15:0.02050673,((F_nipponica_CFRA1864_index07:0.0039…
2	137	GTR+I	1342	103	1.000	((((((((F_nipponica_CFRA1864_index07:0.01296771,F_nipponica_CFRA1862_index38:0.02590424):0.0082044,F_nubicola_CFRA1797_index08:0.01699198)60:2.2e-07,F_pentaphylla_CFRA1913_index11:0.00836415)12:1.1e-07,F_chinensis_CFRA202_index33:1e-08)13:0.00841526,F_nilgerrensis_CFRA1223_index28:0.04796917)56:0.00425524,F_daltoniana_CFRA1685_index15:0.02968341)50:0.03917529,(F_chinensis_CFRA1199_index16:1.6e-07…
2	138	GTR+I+G	2376	214	1.000	((((F_iinumae_CFRA2025_index34:0.00911445,F_iinumae_CFRA1853_index35:8e-08):0.01187315,F_nilgerrensis_CFRA1223_index28:0.03214)98:0.00924664,(((F_nipponica_CFRA1864_index07:0.00926309,F_nipponica_CFRA1862_index38:0.00721454)38:0.01329854,(F_daltoniana_CFRA1685_index15:0.02268481,(F_chinensis_CFRA1199_index16:0.02491957,(F_chinensis_CFRA202_index33:0.02617917,F_pentaphylla_CFRA1913_index11:0.01351…
2	139	HKY+I	926	103	1.000	(((F_nubicola_CFRA1797_index08:0.04518012,F_nipponica_CFRA1864_index07:0.03071422):0.01467793,(F_pentaphylla_CFRA1913_index11:0.1044429,(F_chinensis_CFRA202_index33:0.00802066,(F_nipponica_CFRA1862_index38:0.05123189,(F_nilgerrensis_CFRA1223_index28:0.05595824,(F_chinensis_CFRA1199_index16:0.02086725,((F_viridis_CFRA1256_index02:0.00655625,F_viridis_CFRA1597_index36:0.04902813)40:0.01360724,((F_b…
2	140	GTR+I+G	3314	252	1.000	(((((F_iinumae_CFRA2025_index34:0.00145734,F_iinumae_CFRA1853_index35:0.00138883):0.03306257,(F_daltoniana_CFRA1685_index15:0.00889479,(F_pentaphylla_CFRA1913_index11:0.01031531,(F_nubicola_CFRA1797_index08:0.00725252,(F_chinensis_CFRA202_index33:0.00430448,(F_nipponica_CFRA1864_index07:0.00432578,F_nipponica_CFRA1862_index38:0.0146666)64:0.00287144)57:0.00430208)25:0.00265616)45:0.00584101)26:0.…
2	141	HKY+I+G	1784	168	1.000	((((((F_iinumae_CFRA2025_index34:0.00215622,F_iinumae_CFRA1853_index35:0.00228029):0.03767672,((F_nubicola_CFRA1797_index08:0.00441444,F_pentaphylla_CFRA1913_index11:0.00671337)75:0.00218958,(F_chinensis_CFRA202_index33:0.01799706,(F_nipponica_CFRA1862_index38:0.02550949,F_nipponica_CFRA1864_index07:0.00440831)89:0.01129979)82:0.00448127)99:0.02639183)100:0.00624726,F_nilgerrensis_CFRA1223_index2…
2	142	HKY+I+G	1112	91	1.000	(((((((F_nubicola_CFRA1797_index08:0.00376729,F_pentaphylla_CFRA1913_index11:0.00394285):0.01144744,F_chinensis_CFRA202_index33:0.01634586)50:0.01222367,F_nipponica_CFRA1864_index07:0.00736379)42:0.02410984,F_nipponica_CFRA1862_index38:8e-08)81:0.02067476,(F_iinumae_CFRA2025_index34:0.00766346,F_iinumae_CFRA1853_index35:0.00749021)100:0.03026417)61:0.00502882,((F_viridis_CFRA1597_index36:0.031324…
2	143	GTR+I+G	3732	248	1.000	((((((F_viridis_CFRA1812_index22:0.01143291,F_viridis_CFRA1597_index36:0.0035528):0.00685845,F_viridis_CFRA1256_index02:0.01288249)91:0.01349165,(F_mandshurica_CFRA1947_index07:0.01367108,((F_vesca_bracteata_CFRA106_index09:0.00412526,(F_bucharica_CFRA522_index39:5e-08,(F_bucharica_CFRA520_index35:0.00411259,F_bucharica_CFRA1906_index44:0.00552402)63:0.00821585)75:0.00965233)28:0.00168052,(F_vesc…
2	144	GTR+I+G	1248	88	1.000	(((((F_iinumae_CFRA2025_index34:0.01717334,F_iinumae_CFRA1853_index35:0.00207491):0.02459739,F_daltoniana_CFRA1685_index15:0.01631682)100:0.00941867,(F_nipponica_CFRA1862_index38:2.3e-07,(F_pentaphylla_CFRA1913_index11:0.00628431,(F_nubicola_CFRA1797_index08:1e-08,(F_chinensis_CFRA202_index33:1e-08,F_nipponica_CFRA1864_index07:1e-08)10:1e-08)25:8e-08)72:0.00628486)64:0.00948878)63:0.00320267,((F_…
2	145	GTR+I	1059	122	1.000	((((((((((((F_iinumae_CFRA2025_index34:0.01514673,F_iinumae_CFRA1853_index35:0.00384826):0.10695181,((F_daltoniana_CFRA1685_index15:0.03895076,F_nilgerrensis_CFRA1223_index28:0.03339036)79:0.0233531,(F_nipponica_CFRA1862_index38:0.0203433,(F_chinensis_CFRA1199_index16:0.0092478,(F_pentaphylla_CFRA1913_index11:0.0264774,(F_chinensis_CFRA202_index33:0.02616818,(F_nipponica_CFRA1864_index07:0.057852…
2	146	HKY+I+G	2053	201	1.000	((((F_iinumae_CFRA2025_index34:0.00888318,F_iinumae_CFRA1853_index35:0.00526834):0.0301515,((F_nipponica_CFRA1862_index38:0.01036227,F_nipponica_CFRA1864_index07:0.00171332)64:0.00736193,(F_nubicola_CFRA1797_index08:0.01019689,(F_chinensis_CFRA202_index33:0.00340812,F_pentaphylla_CFRA1913_index11:0.00345688)97:0.0072241)66:0.00160545)100:0.02397876)100:0.00446565,((((F_daltoniana_CFRA1685_index15…
2	147	HKY+I+G	1440	122	1.000	(((F_iinumae_CFRA2025_index34:0.05422569,F_iinumae_CFRA1853_index35:6e-08):0.04493314,((F_bucharica_CFRA522_index39:0.03481937,((F_viridis_CFRA1256_index02:0.00731752,(F_viridis_CFRA1812_index22:0.06929285,F_viridis_CFRA1597_index36:0.01179197)46:0.0151846)56:0.02714665,(F_daltoniana_CFRA1685_index15:0.02500744,(F_chinensis_CFRA1199_index16:0.02518206,(((F_nipponica_CFRA1864_index07:1.06e-06,(F_b…
2	148	GTR+I+G	861	73	1.000	((((((F_chinensis_CFRA202_index33:0.03599829,F_pentaphylla_CFRA1913_index11:0.02215498):0.02307709,F_nubicola_CFRA1797_index08:0.02480084)74:0.02107312,(F_nipponica_CFRA1864_index07:0.02654223,F_nipponica_CFRA1862_index38:0.04511465)32:0.00898782)50:0.02040175,(((F_viridis_CFRA1597_index36:2.4e-07,F_mandshurica_CFRA1947_index07:0.03654316)37:0.00724643,((F_viridis_CFRA1812_index22:0.00681676,(F_b…
2	149	GTR+I+G	1151	81	1.000	((((F_iinumae_CFRA2025_index34:0.01003517,F_iinumae_CFRA1853_index35:0.00284158):0.02019302,((F_daltoniana_CFRA1685_index15:0.01292344,(F_viridis_CFRA1812_index22:0.01003079,F_viridis_CFRA1597_index36:0.01627669)96:0.02303633)20:1.8e-07,(F_nilgerrensis_CFRA1223_index28:0.00805629,(F_viridis_CFRA1256_index02:0.01178669,((F_vesca_bracteata_CFRA106_index09:7e-08,(F_bucharica_CFRA522_index39:7e-08,(F…
2	150	GTR+I+G	1645	124	1.000	(((((((F_viridis_CFRA1812_index22:0.01904051,F_viridis_CFRA1597_index36:0.00412624):0.0189939,F_viridis_CFRA1256_index02:0.01189191)91:0.01276429,((F_nipponica_CFRA1864_index07:0.01131868,F_nipponica_CFRA1862_index38:0.00554678)71:0.01150683,(F_nubicola_CFRA1797_index08:0.00864805,(F_daltoniana_CFRA1685_index15:0.01126501,(F_chinensis_CFRA202_index33:0.00559142,F_pentaphylla_CFRA1913_index11:0.00…
2	151	HKY+I	1464	122	1.000	(((F_iinumae_CFRA2025_index34:0.01575863,F_iinumae_CFRA1853_index35:0.00724347):0.03030265,(((F_daltoniana_CFRA1685_index15:0.02818404,F_nilgerrensis_CFRA1223_index28:0.04037418)49:0.00278943,(F_bucharica_CFRA522_index39:0.00893351,(F_vesca_bracteata_CFRA106_index09:0.01419001,(F_bucharica_CFRA520_index35:0.00379036,F_bucharica_CFRA1906_index44:0.00381778)95:0.01288541)52:0.00768506)38:0.0140987)…
2	152	HKY+I+G	2254	229	1.000	((((((F_iinumae_CFRA2025_index34:0.01204107,F_iinumae_CFRA1853_index35:0.0016521):0.05206759,F_pentaphylla_CFRA1913_index11:0.03997609)100:0.02467396,(F_mandshurica_CFRA1947_index07:0.02935655,(F_bucharica_CFRA520_index35:0.01303639,F_bucharica_CFRA1906_index44:0.0207969)40:0.00793256)43:0.00399309)80:0.01929227,F_bucharica_CFRA522_index39:0.01831932)32:0.02859082,(((F_viridis_CFRA1256_index02:0.…
2	153	HKY+I	759	56	0.999	((((((((((((((((F_iinumae_CFRA2025_index34:0.0076845,F_iinumae_CFRA1853_index35:0.00767239):0.04847322,F_daltoniana_CFRA1685_index15:0.03098638)100:2.8e-07,(F_chinensis_CFRA202_index33:0.01539028,(F_pentaphylla_CFRA1913_index11:0.01547992,(F_nubicola_CFRA1797_index08:0.01581589,(F_nipponica_CFRA1864_index07:0.00764651,F_nipponica_CFRA1862_index38:0.01565636)75:0.01580771)56:0.00758983)17:2.8e-07)…
2	154	HKY+I+G	1412	74	1.000	(((((((F_viridis_CFRA1812_index22:0.00752595,F_viridis_CFRA1597_index36:0.00751113):0.00371781,F_viridis_CFRA1256_index02:3e-07)55:0.02691839,((F_bucharica_CFRA522_index39:1e-08,(F_bucharica_CFRA520_index35:1e-08,F_bucharica_CFRA1906_index44:5e-08)67:0.00371464)82:0.00746752,(F_vesca_bracteata_CFRA456_index29:1e-08,((F_vesca_mexicana_CFRA61_index05:0.0037478,(F_vesca_bracteata_CFRA106_index09:0.0…
2	155	GTR+I+G	2058	202	1.000	((((F_iinumae_CFRA2025_index34:8e-08,F_iinumae_CFRA1853_index35:0.01998323):0.02466258,(F_bucharica_CFRA1906_index44:0.01920662,F_daltoniana_CFRA1685_index15:0.03569482)80:0.0073987)100:8e-08,((F_chinensis_CFRA1199_index16:0.00993714,((F_nubicola_CFRA1797_index08:0.00595037,F_pentaphylla_CFRA1913_index11:0.00708725)74:0.00466023,(F_chinensis_CFRA202_index33:0.00782498,(F_nipponica_CFRA1864_index0…
2	156	HKY+I	1146	85	1.000	(((((((F_bucharica_CFRA520_index35:0.01369015,F_bucharica_CFRA1906_index44:1.5e-07):0.04916247,F_bucharica_CFRA522_index39:0.01534264)97:0.02133885,(F_nilgerrensis_CFRA1223_index28:0.04243686,(((F_nubicola_CFRA1797_index08:0.02766743,(F_viridis_CFRA1597_index36:0.06446615,(F_pentaphylla_CFRA1913_index11:0.02776269,(F_chinensis_CFRA202_index33:0.02066432,(F_nipponica_CFRA1862_index38:0.04942315,F_…
2	157	HKY+I+G	1327	138	1.000	(((((((F_iinumae_CFRA2025_index34:0.00505147,F_iinumae_CFRA1853_index35:7e-08):0.01986118,F_mandshurica_CFRA1947_index07:0.05037897)96:0.00635568,(F_viridis_CFRA1812_index22:0.01475647,F_viridis_CFRA1597_index36:0.00848779)92:0.02537062)74:0.00929792,F_daltoniana_CFRA1685_index15:0.05860697)37:0.00047386,F_bucharica_CFRA520_index35:0.02077723)19:0.00064774,(((F_chinensis_CFRA202_index33:1.3e-07,F…
2	158	HKY+I+G	1664	139	1.000	((((((F_iinumae_CFRA2025_index34:1e-08,F_iinumae_CFRA1853_index35:1e-08):0.02971771,F_nilgerrensis_CFRA1223_index28:0.01576919)100:0.01803,(F_nipponica_CFRA1862_index38:0.00312557,(F_chinensis_CFRA1199_index16:0.00848718,(F_pentaphylla_CFRA1913_index11:0.00284845,(F_nubicola_CFRA1797_index08:0.01149114,(F_chinensis_CFRA202_index33:0.00283716,F_nipponica_CFRA1864_index07:0.00284265)19:1.4e-07)19:5…
2	159	HKY+I+G	3598	262	1.000	((((F_viridis_CFRA1812_index22:0.00854582,F_viridis_CFRA1597_index36:0.00776448):0.00813645,F_viridis_CFRA1256_index02:0.01306933)89:0.01307246,((F_chinensis_CFRA1199_index16:0.00516423,(F_nipponica_CFRA1862_index38:0.00531171,((F_chinensis_CFRA202_index33:0.00115299,F_nipponica_CFRA1864_index07:0.00229078)65:0.0023005,(F_daltoniana_CFRA1685_index15:0.00344432,(F_nubicola_CFRA1797_index08:0.00692…
2	160	HKY+I+G	1139	119	1.000	(((((F_iinumae_CFRA2025_index34:0.00593971,F_iinumae_CFRA1853_index35:0.00297811):0.01795275,F_daltoniana_CFRA1685_index15:0.0407275)99:7e-08,(F_pentaphylla_CFRA1913_index11:0.01228082,(F_chinensis_CFRA202_index33:0.00293104,(F_nubicola_CFRA1797_index08:0.00886056,(F_nipponica_CFRA1864_index07:7e-08,F_nipponica_CFRA1862_index38:0.01492962)19:0.00293217)6:7e-08)19:0.00262124)69:0.01841151)32:0.004…
2	161	HKY+I+G	1103	99	1.000	((((F_iinumae_CFRA2025_index34:0.00722269,F_iinumae_CFRA1853_index35:0.00723944):0.02686003,((F_nipponica_CFRA1862_index38:0.00358975,(F_chinensis_CFRA202_index33:0.01465768,(F_pentaphylla_CFRA1913_index11:0.00361434,(F_nipponica_CFRA1864_index07:0.00722065,F_nubicola_CFRA1797_index08:8e-08)16:8e-08)24:8e-08)82:0.0110267)63:0.01279702,(F_daltoniana_CFRA1685_index15:0.03319456,F_nilgerrensis_CFRA1…
2	162	HKY+I+G	1790	164	1.000	((((F_iinumae_CFRA2025_index34:0.0018768,F_iinumae_CFRA1853_index35:1e-08):0.03740972,(F_nilgerrensis_CFRA1223_index28:0.01154183,(F_viridis_CFRA1256_index02:0.01717573,(F_viridis_CFRA1812_index22:0.00231266,F_viridis_CFRA1597_index36:0.01698088)100:0.02426482)48:0.01376749)8:1e-07)100:0.00191671,(F_daltoniana_CFRA1685_index15:0.01733214,((F_nubicola_CFRA1797_index08:0.00964981,F_pentaphylla_CFRA…
2	163	HKY+I+G	1629	137	1.000	(((((F_iinumae_CFRA2025_index34:0.01019058,F_iinumae_CFRA1853_index35:0.00762655):0.01095194,F_nilgerrensis_CFRA1223_index28:0.0148209)95:0.00243528,(F_viridis_CFRA1812_index22:0.0186011,F_viridis_CFRA1597_index36:0.01255934)85:0.0206111)41:1.6e-07,(F_nipponica_CFRA1862_index38:0.01107012,(F_viridis_CFRA1256_index02:0.01505725,(((F_chinensis_CFRA1199_index16:0.01528537,(F_nipponica_CFRA1864_index…
2	164	HKY+I+G	1221	112	1.000	((((((F_viridis_CFRA1812_index22:0.00949204,F_viridis_CFRA1597_index36:0.03673387):0.02176516,F_viridis_CFRA1256_index02:0.0243271)63:0.06335584,(F_nipponica_CFRA1862_index38:0.00722276,(F_nubicola_CFRA1797_index08:4.2e-07,(F_chinensis_CFRA202_index33:0.00426556,(F_pentaphylla_CFRA1913_index11:8e-08,(F_nipponica_CFRA1864_index07:0.00335563,(F_bucharica_CFRA520_index35:0.01375637,F_bucharica_CFRA5…
2	165	HKY+I+G	2317	202	1.000	((((((F_chinensis_CFRA202_index33:0.01057419,F_pentaphylla_CFRA1913_index11:0.02773661):0.00731318,F_nubicola_CFRA1797_index08:0.02173518)70:0.00546569,(F_iinumae_CFRA2025_index34:0.01207445,F_iinumae_CFRA1853_index35:0.00288855)96:0.00898917)55:1e-07,F_daltoniana_CFRA1685_index15:0.02567184)8:7e-08,((F_nipponica_CFRA1864_index07:0.00745206,F_nipponica_CFRA1862_index38:0.00597169)60:0.00445071,(F…
2	166	GTR+I+G	1661	126	1.000	((((F_iinumae_CFRA2025_index34:1e-08,F_iinumae_CFRA1853_index35:9e-08):0.01526486,((F_nipponica_CFRA1862_index38:0.01723542,(F_chinensis_CFRA202_index33:0.00833639,(F_nipponica_CFRA1864_index07:0.00860553,(F_nubicola_CFRA1797_index08:0.00282776,F_pentaphylla_CFRA1913_index11:0.01717141)58:0.00274721)14:1.3e-07)41:0.00283245)34:0.00986158,((F_viridis_CFRA1256_index02:0.00372666,(F_viridis_CFRA1812…
2	167	HKY+I	1518	105	1.000	(((((F_iinumae_CFRA2025_index34:5e-08,F_iinumae_CFRA1853_index35:1e-08):0.01315138,(F_viridis_CFRA1256_index02:0.01617623,(F_viridis_CFRA1812_index22:0.01298246,F_viridis_CFRA1597_index36:0.00993668)76:0.00981699)45:0.0035035)100:0.00311781,((F_daltoniana_CFRA1685_index15:0.00982707,F_nilgerrensis_CFRA1223_index28:0.02320884)66:0.00314174,((F_bucharica_CFRA520_index35:0.01314603,F_bucharica_CFRA1…
2	168	HKY+I+G	1153	99	1.000	(((((F_iinumae_CFRA2025_index34:0.01011737,F_iinumae_CFRA1853_index35:4e-08):0.03574011,F_daltoniana_CFRA1685_index15:0.03238611)100:0.00420157,((F_nipponica_CFRA1864_index07:0.01020274,(F_chinensis_CFRA202_index33:0.01013504,(F_nubicola_CFRA1797_index08:0.00670769,F_pentaphylla_CFRA1913_index11:0.01355437)19:8e-08)13:8e-08)71:0.01204356,(F_viridis_CFRA1812_index22:0.01230007,F_viridis_CFRA1597_i…
2	169	HKY+I+G	1134	81	1.000	((((((F_bucharica_CFRA520_index35:0.00764116,F_bucharica_CFRA1906_index44:0.00762789):0.01557357,F_bucharica_CFRA522_index39:8e-08)97:0.00755245,F_vesca_californica_CFRA371_index21:1e-08)80:4e-08,((F_vesca_americana_CFRA988_index41:1e-08,(F_vesca_bracteata_CFRA456_index29:8e-08,F_vesca_vesca_CFRA438_index25:8e-08)11:8e-08)62:0.00376351,((F_vesca_mexicana_CFRA61_index05:0.00377023,(F_vesca_bractea…
2	170	HKY+I	1060	94	1.000	(((((((((F_chinensis_CFRA202_index33:0.01725678,F_nipponica_CFRA1864_index07:0.00579204):0.011424,F_pentaphylla_CFRA1913_index11:1e-08)85:1.8e-07,F_nubicola_CFRA1797_index08:0.02319576)25:0.02124737,F_chinensis_CFRA1199_index16:0.02567207)88:0.04192397,F_daltoniana_CFRA1685_index15:0.03307038)91:0.0192994,(F_iinumae_CFRA2025_index34:1e-08,F_iinumae_CFRA1853_index35:0.00628111)100:0.05917578)52:1.…
2	171	GTR+I+G	1027	102	1.000	((((((((((((F_iinumae_CFRA2025_index34:0.00299853,F_iinumae_CFRA1853_index35:0.005967):0.02896352,F_vesca_bracteata_CFRA106_index09:1e-08)100:0.00302449,F_vesca_americana_CFRA988_index41:1e-08)55:1e-08,(F_vesca_bracteata_CFRA1952_index12:1e-08,(F_vesca_americana_CFRA989_index08:1e-08,(F_bucharica_CFRA522_index39:0.00626938,(F_mandshurica_CFRA1947_index07:0.07047523,(F_bucharica_CFRA520_index35:0.…
2	172	HKY+I+G	1905	233	1.000	(((((((((F_chinensis_CFRA202_index33:0.01306109,F_pentaphylla_CFRA1913_index11:0.02548619):0.01848347,F_nubicola_CFRA1797_index08:0.02808857)95:0.00455011,(F_nipponica_CFRA1862_index38:0.00799141,F_nipponica_CFRA1864_index07:0.01098595)55:0.00386512)21:0.01003398,F_viridis_CFRA1256_index02:0.01963102)40:0.00155887,(F_iinumae_CFRA2025_index34:0.01899593,F_iinumae_CFRA1853_index35:0.01446641)100:0.…
2	173	GTR+I	1334	97	1.000	(((((F_iinumae_CFRA2025_index34:0.0042201,F_iinumae_CFRA1853_index35:6e-08):0.04390749,F_daltoniana_CFRA1685_index15:0.0395208)100:2.8e-07,(F_viridis_CFRA1256_index02:0.0171031,(F_viridis_CFRA1812_index22:3.9e-07,F_viridis_CFRA1597_index36:0.02563833)70:0.02141272)92:0.02628269)49:0.00462026,((F_nipponica_CFRA1862_index38:6e-08,(F_nipponica_CFRA1864_index07:6e-08,(F_chinensis_CFRA202_index33:1.1e…
2	174	HKY+I+G	1300	108	1.000	(((F_iinumae_CFRA2025_index34:0.00211815,F_iinumae_CFRA1853_index35:0.00232657):0.02571046,(F_daltoniana_CFRA1685_index15:0.01787976,((F_viridis_CFRA1256_index02:2.2e-07,(F_viridis_CFRA1812_index22:0.00886113,F_viridis_CFRA1597_index36:0.008811)63:0.00657906)84:0.01098803,((F_nipponica_CFRA1862_index38:0.00203203,(F_chinensis_CFRA1199_index16:0.00442993,((F_chinensis_CFRA202_index33:8e-08,F_nubic…
2	175	HKY+I	1549	132	1.000	((((((F_iinumae_CFRA2025_index34:0.01959453,F_iinumae_CFRA1853_index35:0.00609372):0.04711788,(F_viridis_CFRA1256_index02:0.01064843,(F_viridis_CFRA1812_index22:0.00424914,F_viridis_CFRA1597_index36:0.01491211)76:0.00971593)57:0.00857103)100:0.00301201,(F_nilgerrensis_CFRA1223_index28:0.01291661,(F_vesca_mexicana_CFRA61_index05:1e-07,(((F_vesca_americana_CFRA989_index08:1e-08,(F_vesca_bracteata_C…
2	176	HKY+I+G	1718	96	1.000	((((((((((F_bucharica_CFRA520_index35:0.01757804,F_bucharica_CFRA1906_index44:1.7e-07):0.01301365,F_vesca_bracteata_CFRA106_index09:0.00437853)89:0.00700705,F_bucharica_CFRA522_index39:0.00954718)46:0.00434903,(F_viridis_CFRA1812_index22:0.02504595,F_viridis_CFRA1597_index36:0.00725723)77:0.01406784)48:0.00349493,(F_vesca_vesca_CFRA1967_index19:1e-08,(F_vesca_bracteata_CFRA107_index13:1e-08,(F_ve…
2	177	HKY+I+G	2279	164	1.000	((((F_iinumae_CFRA2025_index34:0.00230788,F_iinumae_CFRA1853_index35:0.00249266):0.03394689,F_nilgerrensis_CFRA1223_index28:0.02517943)100:0.006044,(F_daltoniana_CFRA1685_index15:0.02033257,(F_nubicola_CFRA1797_index08:0.01484388,((F_chinensis_CFRA202_index33:0.00495001,F_nipponica_CFRA1864_index07:0.00488314)62:0.002429,((F_bucharica_CFRA520_index35:0.03040988,F_vesca_bracteata_CFRA106_index09:3…
2	178	HKY+I+G	1589	124	1.000	((((((F_iinumae_CFRA2025_index34:1e-08,F_iinumae_CFRA1853_index35:1e-08):0.03489311,(F_nipponica_CFRA1862_index38:0.01454729,(F_nilgerrensis_CFRA1223_index28:0.03804004,(F_viridis_CFRA1256_index02:0.03185753,((F_bucharica_CFRA522_index39:0.00356019,(F_bucharica_CFRA520_index35:0.00325565,F_bucharica_CFRA1906_index44:0.01110924)45:0.00831283)42:0.00823932,(F_mandshurica_CFRA1947_index07:0.0114348,…
2	179	GTR+I	1955	166	1.000	((((((F_iinumae_CFRA2025_index34:0.0026915,F_iinumae_CFRA1853_index35:1e-08):0.03587088,((F_chinensis_CFRA202_index33:0.01046055,(F_nubicola_CFRA1797_index08:0.01113375,F_pentaphylla_CFRA1913_index11:0.01313474)48:0.00253037)37:0.00298191,(F_daltoniana_CFRA1685_index15:0.0135126,(F_nipponica_CFRA1864_index07:0.01353649,F_nipponica_CFRA1862_index38:0.00526452)70:0.01079114)19:1e-07)80:0.00888268)1…
2	180	GTR+I+G	1681	167	1.000	(((((((((((F_viridis_CFRA1812_index22:0.01630945,F_viridis_CFRA1597_index36:0.01165013):0.01702855,F_viridis_CFRA1256_index02:0.0049373)97:0.00831016,(F_iinumae_CFRA2025_index34:1e-08,F_iinumae_CFRA1853_index35:0.00359448)100:0.01261005)84:0.00341617,(F_daltoniana_CFRA1685_index15:0.04482668,(F_nipponica_CFRA1862_index38:0.01304484,(F_chinensis_CFRA1199_index16:0.01847148,(F_nipponica_CFRA1864_in…
2	181	HKY+I	1283	101	1.000	(((F_iinumae_CFRA2025_index34:0.02067339,F_iinumae_CFRA1853_index35:1e-07):0.02445811,(((F_viridis_CFRA1256_index02:0.00401289,(F_viridis_CFRA1812_index22:0.01325772,F_viridis_CFRA1597_index36:0.00407935)92:0.01335232)90:0.01769411,((F_mandshurica_CFRA1947_index07:5e-08,((F_vesca_bracteata_CFRA456_index29:5e-08,((F_bucharica_CFRA522_index39:0.01246597,F_chinensis_CFRA1199_index16:0.0124823)19:1.6…
2	182	HKY+I+G	3584	346	1.000	(((((F_bucharica_CFRA520_index35:0.00844636,F_bucharica_CFRA1906_index44:0.01896787):0.03220881,F_bucharica_CFRA522_index39:0.0119352)100:0.01624946,((F_daltoniana_CFRA1685_index15:0.03369003,(F_iinumae_CFRA2025_index34:0.00332426,F_iinumae_CFRA1853_index35:0.00214938)100:0.02620262)64:0.00749047,(F_chinensis_CFRA1199_index16:0.01479522,((F_nipponica_CFRA1864_index07:0.00747781,(F_chinensis_CFRA2…
2	183	GTR+I+G	820	73	1.000	((((((((F_bucharica_CFRA520_index35:0.01357799,F_bucharica_CFRA1906_index44:0.00359716):0.03309782,F_mandshurica_CFRA1947_index07:0.00456778)98:0.00857262,(F_iinumae_CFRA2025_index34:0.02246286,F_iinumae_CFRA1853_index35:2.3e-07)94:0.01327892)27:6.7e-07,(F_daltoniana_CFRA1685_index15:0.06062169,((F_nubicola_CFRA1797_index08:0.00440477,(F_nipponica_CFRA1862_index38:1e-08,(F_nipponica_CFRA1864_inde…
2	184	HKY+I	1107	56	1.000	(((((((F_viridis_CFRA1812_index22:8e-08,F_viridis_CFRA1597_index36:0.02102024):0.02835877,F_viridis_CFRA1256_index02:8e-08)63:0.03558657,((F_mandshurica_CFRA1947_index07:0.02116806,(F_bucharica_CFRA520_index35:0.0140678,F_bucharica_CFRA1906_index44:0.00693493)56:0.00708136)12:1.5e-07,(F_bucharica_CFRA522_index39:1.5e-07,((F_vesca_bracteata_CFRA107_index13:1e-08,(F_vesca_bracteata_CFRA106_index09:…
2	185	HKY+I+G	1237	133	1.000	(((((((((F_chinensis_CFRA202_index33:0.00828542,F_nipponica_CFRA1864_index07:2.8e-07):0.00413558,F_pentaphylla_CFRA1913_index11:0.01051809)72:1.3e-07,F_nubicola_CFRA1797_index08:0.01255968)24:0.01696341,F_nipponica_CFRA1862_index38:5.5e-07)90:0.01053721,F_chinensis_CFRA1199_index16:0.01290584)76:0.01251614,(F_nilgerrensis_CFRA1223_index28:0.01901945,((F_bucharica_CFRA522_index39:1.3e-07,F_buchari…
2	186	HKY+I+G	873	99	1.000	((((F_iinumae_CFRA2025_index34:0.04484764,F_iinumae_CFRA1853_index35:2.1e-07):0.05710534,(F_viridis_CFRA1256_index02:6.8e-07,(F_viridis_CFRA1812_index22:0.02059317,F_viridis_CFRA1597_index36:0.03305227)56:0.02235186)39:0.01614312)95:6e-07,((F_chinensis_CFRA1199_index16:5.5e-07,(F_daltoniana_CFRA1685_index15:0.02714114,(F_pentaphylla_CFRA1913_index11:0.00394711,(F_nubicola_CFRA1797_index08:0.03343…
2	187	GTR+G	830	67	1.000	((((F_bucharica_CFRA520_index35:1e-08,F_bucharica_CFRA1906_index44:1e-08):0.00887272,(F_vesca_americana_CFRA988_index41:1e-08,(F_vesca_americana_CFRA989_index08:6e-08,(F_vesca_bracteata_CFRA106_index09:1e-08,((F_vesca_bracteata_CFRA107_index13:0.00131661,(F_vesca_bracteata_CFRA1952_index12:0.00131661,F_vesca_bracteata_CFRA456_index29:1e-08)6:1.2e-07)1:1e-08,(F_vesca_californica_CFRA371_index21:1e…
2	188	HKY+I+G	1396	121	1.000	((((F_iinumae_CFRA2025_index34:0.00332739,F_iinumae_CFRA1853_index35:2e-08):0.02048098,(F_nilgerrensis_CFRA1223_index28:0.00672893,((F_chinensis_CFRA1199_index16:0.00170217,(F_nipponica_CFRA1862_index38:7e-08,(F_chinensis_CFRA202_index33:0.00333067,(F_nipponica_CFRA1864_index07:1e-08,(F_nubicola_CFRA1797_index08:0.00166909,F_pentaphylla_CFRA1913_index11:0.00838809)63:0.00166592)17:1e-08)54:0.0016…
2	189	GTR+I+G	1523	126	1.000	((((((F_viridis_CFRA1812_index22:0.00714954,F_viridis_CFRA1597_index36:0.00193855):0.00913828,F_viridis_CFRA1256_index02:0.00898544)99:0.0056084,((F_iinumae_CFRA2025_index34:0.00544359,F_iinumae_CFRA1853_index35:0.00356562)100:0.00908735,((F_nipponica_CFRA1864_index07:0.00354577,F_nipponica_CFRA1862_index38:0.00358754)82:0.00536871,(F_nubicola_CFRA1797_index08:0.01263384,(F_chinensis_CFRA202_inde…
2	190	HKY+I	1986	169	1.000	((((((F_viridis_CFRA1812_index22:0.0084216,F_viridis_CFRA1597_index36:0.00767024):0.01646314,F_viridis_CFRA1256_index02:0.00890951)96:0.01883344,(((F_chinensis_CFRA202_index33:0.00280545,(F_nipponica_CFRA1862_index38:0.01095114,F_nipponica_CFRA1864_index07:0.00280185)47:0.00682025)19:0.00173297,(F_nubicola_CFRA1797_index08:0.00905086,(F_chinensis_CFRA1199_index16:0.00914691,F_pentaphylla_CFRA1913…
2	191	GTR+I+G	996	86	1.000	((((((F_iinumae_CFRA2025_index34:1e-08,F_iinumae_CFRA1853_index35:0.00529251):0.04624452,F_daltoniana_CFRA1685_index15:0.04690578)100:0.01085116,F_nipponica_CFRA1864_index07:0.0299845)54:0.00518384,((F_viridis_CFRA1812_index22:0.0165227,F_viridis_CFRA1597_index36:0.00522702)90:0.01139329,((F_mandshurica_CFRA1947_index07:0.00532734,(F_bucharica_CFRA520_index35:1e-08,F_bucharica_CFRA1906_index44:0.…
2	192	HKY+I	1398	106	1.000	((((((((((F_nipponica_CFRA1862_index38:0.02066465,F_nipponica_CFRA1864_index07:0.0125576)41:0.00824414,F_nubicola_CFRA1797_index08:0.02507758):0.00402814,F_pentaphylla_CFRA1913_index11:0.00820598)32:5e-08,F_chinensis_CFRA202_index33:0.00818277)14:0.01245503,F_daltoniana_CFRA1685_index15:0.01663025)46:0.00403885,F_nilgerrensis_CFRA1223_index28:0.012494)18:1.1e-07,(F_iinumae_CFRA2025_index34:0.0082…
2	193	GTR+I+G	2925	231	1.000	(((F_iinumae_CFRA2025_index34:0.00778133,F_iinumae_CFRA1853_index35:0.00452505):0.01975599,((F_daltoniana_CFRA1685_index15:0.02194214,((F_nubicola_CFRA1797_index08:0.01185301,(F_nipponica_CFRA1862_index38:0.00649534,F_nipponica_CFRA1864_index07:0.00740361)49:0.00327051)72:0.00517333,((F_chinensis_CFRA202_index33:0.00561886,F_pentaphylla_CFRA1913_index11:0.00973531)78:0.00335511,F_chinensis_CFRA11…
2	194	GTR+I+G	1284	148	1.000	((((((F_bucharica_CFRA520_index35:0.01834677,F_bucharica_CFRA1906_index44:0.00719095):0.07413319,(F_viridis_CFRA1256_index02:0.03146359,(F_viridis_CFRA1812_index22:0.04524783,F_viridis_CFRA1597_index36:0.02760072)43:0.01065809)48:0.0161672)100:0.01057469,(F_nilgerrensis_CFRA1223_index28:0.05597843,(F_bucharica_CFRA522_index39:0.04476998,(F_vesca_americana_CFRA989_index08:8e-08,(F_vesca_vesca_CFRA…
2	195	GTR+I+G	3876	339	1.000	(((((F_iinumae_CFRA2025_index34:0.00458124,F_iinumae_CFRA1853_index35:0.00235095):0.06716093,(F_nilgerrensis_CFRA1223_index28:0.01066201,F_daltoniana_CFRA1685_index15:0.02771368)62:0.00471663)100:0.00443218,((F_viridis_CFRA1256_index02:0.00740499,(F_viridis_CFRA1812_index22:0.01492627,F_viridis_CFRA1597_index36:0.00475605)94:0.0091789)100:0.0193229,(F_vesca_mexicana_CFRA61_index05:0.00125973,((F_…
2	196	HKY+I+G	13494	1092	1.000	((((F_iinumae_CFRA2025_index34:0.0124328,F_iinumae_CFRA1853_index35:0.00257169):0.03105502,((F_chinensis_CFRA1199_index16:0.03185247,(F_nubicola_CFRA1797_index08:0.01437322,((F_chinensis_CFRA202_index33:0.00722416,F_pentaphylla_CFRA1913_index11:0.00544338)99:0.00491393,(F_nipponica_CFRA1864_index07:0.01358932,F_nipponica_CFRA1862_index38:0.00533321)85:0.00436057)84:0.00297881)75:0.00266585)74:0.0…
2	197	HKY+I	1018	73	1.000	((((F_iinumae_CFRA2025_index34:0.01945941,F_iinumae_CFRA1853_index35:0.00763779):0.05572156,(F_mandshurica_CFRA1947_index07:0.00665974,((F_bucharica_CFRA520_index35:0.00666533,F_bucharica_CFRA1906_index44:2.5e-07)58:0.01337526,((F_vesca_mexicana_CFRA61_index05:1e-08,(F_bucharica_CFRA522_index39:0.01336687,(F_vesca_vesca_CFRA438_index25:1e-08,(F_vesca_americana_CFRA988_index41:1e-08,F_vesca_americ…
2	198	HKY+I+G	1434	161	1.000	((((((((F_bucharica_CFRA520_index35:0.00484735,F_bucharica_CFRA1906_index44:0.02135573):0.01619057,F_bucharica_CFRA522_index39:0.02490679)90:0.01802254,F_viridis_CFRA1812_index22:0.02178789)79:0.01145198,(F_viridis_CFRA1256_index02:0.03857323,F_viridis_CFRA1597_index36:0.01377437)30:0.01158544)47:0.00656088,F_daltoniana_CFRA1685_index15:0.02630007)39:0.00781579,(F_nilgerrensis_CFRA1223_index28:0.…
2	199	GTR+I+G	1467	116	1.000	((((((((((F_nubicola_CFRA1797_index08:0.02495305,F_pentaphylla_CFRA1913_index11:0.00218356):0.00217142,F_chinensis_CFRA1199_index16:0.01779827)57:5.85e-06,F_nipponica_CFRA1864_index07:0.01337672)19:0.00216976,F_chinensis_CFRA202_index33:0.01600671)37:0.00451137,F_daltoniana_CFRA1685_index15:0.00665003)49:0.00679435,(F_viridis_CFRA1256_index02:0.00666693,(F_viridis_CFRA1812_index22:0.00888446,F_vi…
2	200	GTR+I+G	1573	146	1.000	(((((F_viridis_CFRA1812_index22:0.01239182,F_viridis_CFRA1597_index36:0.0196727):0.03746514,F_viridis_CFRA1256_index02:0.00106486)99:0.01297035,(F_nipponica_CFRA1862_index38:0.007165,(F_nilgerrensis_CFRA1223_index28:0.01078561,((F_bucharica_CFRA522_index39:1.1e-07,((F_bucharica_CFRA520_index35:7e-08,F_bucharica_CFRA1906_index44:1e-08)100:0.02470144,(F_mandshurica_CFRA1947_index07:7e-08,F_vesca_br…
2	201	HKY+I+G	892	79	1.000	(((((((((F_iinumae_CFRA2025_index34:0.00514925,F_iinumae_CFRA1853_index35:1e-08):0.03238758,(F_viridis_CFRA1812_index22:0.01598245,F_viridis_CFRA1597_index36:0.01580286)53:0.01075533)100:0.01062654,(F_mandshurica_CFRA1947_index07:0.01028438,(F_bucharica_CFRA520_index35:0.03204376,F_bucharica_CFRA1906_index44:0.01602476)58:0.00497247)39:0.01024804)41:8.1e-07,(F_nilgerrensis_CFRA1223_index28:0.0291…
2	202	GTR+I	1042	89	1.000	((((((F_nipponica_CFRA1864_index07:0.00596059,F_pentaphylla_CFRA1913_index11:0.0119116):1.68e-06,F_nubicola_CFRA1797_index08:0.01183891)35:0.01202263,F_chinensis_CFRA202_index33:0.01800023)68:0.02850327,F_chinensis_CFRA1199_index16:0.0531452)96:0.03797903,(F_nipponica_CFRA1862_index38:3.53e-06,(((F_viridis_CFRA1256_index02:0.01211389,(F_viridis_CFRA1812_index22:0.04276245,F_viridis_CFRA1597_index…
2	203	HKY+I+G	2182	180	1.000	((((((F_iinumae_CFRA2025_index34:0.0071335,F_iinumae_CFRA1853_index35:0.00460069):0.03381182,F_daltoniana_CFRA1685_index15:0.05944007)100:0.00992838,(F_viridis_CFRA1812_index22:0.02650702,(F_viridis_CFRA1256_index02:0.02410821,F_viridis_CFRA1597_index36:0.01512128)17:0.00953725)54:0.01732425)67:0.00702882,(F_bucharica_CFRA1906_index44:0.03583446,(F_nilgerrensis_CFRA1223_index28:0.03397026,(F_mand…
2	204	HKY+I+G	4150	355	1.000	(((((F_iinumae_CFRA2025_index34:0.00318507,F_iinumae_CFRA1853_index35:0.00508309):0.02003816,(F_chinensis_CFRA202_index33:0.00714211,((F_nubicola_CFRA1797_index08:0.01353351,F_pentaphylla_CFRA1913_index11:0.01057483)61:0.00154101,(F_nipponica_CFRA1864_index07:0.00394788,F_nipponica_CFRA1862_index38:0.00637284)90:0.00396362)22:3e-08)99:0.00940551)100:0.00144714,(F_daltoniana_CFRA1685_index15:0.026…
2	205	HKY+I+G	1793	148	1.000	(((F_iinumae_CFRA2025_index34:0.0019549,F_iinumae_CFRA1853_index35:0.00414091):0.0167949,((F_daltoniana_CFRA1685_index15:0.02016494,(F_nubicola_CFRA1797_index08:0.00213904,((F_pentaphylla_CFRA1913_index11:1.1e-07,(F_chinensis_CFRA202_index33:0.0020284,F_nipponica_CFRA1864_index07:0.01026642)57:0.00202364)48:6e-07,(F_nipponica_CFRA1862_index38:0.00842587,F_chinensis_CFRA1199_index16:0.01469927)6:0…
2	206	GTR+I	1731	137	1.000	((((F_iinumae_CFRA2025_index34:0.01554629,F_iinumae_CFRA1853_index35:0.00842601):0.01795815,F_daltoniana_CFRA1685_index15:0.01089522)95:0.01006576,((F_nipponica_CFRA1862_index38:0.01948282,(F_nipponica_CFRA1864_index07:0.02266505,(F_pentaphylla_CFRA1913_index11:1e-08,(F_chinensis_CFRA202_index33:0.00952538,F_nubicola_CFRA1797_index08:0.00635095)23:1e-07)22:1e-07)71:0.00646095)59:0.00627189,(F_nil…
2	207	GTR+I	1174	76	1.000	(((((((F_viridis_CFRA1812_index22:0.02342596,F_viridis_CFRA1597_index36:0.00462028):0.01383003,F_viridis_CFRA1256_index02:1.6e-07)63:0.02824901,((F_bucharica_CFRA520_index35:1e-08,F_bucharica_CFRA1906_index44:1e-08)82:0.00459456,(F_bucharica_CFRA522_index39:5e-08,(F_vesca_americana_CFRA989_index08:1e-08,(F_vesca_americana_CFRA988_index41:0.00459595,(F_vesca_bracteata_CFRA1334_index10:1e-08,(F_ves…
2	208	GTR+I+G	2349	183	1.000	((((((F_viridis_CFRA1812_index22:0.01486768,F_viridis_CFRA1597_index36:7e-08):0.00737625,F_viridis_CFRA1256_index02:0.00886425)79:0.01981361,(F_iinumae_CFRA2025_index34:0.00880009,F_iinumae_CFRA1853_index35:1e-08)97:0.0060091)100:0.00124774,(((F_chinensis_CFRA202_index33:0.00143375,F_pentaphylla_CFRA1913_index11:0.00589805)97:0.0043761,(F_nubicola_CFRA1797_index08:3e-08,(F_nipponica_CFRA1864_inde…
2	209	GTR+I	833	70	1.000	(((F_iinumae_CFRA2025_index34:0.01487335,F_iinumae_CFRA1853_index35:2.4e-07):0.09087991,(((F_mandshurica_CFRA1947_index07:0.00733373,(F_bucharica_CFRA520_index35:0.01488327,F_bucharica_CFRA1906_index44:1e-08)99:0.04659425)14:0.00755655,(F_daltoniana_CFRA1685_index15:0.03814453,(F_chinensis_CFRA202_index33:0.02268217,((F_pentaphylla_CFRA1913_index11:0.02299757,(F_viridis_CFRA1597_index36:0.0154750…
2	210	HKY+I+G	3096	258	1.000	(((((F_viridis_CFRA1812_index22:0.01511016,F_viridis_CFRA1597_index36:0.01832738):0.02138961,F_viridis_CFRA1256_index02:0.01544902)99:0.00766828,((F_nipponica_CFRA1864_index07:0.01624673,(F_pentaphylla_CFRA1913_index11:0.01373754,(F_chinensis_CFRA202_index33:0.01007985,F_nubicola_CFRA1797_index08:0.0036778)41:0.00121183)30:1.1e-07)52:0.00693967,(F_nipponica_CFRA1862_index38:0.01077366,F_chinensis…
2	211	GTR+I+G	2658	246	1.000	(((F_iinumae_CFRA2025_index34:0.00921718,F_iinumae_CFRA1853_index35:0.00115819):0.04183508,((F_chinensis_CFRA1199_index16:0.01201096,((F_nubicola_CFRA1797_index08:0.00739309,F_pentaphylla_CFRA1913_index11:0.01189836)77:0.00294897,(F_chinensis_CFRA202_index33:0.01034277,(F_nipponica_CFRA1862_index38:0.01060263,F_nipponica_CFRA1864_index07:0.00740522)66:0.00742986)25:8e-08)61:0.01039994)96:0.009958…
2	212	HKY+I+G	2503	216	1.000	((((((F_iinumae_CFRA2025_index34:0.0058187,F_iinumae_CFRA1853_index35:0.00137342):0.02084306,(((F_nubicola_CFRA1797_index08:0.00877271,F_pentaphylla_CFRA1913_index11:0.00582791)74:0.00140891,(F_chinensis_CFRA202_index33:0.0014219,F_chinensis_CFRA1199_index16:0.01781695)44:0.00145836)48:0.00153458,(F_nipponica_CFRA1864_index07:0.01103608,F_nipponica_CFRA1862_index38:0.00730597)89:0.00630678)67:0.0…
2	213	GTR+I+G	3923	316	1.000	(((((F_iinumae_CFRA2025_index34:0.00346064,F_iinumae_CFRA1853_index35:0.00339461):0.0254599,(F_daltoniana_CFRA1685_index15:0.02074227,F_nilgerrensis_CFRA1223_index28:0.03285584)77:0.01076282)100:0.00120622,(F_nipponica_CFRA1862_index38:0.02262125,(F_chinensis_CFRA1199_index16:0.01664,(F_pentaphylla_CFRA1913_index11:0.0093933,(F_nubicola_CFRA1797_index08:0.00788727,(F_chinensis_CFRA202_index33:0.0…
2	214	HKY+I+G	1697	158	1.000	((((((((((F_pentaphylla_CFRA1913_index11:0.0229229,(F_chinensis_CFRA202_index33:0.00217158,F_nubicola_CFRA1797_index08:0.01052474)52:0.00403408):0.00230234,F_nipponica_CFRA1864_index07:0.01495605)27:0.00979077,F_chinensis_CFRA1199_index16:0.01286919)78:0.00432383,F_nipponica_CFRA1862_index38:0.00942078)48:0.0132383,F_bucharica_CFRA520_index35:0.02191448)89:0.00191844,((F_viridis_CFRA1812_index22:…
2	215	HKY+I+G	1441	100	1.000	((((((((F_chinensis_CFRA202_index33:5e-08,F_pentaphylla_CFRA1913_index11:0.00349646):0.00698677,(F_nipponica_CFRA1862_index38:0.02535015,F_nipponica_CFRA1864_index07:0.00365196)39:0.00761452)76:0.00386314,F_nubicola_CFRA1797_index08:0.00341744)12:0.03107446,F_nilgerrensis_CFRA1223_index28:0.02507641)71:2.4e-07,F_daltoniana_CFRA1685_index15:0.03151777)10:0.00613118,(F_iinumae_CFRA2025_index34:0.00…
2	216	GTR+I+G	918	69	1.000	(((((((F_iinumae_CFRA2025_index34:0.01700782,F_iinumae_CFRA1853_index35:0.00318844):0.04261891,(F_vesca_mexicana_CFRA61_index05:6e-08,(F_nipponica_CFRA1862_index38:9e-08,(F_nipponica_CFRA1864_index07:0.0033808,(F_chinensis_CFRA202_index33:0.00333115,(F_chinensis_CFRA1199_index16:0.01030017,(F_nubicola_CFRA1797_index08:0.00664038,F_pentaphylla_CFRA1913_index11:0.00326905)74:0.00331466)16:1.1e-07)4…
2	217	HKY+I+G	1336	85	1.000	(((F_iinumae_CFRA2025_index34:1e-08,F_iinumae_CFRA1853_index35:0.00426705):0.05639432,((F_viridis_CFRA1812_index22:0.03526812,F_viridis_CFRA1597_index36:0.02742139)66:0.00948506,((F_daltoniana_CFRA1685_index15:0.04175962,(F_chinensis_CFRA202_index33:0.01300563,(F_nubicola_CFRA1797_index08:0.00848316,(F_nipponica_CFRA1862_index38:1e-08,(F_nipponica_CFRA1864_index07:0.00428847,F_pentaphylla_CFRA191…
2	218	HKY+I+G	2032	177	1.000	(((((((F_viridis_CFRA1812_index22:0.03485516,F_viridis_CFRA1597_index36:0.00653501):0.01186998,F_viridis_CFRA1256_index02:0.00508953)53:0.0259671,(F_iinumae_CFRA2025_index34:0.00821358,F_iinumae_CFRA1853_index35:0.00120795)100:0.01411737)96:0.00178062,(F_daltoniana_CFRA1685_index15:0.0189194,(F_chinensis_CFRA1199_index16:0.01148715,((F_chinensis_CFRA202_index33:0.00744279,(F_nubicola_CFRA1797_ind…
2	219	HKY+I	2275	172	1.000	((((((((F_iinumae_CFRA2025_index34:7e-08,F_iinumae_CFRA1853_index35:1e-08):0.03627979,F_daltoniana_CFRA1685_index15:0.04594749)100:0.00293603,F_nilgerrensis_CFRA1223_index28:0.05597104)72:0.02805508,(F_nubicola_CFRA1797_index08:0.02641585,(F_nipponica_CFRA1864_index07:0.01284018,(F_chinensis_CFRA202_index33:0.00319498,F_pentaphylla_CFRA1913_index11:0.00640424)93:0.00959079)25:7e-08)88:0.01169028)…
2	220	GTR+I	992	92	1.000	((((F_iinumae_CFRA2025_index34:1e-08,F_iinumae_CFRA1853_index35:0.00512113):0.04807766,F_mandshurica_CFRA1947_index07:0.03168174)100:2.6e-07,(F_nilgerrensis_CFRA1223_index28:0.03709511,(F_bucharica_CFRA520_index35:0.042698,((F_daltoniana_CFRA1685_index15:0.0262489,(F_pentaphylla_CFRA1913_index11:0.03204498,((F_chinensis_CFRA202_index33:0.02600401,F_nipponica_CFRA1862_index38:0.04235136)3:2.6e-07,…
2	221	GTR+I+G	952	73	1.000	(((((((((F_nipponica_CFRA1864_index07:0.01425034,F_daltoniana_CFRA1685_index15:0.09352454):0.00927056,F_pentaphylla_CFRA1913_index11:0.00749444)23:0.0163092,(F_nubicola_CFRA1797_index08:2.3e-07,F_chinensis_CFRA202_index33:0.05948409)20:2.3e-07)31:0.02031969,F_nipponica_CFRA1862_index38:0.03448508)53:0.04578374,(F_viridis_CFRA1812_index22:0.02150484,F_viridis_CFRA1597_index36:1.8e-07)60:0.02416191…
2	222	HKY+I+G	1774	157	1.000	(((((F_chinensis_CFRA202_index33:0.00552451,F_pentaphylla_CFRA1913_index11:0.00550263):0.00362743,((F_nipponica_CFRA1864_index07:0.01482527,F_daltoniana_CFRA1685_index15:0.01480058)28:6e-08,(F_chinensis_CFRA1199_index16:0.00550004,F_nubicola_CFRA1797_index08:1e-07)64:0.00364114)16:1.6e-07)68:0.00912487,F_nipponica_CFRA1862_index38:0.00940416)84:0.01203658,(F_nilgerrensis_CFRA1223_index28:0.005479…
2	223	HKY+I+G	2175	198	1.000	(((((F_viridis_CFRA1812_index22:0.0103625,F_viridis_CFRA1597_index36:0.01476275):0.01511137,F_viridis_CFRA1256_index02:0.00499376)91:0.02003843,F_nilgerrensis_CFRA1223_index28:0.03773621)98:0.00586282,(((F_chinensis_CFRA1199_index16:0.01350918,((F_nubicola_CFRA1797_index08:0.00163748,(F_pentaphylla_CFRA1913_index11:0.00328302,F_chinensis_CFRA202_index33:0.00327648)47:1.1e-07)80:0.00264711,(F_nipp…
2	224	HKY+I+G	1554	128	1.000	((((((((F_chinensis_CFRA202_index33:0.01992863,F_nubicola_CFRA1797_index08:0.0142539):0.00247945,((F_nilgerrensis_CFRA1223_index28:0.01098795,(F_daltoniana_CFRA1685_index15:0.00556433,F_pentaphylla_CFRA1913_index11:0.01112008)48:0.00264626)10:1.2e-07,(F_iinumae_CFRA2025_index34:0.00557221,F_iinumae_CFRA1853_index35:0.00265563)70:0.0111668)17:0.00271709)28:1.6e-07,F_nipponica_CFRA1864_index07:0.02…
2	225	HKY+I+G	2785	221	1.000	(((((((((F_viridis_CFRA1812_index22:0.01625215,F_viridis_CFRA1597_index36:0.00405113):0.00938027,F_viridis_CFRA1256_index02:0.00545074)99:0.02241519,((F_iinumae_CFRA2025_index34:0.01246175,F_iinumae_CFRA1853_index35:0.00923676)100:0.01884159,(F_daltoniana_CFRA1685_index15:0.01233534,(F_pentaphylla_CFRA1913_index11:0.02354871,(F_nubicola_CFRA1797_index08:0.01390832,(F_chinensis_CFRA202_index33:0.0…
2	226	HKY+I+G	1149	106	1.000	(((F_bucharica_CFRA520_index35:0.00456617,F_bucharica_CFRA1906_index44:0.00212021):0.02486682,((F_iinumae_CFRA2025_index34:2e-08,F_iinumae_CFRA1853_index35:0.00220769)95:0.00448326,(F_viridis_CFRA1812_index22:0.01602698,((F_nipponica_CFRA1862_index38:0.00444729,(F_daltoniana_CFRA1685_index15:0.00221818,(F_pentaphylla_CFRA1913_index11:1e-08,(F_nipponica_CFRA1864_index07:0.00443439,(F_chinensis_CFR…
2	227	GTR+I+G	1730	174	1.000	((((((((((F_iinumae_CFRA2025_index34:0.0028873,F_iinumae_CFRA1853_index35:1e-08):0.02890584,F_chinensis_CFRA1199_index16:9e-08)100:0.00960593,F_chinensis_CFRA202_index33:0.01794647)46:0.00756395,F_pentaphylla_CFRA1913_index11:0.0458571)26:0.00496606,(F_nubicola_CFRA1797_index08:0.01998881,(F_nipponica_CFRA1864_index07:0.02312405,F_nipponica_CFRA1862_index38:0.00397504)44:0.00303539)91:0.01664136)…
2	228	HKY+I+G	1180	130	1.000	(((F_iinumae_CFRA2025_index34:0.01024043,F_iinumae_CFRA1853_index35:0.01168937):0.04134471,(F_chinensis_CFRA1199_index16:0.00860717,(((F_vesca_bracteata_CFRA106_index09:0.00426138,F_bucharica_CFRA520_index35:0.00643284)70:0.00431649,(F_daltoniana_CFRA1685_index15:0.03074808,(F_bucharica_CFRA1906_index44:0.01515379,((F_viridis_CFRA1812_index22:0.00427912,F_viridis_CFRA1597_index36:0.00208725)77:0.…
2	229	GTR+I+G	2360	201	1.000	(((F_iinumae_CFRA2025_index34:0.00728029,F_iinumae_CFRA1853_index35:1e-08):0.03046389,(((((F_viridis_CFRA1812_index22:0.01490956,F_viridis_CFRA1597_index36:0.0092774)77:0.00790005,F_viridis_CFRA1256_index02:0.0183043)42:0.00753543,(F_chinensis_CFRA202_index33:0.02265988,((F_nipponica_CFRA1864_index07:0.00377354,F_nipponica_CFRA1862_index38:0.0183489)94:0.0186341,F_pentaphylla_CFRA1913_index11:0.0…
2	230	GTR+I+G	1760	146	1.000	(((((F_iinumae_CFRA2025_index34:0.01147676,F_iinumae_CFRA1853_index35:0.00310394):0.025596,((F_viridis_CFRA1812_index22:0.00961424,F_viridis_CFRA1597_index36:0.00241456)90:0.01918049,(F_nipponica_CFRA1864_index07:0.01792756,(F_nubicola_CFRA1797_index08:0.02423474,(F_bucharica_CFRA520_index35:0.00471725,(F_chinensis_CFRA202_index33:0.01205587,(F_chinensis_CFRA1199_index16:0.02727377,F_pentaphylla_…
2	231	HKY+I+G	1585	142	1.000	(((((((F_bucharica_CFRA520_index35:0.00876483,F_bucharica_CFRA1906_index44:0.01110581):0.01296282,(F_iinumae_CFRA2025_index34:0.00647384,F_iinumae_CFRA1853_index35:1e-08)99:0.0114131)98:0.0037151,(F_viridis_CFRA1812_index22:7e-08,F_viridis_CFRA1597_index36:0.01304494)72:0.00663693)41:0.00261329,(F_daltoniana_CFRA1685_index15:0.03547447,(F_chinensis_CFRA1199_index16:0.00732314,(F_chinensis_CFRA202…
2	232	HKY+I	790	57	1.000	(((((F_iinumae_CFRA2025_index34:0.01163689,F_iinumae_CFRA1853_index35:0.03621716):0.09059379,(F_daltoniana_CFRA1685_index15:0.06104064,(F_nilgerrensis_CFRA1223_index28:0.02396457,(F_viridis_CFRA1812_index22:0.01145052,F_viridis_CFRA1597_index36:0.0360146)69:0.02443251)47:0.01193964)22:1.8e-07)98:0.02367477,F_viridis_CFRA1256_index02:0.03593451)22:8e-07,(F_nipponica_CFRA1862_index38:0.01177419,(F_…
2	233	GTR+I+G	1203	84	1.000	(((F_viridis_CFRA1812_index22:0.01200846,F_viridis_CFRA1597_index36:5e-08):0.02002378,(F_chinensis_CFRA1199_index16:0.0208396,((F_iinumae_CFRA2025_index34:0.00402076,F_iinumae_CFRA1853_index35:1e-08)87:0.00811206,(((F_chinensis_CFRA202_index33:0.0081688,F_nubicola_CFRA1797_index08:0.00815254)71:0.00816098,(F_daltoniana_CFRA1685_index15:0.0121677,(F_pentaphylla_CFRA1913_index11:0.01248155,(F_nippo…
2	234	HKY+I+G	2495	253	1.000	(((((F_nubicola_CFRA1797_index08:0.00913639,F_pentaphylla_CFRA1913_index11:0.0303204):0.02303523,F_nilgerrensis_CFRA1223_index28:0.00990706)100:0.00439117,F_mandshurica_CFRA1947_index07:0.01946711)39:0.00291825,(F_bucharica_CFRA520_index35:0.02796039,((F_viridis_CFRA1812_index22:0.01972318,F_viridis_CFRA1597_index36:0.01046429)44:0.00243566,(((F_chinensis_CFRA202_index33:0.01028018,(F_nipponica_C…
2	235	HKY+I	1369	101	1.000	(((((F_iinumae_CFRA2025_index34:0.00435092,F_iinumae_CFRA1853_index35:0.00426121):0.01307921,(F_nilgerrensis_CFRA1223_index28:0.01315996,F_daltoniana_CFRA1685_index15:0.03082718)51:0.00409782)98:0.0042054,(F_nubicola_CFRA1797_index08:0.01717785,((F_chinensis_CFRA202_index33:0.0129267,F_pentaphylla_CFRA1913_index11:0.01282748)18:1.1e-07,(F_nipponica_CFRA1864_index07:5e-08,F_nipponica_CFRA1862_inde…
2	236	HKY+I+G	1509	184	1.000	(((((((((F_chinensis_CFRA202_index33:0.01661439,F_nubicola_CFRA1797_index08:0.00746536):0.0029432,(F_nipponica_CFRA1864_index07:1e-08,F_pentaphylla_CFRA1913_index11:0.00295396)26:1.1e-07)62:0.01875545,(F_viridis_CFRA1597_index36:0.01673589,F_viridis_CFRA1812_index22:0.01398621)59:0.01258186)100:0.01304127,F_nipponica_CFRA1862_index38:0.00801598)42:0.00639047,F_chinensis_CFRA1199_index16:0.0163536…
2	237	HKY+I	1063	87	1.000	((((F_nipponica_CFRA1864_index07:1e-08,(F_nubicola_CFRA1797_index08:0.01127801,F_pentaphylla_CFRA1913_index11:0.00561258)22:1.7e-07)26:1e-08,F_chinensis_CFRA202_index33:0.00561763):0.01369946,(F_chinensis_CFRA1199_index16:0.02490496,(F_nipponica_CFRA1862_index38:2.9e-07,(((F_iinumae_CFRA2025_index34:0.01740669,F_iinumae_CFRA1853_index35:0.01137533)91:0.01686635,(F_viridis_CFRA1812_index22:0.07739…
2	238	HKY+I+G	784	75	1.000	((((((((((((F_pentaphylla_CFRA1913_index11:0.02111347,F_chinensis_CFRA202_index33:0.00341688):1e-08,F_nipponica_CFRA1864_index07:1e-08)26:8e-08,F_nubicola_CFRA1797_index08:0.00686261)23:0.00690585,F_nipponica_CFRA1862_index38:1e-08)70:0.00769829,F_daltoniana_CFRA1685_index15:0.0204162)76:0.00322623,F_chinensis_CFRA1199_index16:0.01116919)56:0.02043133,(F_iinumae_CFRA2025_index34:0.00341329,F_iinu…
2	239	GTR+I+G	1655	179	1.000	(((((F_viridis_CFRA1812_index22:0.00497334,F_viridis_CFRA1597_index36:0.0014244):0.02479553,((F_mandshurica_CFRA1947_index07:0.01462011,(F_bucharica_CFRA520_index35:0.00319282,F_bucharica_CFRA1906_index44:0.00650096)96:0.01301767)13:1e-07,(F_viridis_CFRA1256_index02:0.00804428,(F_bucharica_CFRA522_index39:0.00480454,((F_vesca_bracteata_CFRA107_index13:1e-08,(F_vesca_bracteata_CFRA1334_index10:1e-…
2	240	HKY+I+G	1064	104	1.000	((((((((((F_iinumae_CFRA2025_index34:0.00360751,F_iinumae_CFRA1853_index35:0.01071996):0.044967,F_nipponica_CFRA1864_index07:1.4e-07)100:0.00350093,F_nipponica_CFRA1862_index38:2.5e-07)16:0.01878086,(F_nubicola_CFRA1797_index08:0.00391463,(F_chinensis_CFRA202_index33:0.00706434,(F_pentaphylla_CFRA1913_index11:0.01428163,F_chinensis_CFRA1199_index16:0.03212053)8:1.1e-07)24:0.00384844)33:0.00273242…
2	241	HKY+G	1288	127	1.000	((((((((F_nipponica_CFRA1864_index07:0.00079014,F_nipponica_CFRA1862_index38:1e-08):0.00237936,F_chinensis_CFRA1199_index16:0.00806106)97:6e-08,(F_chinensis_CFRA202_index33:0.00321466,F_pentaphylla_CFRA1913_index11:0.00158404)85:0.00158654)13:0.00147987,F_nubicola_CFRA1797_index08:0.0065689)33:0.00324001,F_daltoniana_CFRA1685_index15:0.0049161)65:0.00156419,F_nilgerrensis_CFRA1223_index28:0.00573…
2	242	GTR+I+G	2012	195	1.000	(((((F_iinumae_CFRA2025_index34:0.01226089,F_iinumae_CFRA1853_index35:0.00856266):0.02245901,((F_chinensis_CFRA202_index33:0.01462303,(F_nipponica_CFRA1864_index07:0.0113017,F_nipponica_CFRA1862_index38:0.02251744)20:0.00343498)31:0.00262377,(F_nubicola_CFRA1797_index08:0.01162908,F_pentaphylla_CFRA1913_index11:0.00401727)75:0.00346469)55:0.0121078)100:0.00398338,(F_nilgerrensis_CFRA1223_index28:…
2	243	HKY+G	1119	125	1.000	((((((((((((F_bucharica_CFRA520_index35:0.00091263,F_bucharica_CFRA1906_index44:0.0009362):0.00481009,F_mandshurica_CFRA1947_index07:0.00567089)99:0.00659258,(F_viridis_CFRA1256_index02:1.1e-07,(F_viridis_CFRA1812_index22:0.00475854,F_viridis_CFRA1597_index36:0.0056894)69:0.00086543)81:0.00373962)95:0.00093328,(F_iinumae_CFRA2025_index34:0.00385149,F_iinumae_CFRA1853_index35:0.0046813)88:0.003814…
2	244	HKY+I	1291	108	1.000	((((((((F_chinensis_CFRA202_index33:5e-08,(F_nubicola_CFRA1797_index08:0.00395967,F_pentaphylla_CFRA1913_index11:0.02013208)18:5e-08):0.00797353,F_nipponica_CFRA1864_index07:5e-08)56:0.0039829,F_nipponica_CFRA1862_index38:0.02424553)24:0.00399312,F_chinensis_CFRA1199_index16:0.02444459)32:0.00816294,((F_viridis_CFRA1256_index02:0.02726651,(F_viridis_CFRA1812_index22:0.0191148,F_viridis_CFRA1597_i…
2	245	SYM+I+G	1059	92	1.000	(((((((((((((F_bucharica_CFRA520_index35:0.02580902,F_bucharica_CFRA1906_index44:2.8e-07):0.02687209,(F_iinumae_CFRA2025_index34:0.03966966,F_iinumae_CFRA1853_index35:0.00449896)75:0.04844908)66:0.03864415,F_bucharica_CFRA522_index39:0.00329878)60:0.05840712,F_vesca_mexicana_CFRA61_index05:0.00975942)72:0.00457199,(F_vesca_vesca_CFRA1967_index19:1e-08,(F_mandshurica_CFRA1947_index07:0.0095287,(F_…
2	246	HKY+I+G	1254	103	1.000	(((((((F_iinumae_CFRA2025_index34:0.0052328,F_iinumae_CFRA1853_index35:0.00238952):0.03027423,F_nilgerrensis_CFRA1223_index28:0.0216322)98:0.00159635,(F_nipponica_CFRA1862_index38:0.00249575,(F_pentaphylla_CFRA1913_index11:0.00506685,(F_chinensis_CFRA202_index33:0.00252513,(F_nipponica_CFRA1864_index07:1e-08,(F_chinensis_CFRA1199_index16:0.0102399,F_nubicola_CFRA1797_index08:3e-08)16:3e-08)9:6e-0…
2	247	GTR+I	2008	164	1.000	(((((F_viridis_CFRA1256_index02:0.01551521,(F_viridis_CFRA1597_index36:0.00344747,F_viridis_CFRA1812_index22:0.05725998)28:0.00543862):0.03090067,(F_iinumae_CFRA2025_index34:0.01624872,F_iinumae_CFRA1853_index35:0.00525471)99:0.0137181)56:0.00243247,(F_daltoniana_CFRA1685_index15:0.02418059,((F_nipponica_CFRA1864_index07:0.01067338,(F_nipponica_CFRA1862_index38:5e-08,((F_bucharica_CFRA522_index39…
2	248	HKY+I+G	2163	175	1.000	(((((((F_chinensis_CFRA202_index33:1e-08,F_pentaphylla_CFRA1913_index11:0.00861445):0.00169108,F_nubicola_CFRA1797_index08:0.00345005)66:0.00967567,(F_nipponica_CFRA1862_index38:0.0113837,F_nipponica_CFRA1864_index07:0.00429128)81:0.00704812)100:0.0110042,F_chinensis_CFRA1199_index16:0.00201894)85:0.0122573,((F_viridis_CFRA1256_index02:0.00316109,(F_viridis_CFRA1812_index22:0.00567486,F_viridis_C…
2	249	GTR+I	1952	143	1.000	(((F_iinumae_CFRA2025_index34:0.01277233,F_iinumae_CFRA1853_index35:0.0097105):0.03415367,((F_bucharica_CFRA520_index35:0.0095513,F_bucharica_CFRA1906_index44:0.01279981)36:0.00311642,(((F_viridis_CFRA1256_index02:0.01585671,(F_viridis_CFRA1812_index22:0.00938509,F_viridis_CFRA1597_index36:0.01357115)96:0.03458369)76:0.02378009,(F_nilgerrensis_CFRA1223_index28:0.01276837,(F_daltoniana_CFRA1685_in…
2	250	GTR+I	1217	84	1.000	(((F_iinumae_CFRA2025_index34:0.00490328,F_iinumae_CFRA1853_index35:1e-08):0.02558623,((F_viridis_CFRA1812_index22:1e-08,F_viridis_CFRA1597_index36:0.00486583)60:0.00487148,(F_viridis_CFRA1256_index02:0.00487154,((F_nipponica_CFRA1862_index38:0.00488346,(F_nilgerrensis_CFRA1223_index28:0.00978375,(F_chinensis_CFRA1199_index16:0.01475479,(F_vesca_mexicana_CFRA61_index05:1.7e-07,(F_vesca_americana_…
2	251	HKY+G	1287	130	1.000	((((((F_chinensis_CFRA202_index33:0.00134731,F_nubicola_CFRA1797_index08:0.00265593):0.00147403,F_nipponica_CFRA1864_index07:0.00155281)72:6e-08,F_pentaphylla_CFRA1913_index11:0.00391765)20:0.00078316,F_nipponica_CFRA1862_index38:0.00392939)55:0.00240567,(((F_iinumae_CFRA2025_index34:1e-08,F_iinumae_CFRA1853_index35:0.00156423)99:0.00394821,((F_daltoniana_CFRA1685_index15:0.0107606,F_viridis_CFRA…
2	252	HKY+I	2162	181	1.000	((((F_viridis_CFRA1812_index22:0.02127899,F_viridis_CFRA1597_index36:0.00326456):0.00721641,F_viridis_CFRA1256_index02:0.01729074)77:0.01929169,(((F_iinumae_CFRA2025_index34:0.01722018,F_iinumae_CFRA1853_index35:0.01716244)93:0.00811133,(F_nilgerrensis_CFRA1223_index28:0.01870275,(F_daltoniana_CFRA1685_index15:0.02719108,(((F_nubicola_CFRA1797_index08:0.00239997,F_pentaphylla_CFRA1913_index11:0.0…
2	253	HKY+I+G	1117	82	1.000	(((((((F_viridis_CFRA1812_index22:0.0089226,F_viridis_CFRA1597_index36:0.00288064):0.01201867,F_viridis_CFRA1256_index02:2.2e-07)87:0.02436924,F_nilgerrensis_CFRA1223_index28:0.00891949)96:0.00596894,F_daltoniana_CFRA1685_index15:0.00887788)39:6e-08,(F_chinensis_CFRA202_index33:0.00590618,(F_chinensis_CFRA1199_index16:6e-08,(F_pentaphylla_CFRA1913_index11:0.00892633,(F_nubicola_CFRA1797_index08:0…
2	254	HKY+I+G	1006	120	1.000	((((((((((((F_iinumae_CFRA2025_index34:0.00328002,F_iinumae_CFRA1853_index35:0.0033376):0.05391772,F_nubicola_CFRA1797_index08:0.0032533)100:1.6e-07,(F_chinensis_CFRA1199_index16:0.00335906,(F_chinensis_CFRA202_index33:0.01337091,F_nipponica_CFRA1864_index07:0.00334308)62:0.00322658)61:0.00331094)12:0.0097153,F_pentaphylla_CFRA1913_index11:0.01038134)40:0.01396363,F_nilgerrensis_CFRA1223_index28:…
2	255	HKY+I+G	2509	211	1.000	((((F_iinumae_CFRA2025_index34:0.00226239,F_iinumae_CFRA1853_index35:0.00462815):0.0215463,(F_nipponica_CFRA1862_index38:0.0071794,(F_nipponica_CFRA1864_index07:0.00966602,(F_nubicola_CFRA1797_index08:0.00424221,(F_chinensis_CFRA202_index33:0.01482157,F_pentaphylla_CFRA1913_index11:0.00733939)36:0.00113442)48:0.0024746)66:0.00491364)66:0.00832637)100:0.00099056,((F_viridis_CFRA1256_index02:1.4e-0…
2	256	GTR+I+G	2157	208	1.000	(((((((F_iinumae_CFRA2025_index34:0.00339474,F_iinumae_CFRA1853_index35:0.00134702):0.02855729,F_daltoniana_CFRA1685_index15:0.0130918)100:0.00132189,((F_chinensis_CFRA1199_index16:0.01620788,F_pentaphylla_CFRA1913_index11:0.01141663)85:0.00643199,(F_nubicola_CFRA1797_index08:0.00158036,(F_chinensis_CFRA202_index33:0.00481672,F_nipponica_CFRA1864_index07:0.00809329)56:0.00316244)11:1e-07)37:0.001…
2	257	GTR+I+G	1384	122	1.000	(((((((F_viridis_CFRA1812_index22:0.01225575,F_viridis_CFRA1597_index36:0.00206948):0.0196473,F_viridis_CFRA1256_index02:7e-08)95:0.02175845,((F_iinumae_CFRA2025_index34:0.00469894,F_iinumae_CFRA1853_index35:7e-08)99:0.01179161,(F_mandshurica_CFRA1947_index07:0.00470185,((F_bucharica_CFRA520_index35:0.00953191,(F_bucharica_CFRA522_index39:0.0023632,F_bucharica_CFRA1906_index44:0.00232865)92:0.004…
3	1	GTR+I+G	2126	300	1.000	(((((((iturupensis_CFRA1841_index17:0.07317318,virginiana_y33b2-12_index12:0.03385755):0.01064422,(chiloensis_SAL3-1_index09:0.02728562,chiloensis_GP33-1_index10:0.0210508)43:0.01506553)42:0.01309689,virginiana_0477-27-1_index14:0.02180359)38:0.04036807,(F_chinensis_CFRA1199_index16:0.02393589,((F_pentaphylla_CFRA1913_index11:0.01866693,(F_nipponica_CFRA1864_index07:0.005132,(corymbosa_CFRA1911_i…
3	2	GTR+I+G	1968	223	1.000	(((((((((chiloensis_GP33-1_index10:0.01744159,iturupensis_CFRA1841_index17:0.05182706):0.00668657,virginiana_y33b2-12_index12:0.01550137)57:0.01031325,virginiana_0477-27-1_index14:0.02337047)57:0.01389808,(F_iinumae_CFRA2025_index34:0.00354675,F_iinumae_CFRA1853_index35:1e-08)99:0.0090228)71:0.00756508,F_daltoniana_CFRA1685_index15:0.03100265)59:0.00561914,F_nilgerrensis_CFRA1223_index28:0.021359…
3	3	GTR+I+G	1691	210	1.000	(((((((((F_iinumae_CFRA2025_index34:0.00708279,F_iinumae_CFRA1853_index35:0.00204326):0.00432266,iturupensis_CFRA1841_index17:0.02347009)79:0.01124317,(chiloensis_SAL3-1_index09:0.01410075,chiloensis_GP33-1_index10:0.04085474)45:0.01145083)65:0.00541553,virginiana_0477-27-1_index14:0.01728545)45:0.00353564,virginiana_y33b2-12_index12:0.01869791)21:0.01446697,(F_nilgerrensis_CFRA1223_index28:0.021…
3	4	HKY+I+G	1912	235	1.000	(((((((((((((chiloensis_GP33-1_index10:0.01046821,iturupensis_CFRA1841_index17:0.03707221):0.01693563,virginiana_y33b2-12_index12:0.01958159)100:0.00728898,chiloensis_SAL3-1_index09:0.01729572)43:0.00481333,virginiana_0477-27-1_index14:0.02074538)37:0.01041354,(F_iinumae_CFRA2025_index34:0.01172357,F_iinumae_CFRA1853_index35:0.00819457)100:0.01573327)97:0.00106956,F_daltoniana_CFRA1685_index15:0.…
3	5	HKY+G	1171	163	1.000	((((((((virginiana_y33b2-12_index12:0.00810441,chiloensis_GP33-1_index10:0.01205189):7e-08,iturupensis_CFRA1841_index17:0.02155305)29:0.00349199,virginiana_0477-27-1_index14:0.00919302)67:0.01016076,(F_iinumae_CFRA2025_index34:0.00177174,F_iinumae_CFRA1853_index35:0.00267844)69:0.00181449)79:0.00266169,(F_nipponica_CFRA1864_index07:7e-08,(F_chinensis_CFRA202_index33:0.00356356,(F_nubicola_CFRA179…
3	6	GTR+I+G	1480	189	1.000	(((((((((((((chiloensis_SAL3-1_index09:0.007808,chiloensis_GP33-1_index10:0.02675152):0.01531869,virginiana_y33b2-12_index12:0.00135188)98:0.00132567,virginiana_0477-27-1_index14:0.00674087)23:6e-08,moschata_CFRA117_index13:0.00401917)2:1e-07,(moupinensis_CFRA1974_index21:0.00813664,tibetica_CFRA1907_index18:0.00952166)84:0.00402279)3:0.00133809,F_nubicola_CFRA1797_index08:0.00537778)9:1.1e-07,(g…
3	7	GTR+I+G	1643	222	1.000	((((((((((chiloensis_GP33-1_index10:0.04037644,iturupensis_CFRA1841_index17:0.04034234):0.01154983,(F_iinumae_CFRA2025_index34:0.00425335,F_iinumae_CFRA1853_index35:1e-08)94:0.01193075)86:0.02298561,virginiana_y33b2-12_index12:0.00715302)90:0.01334129,virginiana_0477-27-1_index14:0.03130799)68:0.00672601,chiloensis_SAL3-1_index09:0.01933325)41:0.01003549,(F_nilgerrensis_CFRA1223_index28:0.0136145…
3	8	HKY+G	1125	117	1.000	((((((((((virginiana_y33b2-12_index12:0.00282791,(chiloensis_SAL3-1_index09:0.00501676,chiloensis_GP33-1_index10:0.01305979)56:0.00402279):0.0010749,virginiana_0477-27-1_index14:0.00195911)26:0.0009712,iturupensis_CFRA1841_index17:0.00591592)27:0.00296515,(F_iinumae_CFRA2025_index34:0.00194489,F_iinumae_CFRA1853_index35:1e-08)91:0.00192313)36:0.00604328,((F_bucharica_CFRA522_index39:1e-08,(F_buch…
3	9	GTR+I+G	3161	348	1.000	((((((((chiloensis_GP33-1_index10:0.03421127,virginiana_y33b2-12_index12:0.00773133):0.00953671,iturupensis_CFRA1841_index17:0.07532653)89:0.00532654,virginiana_0477-27-1_index14:0.0155656)42:0.01687384,chiloensis_SAL3-1_index09:0.02360618)90:0.00889154,(F_iinumae_CFRA2025_index34:0.00776689,F_iinumae_CFRA1853_index35:1e-08)100:0.01393075)56:0.00182096,F_daltoniana_CFRA1685_index15:0.02928318)60:…
3	10	HKY+I	906	87	1.000	((((((F_iinumae_CFRA2025_index34:0.01681137,F_iinumae_CFRA1853_index35:0.0111159):0.00445924,iturupensis_CFRA1841_index17:0.05813142)73:0.02871137,((corymbosa_CFRA1911_index19:0.01084822,tibetica_CFRA1907_index18:0.02776368)7:5e-08,((F_chinensis_CFRA202_index33:1e-08,((F_nipponica_CFRA1864_index07:5e-08,F_nipponica_CFRA1862_index38:0.01101517)6:2.8e-07,(moupinensis_CFRA1974_index21:0.01652662,F_p…
3	11	HKY+I+G	3017	340	1.000	((((((((chiloensis_GP33-1_index10:0.01523606,iturupensis_CFRA1841_index17:0.0628937):0.01293496,virginiana_y33b2-12_index12:0.02136416)81:0.01225987,virginiana_0477-27-1_index14:0.01161799)57:0.01970364,(F_iinumae_CFRA2025_index34:0.0054638,F_iinumae_CFRA1853_index35:0.00260898)100:0.01250894)95:0.01179753,((F_nipponica_CFRA1862_index38:0.00739365,(F_nubicola_CFRA1797_index08:0.002707,(F_pentaphy…
3	12	HKY+I+G	1460	185	1.000	(((((((chiloensis_GP33-1_index10:0.03492697,iturupensis_CFRA1841_index17:0.05589546):0.00608657,virginiana_0477-27-1_index14:0.02746137)59:0.01047193,virginiana_y33b2-12_index12:7e-08)51:0.03069602,chiloensis_SAL3-1_index09:0.02909902)82:0.01998887,(F_iinumae_CFRA2025_index34:0.00463457,F_iinumae_CFRA1853_index35:0.01007309)100:0.01715663)92:0.01333083,(((moupinensis_CFRA1974_index21:7e-08,(F_pen…
3	13	HKY+I+G	1060	116	1.000	((((((((((((((chiloensis_GP33-1_index10:0.01568337,iturupensis_CFRA1841_index17:0.027495):0.0168424,virginiana_y33b2-12_index12:0.01311153)90:0.01234198,virginiana_0477-27-1_index14:0.01698042)50:0.00891954,((F_viridis_CFRA1812_index22:6e-08,F_viridis_CFRA1597_index36:0.006341)81:0.0063242,(F_iinumae_CFRA2025_index34:0.00317371,F_iinumae_CFRA1853_index35:0.00639044)61:0.00313775)7:6e-08)64:9e-08,…
3	14	HKY+I+G	556	81	1.000	(((((((((chiloensis_GP33-1_index10:0.01190671,virginiana_0477-27-1_index14:0.01433121):0.0128287,iturupensis_CFRA1841_index17:0.02070084)75:0.01419015,virginiana_y33b2-12_index12:2.4e-07)66:0.01668703,F_nipponica_CFRA1862_index38:0.00841945)73:2.9e-07,(F_chinensis_CFRA1199_index16:0.0043088,((F_viridis_CFRA1256_index02:0.00654797,(F_viridis_CFRA1812_index22:0.00585149,F_viridis_CFRA1597_index36:0…
3	15	HKY+I+G	2278	300	1.000	((((((orientalis_CFRA1801_index16:0.00441629,moschata_CFRA117_index13:0.01278335):0.02275327,(F_iinumae_CFRA2025_index34:0.00380323,F_iinumae_CFRA1853_index35:0.00439051)99:0.01280631)100:0.00072597,(F_daltoniana_CFRA1685_index15:0.01736788,(F_nilgerrensis_CFRA1223_index28:0.01266767,((F_viridis_CFRA1597_index36:0.01118222,(F_viridis_CFRA1256_index02:0.00750193,F_viridis_CFRA1812_index22:0.016992…
3	16	GTR+I+G	2629	380	1.000	(((((((iturupensis_CFRA1841_index17:0.03857832,((virginiana_y33b2-12_index12:0.0162709,virginiana_0477-27-1_index14:0.01922823)63:0.01193714,chiloensis_GP33-1_index10:0.02495175)19:0.00184781):0.01120928,(F_iinumae_CFRA2025_index34:0.00722796,F_iinumae_CFRA1853_index35:0.00206745)91:0.0031522)61:0.00930888,moschata_CFRA117_index13:0.03530775)63:0.00351308,(F_viridis_CFRA1256_index02:0.00438659,(F…
3	17	GTR+I+G	3450	476	1.000	(((((((F_viridis_CFRA1812_index22:0.01267563,F_viridis_CFRA1597_index36:0.00577502):0.00673742,moschata_CFRA117_index13:0.02314723)88:0.00802958,orientalis_CFRA1801_index16:0.02981042)96:0.01495178,F_viridis_CFRA1256_index02:0.0065441)90:0.01399919,((F_bucharica_CFRA522_index39:0.00770201,(F_bucharica_CFRA520_index35:0.00234929,F_bucharica_CFRA1906_index44:0.00281944)100:0.00997133)76:0.00306237,…
3	18	HKY+I+G	1717	199	1.000	(((((((chiloensis_GP33-1_index10:0.03645055,iturupensis_CFRA1841_index17:0.02551629):0.00878437,virginiana_y33b2-12_index12:0.02283425)59:0.0066688,virginiana_0477-27-1_index14:0.02177949)54:0.01837847,(F_iinumae_CFRA2025_index34:0.00350952,F_iinumae_CFRA1853_index35:1e-08)70:0.00190778)92:0.01149257,chiloensis_SAL3-1_index09:0.02871282)79:0.00139704,(F_nilgerrensis_CFRA1223_index28:0.01855711,((…
3	19	GTR+I+G	2009	225	1.000	(((F_iinumae_CFRA2025_index34:0.02916364,F_iinumae_CFRA1853_index35:0.03187725):0.05565324,(F_bucharica_CFRA1906_index44:0.01965003,(F_bucharica_CFRA522_index39:0.03491925,(F_bucharica_CFRA520_index35:0.02176262,(F_vesca_bracteata_CFRA106_index09:0.01447406,(F_vesca_bracteata_CFRA107_index13:0.01512359,(F_vesca_bracteata_CFRA1952_index12:0.00879835,((F_vesca_californica_CFRA371_index21:0.00940597…
3	20	HKY+I+G	1256	165	1.000	(((((((((chiloensis_GP33-1_index10:0.03568669,iturupensis_CFRA1841_index17:0.03716611):0.01490033,virginiana_y33b2-12_index12:0.01761205)81:0.00663398,virginiana_0477-27-1_index14:0.01191132)56:0.01021279,chiloensis_SAL3-1_index09:0.01887404)70:0.00463263,(F_iinumae_CFRA2025_index34:1e-08,F_iinumae_CFRA1853_index35:1e-08)100:0.01045865)90:0.01440598,(F_viridis_CFRA1256_index02:0.00625395,(F_virid…
3	21	GTR+I+G	2723	373	1.000	((((((((chiloensis_GP33-1_index10:0.02243549,iturupensis_CFRA1841_index17:0.03271649):0.00606173,virginiana_y33b2-12_index12:0.01341297)77:0.01072489,virginiana_0477-27-1_index14:0.01145062)78:0.02291645,chiloensis_SAL3-1_index09:0.01667834)100:0.00671921,(F_iinumae_CFRA2025_index34:0.00444272,F_iinumae_CFRA1853_index35:0.00366836)93:0.00698153)60:0.00124639,((orientalis_CFRA1801_index16:0.008257…
3	22	HKY+I+G	902	102	1.000	((((((((iturupensis_CFRA1841_index17:0.03239205,virginiana_y33b2-12_index12:0.0102462):0.00596141,chiloensis_GP33-1_index10:0.01940338)81:0.01976531,F_viridis_CFRA1812_index22:0.0063156)96:1e-07,(F_daltoniana_CFRA1685_index15:0.00837661,F_nilgerrensis_CFRA1223_index28:0.01632331)60:0.01253339)15:1.3e-07,(virginiana_0477-27-1_index14:0.00314889,chiloensis_SAL3-1_index09:0.01275995)35:0.00315468)2:…
3	23	HKY+I+G	1161	129	1.000	((((((((((((((gracilis_CFRA1973_index20:0.01518278,tibetica_CFRA1907_index18:0.00758771):0.0036742,moupinensis_CFRA1974_index21:0.02341721)66:0.01174157,moschata_CFRA117_index13:0.05787933)70:1.6e-07,F_pentaphylla_CFRA1913_index11:0.01551126)17:0.00780753,F_chinensis_CFRA202_index33:0.01138298)44:2.1e-07,corymbosa_CFRA1911_index19:0.01535226)4:0.00774239,F_nubicola_CFRA1797_index08:8e-08)23:0.016…
3	24	GTR+I+G	1527	223	1.000	((((((((chiloensis_GP33-1_index10:0.02510004,iturupensis_CFRA1841_index17:0.04081634):0.03812825,virginiana_y33b2-12_index12:0.06510197)81:0.00391425,virginiana_0477-27-1_index14:0.04968218)32:0.01183204,(F_iinumae_CFRA2025_index34:0.04488186,F_iinumae_CFRA1853_index35:0.01833478)91:0.03184115)38:0.01975882,(F_bucharica_CFRA522_index39:0.03646438,(F_bucharica_CFRA520_index35:0.04148282,F_bucharic…
3	25	HKY+I+G	2020	190	1.000	(((((((((chiloensis_GP33-1_index10:0.02390954,iturupensis_CFRA1841_index17:0.03686345):0.00882358,virginiana_y33b2-12_index12:0.02173948)79:0.00975411,virginiana_0477-27-1_index14:0.01198804)62:0.01672372,chiloensis_SAL3-1_index09:0.00938956)87:0.01102893,(F_iinumae_CFRA2025_index34:0.00795876,F_iinumae_CFRA1853_index35:0.00179945)100:0.01956615)77:0.00428312,(moschata_CFRA117_index13:0.02193971,…
3	26	HKY+I+G	1005	109	1.000	(((((((((((F_nubicola_CFRA1797_index08:3e-08,(moupinensis_CFRA1974_index21:0.01372561,tibetica_CFRA1907_index18:0.00690081)28:0.00341486)4:3e-08,F_nipponica_CFRA1864_index07:0.00344761):0.00341477,(F_pentaphylla_CFRA1913_index11:0.00345927,corymbosa_CFRA1911_index19:0.00699994)30:0.00345663)20:6e-08,F_daltoniana_CFRA1685_index15:0.00693626)0:0.00342623,gracilis_CFRA1973_index20:0.0138005)16:1e-07…
3	27	HKY+I+G	3048	399	1.000	(((((((chiloensis_GP33-1_index10:0.03657992,iturupensis_CFRA1841_index17:0.0486795):0.00770117,virginiana_0477-27-1_index14:0.02064877)60:0.00551153,virginiana_y33b2-12_index12:0.00873155)50:0.00573889,(F_iinumae_CFRA2025_index34:0.00585635,F_iinumae_CFRA1853_index35:0.00406542)53:0.00634739)43:0.00297309,(((corymbosa_CFRA1911_index19:0.00415982,gracilis_CFRA1973_index20:0.00824319)63:0.00324616,…
3	28	HKY+I+G	1896	255	1.000	(((((((((chiloensis_GP33-1_index10:0.01911491,virginiana_y33b2-12_index12:0.01292367):0.00958483,virginiana_0477-27-1_index14:0.02010258)81:0.00927315,(iturupensis_CFRA1841_index17:0.03533526,(F_iinumae_CFRA2025_index34:0.00118966,F_iinumae_CFRA1853_index35:0.00238346)73:0.00242977)64:0.01104462)42:0.00122294,chiloensis_SAL3-1_index09:0.00764573)23:0.00690299,((F_viridis_CFRA1256_index02:0.009688…
3	29	HKY+I+G	1144	136	1.000	((((((virginiana_y33b2-12_index12:0.00873663,(chiloensis_GP33-1_index10:0.02141082,(iturupensis_CFRA1841_index17:0.05821887,virginiana_0477-27-1_index14:7e-08)48:0.01299609)23:0.00445867):0.01570596,((moschata_CFRA117_index13:0.00947211,(F_mandshurica_CFRA1947_index07:0.00233087,orientalis_CFRA1801_index16:0.00938365)69:0.00235965)57:0.00326282,(F_viridis_CFRA1256_index02:0.00603506,(F_viridis_CF…
3	30	HKY+I+G	1400	179	1.000	(((((((F_viridis_CFRA1812_index22:0.00503306,F_viridis_CFRA1597_index36:0.01212639):0.00855416,(F_bucharica_CFRA1906_index44:0.00336028,F_bucharica_CFRA522_index39:0.00846966)18:7e-08)69:0.00168513,F_bucharica_CFRA520_index35:0.00505006)27:0.00516469,F_viridis_CFRA1256_index02:0.01560149)60:0.00337649,F_nilgerrensis_CFRA1223_index28:0.0067658)61:0.00155315,(((iturupensis_CFRA1841_index17:0.035671…
3	31	HKY+I+G	2670	340	1.000	((((((((virginiana_0477-27-1_index14:0.01126958,virginiana_y33b2-12_index12:0.02428556):0.00547354,chiloensis_GP33-1_index10:0.03053663)40:0.00109621,iturupensis_CFRA1841_index17:0.03340288)23:0.01970647,chiloensis_SAL3-1_index09:0.01546324)100:0.00892413,(F_iinumae_CFRA2025_index34:0.00301649,F_iinumae_CFRA1853_index35:0.00100383)97:0.00650313)79:0.00180195,((F_daltoniana_CFRA1685_index15:0.0121…
3	32	HKY+I+G	1054	120	1.000	((((((moupinensis_CFRA1974_index21:0.02013609,gracilis_CFRA1973_index20:0.02757916):0.00682782,(corymbosa_CFRA1911_index19:0.00669101,F_pentaphylla_CFRA1913_index11:0.0098951)24:0.00314599)31:0.00320514,F_nipponica_CFRA1864_index07:0.0032226)30:6e-08,F_nipponica_CFRA1862_index38:0.00656994)6:0.00322346,(F_chinensis_CFRA202_index33:0.00704732,((F_nubicola_CFRA1797_index08:0.00996456,tibetica_CFRA1…
3	33	GTR+I	1819	203	1.000	(((((((((iturupensis_CFRA1841_index17:0.07338707,((virginiana_y33b2-12_index12:0.02354099,virginiana_0477-27-1_index14:0.02665838)36:0.00900917,chiloensis_GP33-1_index10:0.07651386)37:0.00518459):0.04336247,chiloensis_SAL3-1_index09:0.01155848)71:0.0446321,(F_vesca_bracteata_CFRA106_index09:0.01443265,F_vesca_bracteata_CFRA1952_index12:1e-07)22:0.00285347)67:5e-08,(F_vesca_mexicana_CFRA61_index05…
3	34	GTR+I+G	1542	233	1.000	((((F_viridis_CFRA1812_index22:0.01482821,F_viridis_CFRA1597_index36:0.00912641):0.03017806,F_viridis_CFRA1256_index02:8e-08)100:0.04061633,(F_nilgerrensis_CFRA1223_index28:0.00365016,((moschata_CFRA117_index13:0.02241302,(chiloensis_SAL3-1_index09:0.00549939,(F_bucharica_CFRA522_index39:0.01301696,((F_chinensis_CFRA1199_index16:0.00704432,(F_daltoniana_CFRA1685_index15:0.00734236,(F_nipponica_CF…
3	35	GTR+I+G	1859	215	1.000	(((((((((((((((((chiloensis_GP33-1_index10:0.03989943,chiloensis_SAL3-1_index09:0.01443607):0.01513871,(virginiana_0477-27-1_index14:0.01972448,(iturupensis_CFRA1841_index17:0.05972865,virginiana_y33b2-12_index12:0.02128295)35:0.01226719)18:0.00604652)50:0.01512129,(F_iinumae_CFRA2025_index34:0.00908865,F_iinumae_CFRA1853_index35:0.01145827)93:0.01582922)87:0.01841213,(F_nilgerrensis_CFRA1223_ind…
3	36	HKY+I+G	1366	179	1.000	(((((((((F_pentaphylla_CFRA1913_index11:0.01311542,F_chinensis_CFRA202_index33:0.00913577):0.00223541,gracilis_CFRA1973_index20:0.02271683)42:0.00183969,(corymbosa_CFRA1911_index19:0.0130874,(tibetica_CFRA1907_index18:0.01314082,F_nubicola_CFRA1797_index08:0.0043197)17:6e-08)3:6e-08)25:0.00215765,F_nipponica_CFRA1864_index07:6e-08)60:0.0154984,moupinensis_CFRA1974_index21:0.02807221)81:0.02061295…
3	37	GTR+I+G	2979	364	1.000	(((((((chiloensis_GP33-1_index10:0.03502733,iturupensis_CFRA1841_index17:0.04312219):0.01120504,virginiana_y33b2-12_index12:0.01352383)72:0.00635478,virginiana_0477-27-1_index14:0.01659094)49:0.00862096,chiloensis_SAL3-1_index09:0.01855307)57:0.01003436,F_nilgerrensis_CFRA1223_index28:0.01510296)79:1.1e-07,(((F_viridis_CFRA1256_index02:0.00717476,(F_viridis_CFRA1812_index22:0.0087199,F_viridis_CF…
3	38	GTR+I+G	5170	742	1.000	((((((((chiloensis_GP33-1_index10:0.03409296,iturupensis_CFRA1841_index17:0.03619662):0.0044383,virginiana_y33b2-12_index12:0.01019734)93:0.00893411,virginiana_0477-27-1_index14:0.00626711)99:0.01115124,chiloensis_SAL3-1_index09:0.0193261)99:0.01489119,(F_iinumae_CFRA2025_index34:0.0042061,F_iinumae_CFRA1853_index35:0.00209005)100:0.01359817)99:0.01058289,(F_nilgerrensis_CFRA1223_index28:0.021087…
3	39	HKY+I+G	1699	258	1.000	((((((((iturupensis_CFRA1841_index17:0.05430361,virginiana_y33b2-12_index12:0.01479134):0.00882485,chiloensis_GP33-1_index10:0.03787514)63:0.00412828,virginiana_0477-27-1_index14:0.00729428)62:0.00639444,(F_iinumae_CFRA2025_index34:0.00271717,F_iinumae_CFRA1853_index35:0.00272043)62:0.00132259)82:0.00413328,((F_daltoniana_CFRA1685_index15:0.00968266,(F_bucharica_CFRA520_index35:0.00269609,F_bucha…
3	40	HKY+I+G	1630	264	1.000	((((((((chiloensis_GP33-1_index10:0.03984103,iturupensis_CFRA1841_index17:0.03773102):0.0075939,virginiana_y33b2-12_index12:0.00574835)62:0.01192192,virginiana_0477-27-1_index14:0.01437034)78:0.02076128,(F_iinumae_CFRA2025_index34:0.00414789,F_iinumae_CFRA1853_index35:0.00137955)96:0.00608711)100:0.00646556,((F_daltoniana_CFRA1685_index15:0.01392526,F_nilgerrensis_CFRA1223_index28:0.00972167)98:0…
3	41	HKY+I+G	1012	112	1.000	((((((((iturupensis_CFRA1841_index17:0.03759885,virginiana_y33b2-12_index12:0.01556724):0.00491755,virginiana_0477-27-1_index14:0.00640683)56:0.00897091,chiloensis_GP33-1_index10:0.03736503)53:0.01629947,chiloensis_SAL3-1_index09:0.00276399)82:0.01808158,(F_nipponica_CFRA1862_index38:9e-08,(((corymbosa_CFRA1911_index19:0.00293532,(gracilis_CFRA1973_index20:0.00292142,moupinensis_CFRA1974_index21:…
3	42	GTR+I+G	1133	191	1.000	(((((((((chiloensis_GP33-1_index10:0.01056518,iturupensis_CFRA1841_index17:0.02799239):0.00385828,virginiana_y33b2-12_index12:0.00629759)85:0.00622211,virginiana_0477-27-1_index14:0.00410617)85:0.00823646,(F_iinumae_CFRA2025_index34:0.00408135,F_iinumae_CFRA1853_index35:2e-08)94:0.00607826)86:0.01023412,(((F_viridis_CFRA1812_index22:0.01021377,(F_viridis_CFRA1256_index02:0.00178968,F_viridis_CFRA…
3	43	HKY+I+G	1412	207	1.000	((((((((F_viridis_CFRA1812_index22:7e-08,F_viridis_CFRA1597_index36:0.00636375):0.00987525,moschata_CFRA117_index13:0.0282285)98:0.00286842,F_viridis_CFRA1256_index02:0.00648792)74:0.00969547,(F_iinumae_CFRA2025_index34:0.00802318,F_iinumae_CFRA1853_index35:1e-08)89:0.00964794)78:1.1e-07,(F_daltoniana_CFRA1685_index15:0.00477302,((F_nipponica_CFRA1864_index07:1.1e-07,F_nipponica_CFRA1862_index38:…
3	44	GTR+I+G	1028	90	1.000	(((((((virginiana_0477-27-1_index14:0.0236476,virginiana_y33b2-12_index12:0.01141561):0.01130426,chiloensis_GP33-1_index10:1.6e-07)43:0.01183019,chiloensis_SAL3-1_index09:0.01125773)50:0.01701414,iturupensis_CFRA1841_index17:0.02495271)55:0.01834557,(F_iinumae_CFRA1853_index35:5e-08,F_iinumae_CFRA2025_index34:0.00562217)65:1.1e-07)61:0.0402186,((F_vesca_bracteata_CFRA106_index09:1.1e-07,(F_vesca_…
3	45	GTR+I+G	2225	266	1.000	(((((((((((chiloensis_GP33-1_index10:0.01507473,iturupensis_CFRA1841_index17:0.03088753):0.01535717,chiloensis_SAL3-1_index09:0.03212364)99:0.00457466,virginiana_y33b2-12_index12:0.02214348)28:0.00772804,virginiana_0477-27-1_index14:0.0133287)50:0.01371636,(F_iinumae_CFRA2025_index34:1e-08,F_iinumae_CFRA1853_index35:0.00289334)98:0.00729608)72:0.01086783,(F_viridis_CFRA1812_index22:0.01100563,F_v…
3	46	GTR+I	1201	103	1.000	(((((F_iinumae_CFRA2025_index34:0.01073243,F_iinumae_CFRA1853_index35:1.8e-07):0.0162822,chiloensis_GP33-1_index10:0.02762422)95:0.01745736,(virginiana_0477-27-1_index14:0.02807313,(iturupensis_CFRA1841_index17:0.04516105,virginiana_y33b2-12_index12:0.01678854)45:0.00474151)72:0.03339764)59:0.00276771,(F_nilgerrensis_CFRA1223_index28:0.02191341,((F_chinensis_CFRA1199_index16:1.2e-07,(F_daltoniana…
3	47	HKY+I	1173	141	1.000	(((((((iturupensis_CFRA1841_index17:0.04552123,virginiana_0477-27-1_index14:0.00823347):0.00314908,chiloensis_GP33-1_index10:0.05227589)46:0.00936606,virginiana_y33b2-12_index12:0.01162514)57:0.02107039,(F_iinumae_CFRA2025_index34:0.00797838,F_iinumae_CFRA1853_index35:1e-08)79:0.01230485)72:0.02633815,(((F_viridis_CFRA1256_index02:0.00390746,F_viridis_CFRA1597_index36:0.00804115)80:0.01106713,(F_…
3	48	GTR+I+G	1169	124	1.000	((((F_iinumae_CFRA2025_index34:1e-08,F_iinumae_CFRA1853_index35:7e-08):0.01299001,(iturupensis_CFRA1841_index17:0.0441084,(chiloensis_GP33-1_index10:0.0359922,(virginiana_y33b2-12_index12:0.02335982,virginiana_0477-27-1_index14:0.01267813)85:0.01617822)60:0.00334522)54:0.00295708)99:0.01003273,((F_daltoniana_CFRA1685_index15:0.01305323,F_viridis_CFRA1812_index22:0.0265223)34:0.00278402,(((orienta…
3	49	HKY+I+G	2249	276	1.000	((((((((((F_nipponica_CFRA1864_index07:0.00315141,tibetica_CFRA1907_index18:0.02403208):7e-08,gracilis_CFRA1973_index20:0.00790613)23:0.00193348,corymbosa_CFRA1911_index19:0.00937487)58:0.00692173,F_pentaphylla_CFRA1913_index11:0.00823082)54:0.01578753,moupinensis_CFRA1974_index21:0.01561374)89:0.00750087,F_nipponica_CFRA1862_index38:0.01853459)44:0.00643661,(orientalis_CFRA1801_index16:0.0075158…
3	50	HKY+I+G	2075	297	1.000	(((((((((virginiana_y33b2-12_index12:0.01279711,iturupensis_CFRA1841_index17:0.06138422):0.00537732,chiloensis_GP33-1_index10:0.05658775)29:0.00559665,virginiana_0477-27-1_index14:0.01834841)64:0.02522558,(F_daltoniana_CFRA1685_index15:0.02844155,(orientalis_CFRA1801_index16:0.03258878,moschata_CFRA117_index13:0.06625944)40:0.01135467)20:1.3e-07)92:0.00507429,((F_iinumae_CFRA2025_index34:0.006823…
3	51	GTR+I+G	626	85	1.000	(((((((chiloensis_GP33-1_index10:0.0308611,iturupensis_CFRA1841_index17:0.01831645):0.02494552,F_iinumae_CFRA2025_index34:1.7e-07)85:1.7e-07,F_iinumae_CFRA1853_index35:1e-08)32:0.01803184,(F_viridis_CFRA1597_index36:2.3e-07,(F_viridis_CFRA1812_index22:0.00487489,(F_bucharica_CFRA522_index39:0.04270327,(F_bucharica_CFRA520_index35:0.01219321,F_bucharica_CFRA1906_index44:0.01248273)83:0.006217)50:0…
3	52	GTR+I+G	2354	263	1.000	(((((((((((((chiloensis_GP33-1_index10:0.03814643,iturupensis_CFRA1841_index17:0.03581314):0.01733627,virginiana_y33b2-12_index12:0.02502317)90:0.01850706,virginiana_0477-27-1_index14:0.01934529)83:0.02912535,(F_bucharica_CFRA520_index35:0.00593263,F_bucharica_CFRA1906_index44:0.00575976)99:0.01785023)99:7e-08,(F_viridis_CFRA1812_index22:0.00579615,F_viridis_CFRA1597_index36:0.00145064)93:0.00731…
3	53	HKY+I+G	2675	337	1.000	((((((((((chiloensis_GP33-1_index10:0.02716348,virginiana_y33b2-12_index12:0.01296274):0.0051803,iturupensis_CFRA1841_index17:0.04639484)76:0.00887269,virginiana_0477-27-1_index14:0.0128254)84:0.00763191,chiloensis_SAL3-1_index09:0.02711793)72:0.0156781,(F_iinumae_CFRA2025_index34:0.00885121,F_iinumae_CFRA1853_index35:0.00659181)96:0.00932918)88:0.00891351,((F_nipponica_CFRA1862_index38:0.0081087…
3	54	HKY+I+G	1384	198	1.000	((((((((virginiana_0477-27-1_index14:0.0168623,(iturupensis_CFRA1841_index17:0.03700808,(virginiana_y33b2-12_index12:0.0212994,chiloensis_GP33-1_index10:0.03414293)59:0.00787067)44:0.0065671):0.01855969,(F_iinumae_CFRA2025_index34:0.02297898,F_iinumae_CFRA1853_index35:0.01543783)73:0.00656995)73:0.01301769,chiloensis_SAL3-1_index09:0.01045763)79:0.02052356,(F_nipponica_CFRA1862_index38:0.00743845…
3	55	HKY+I+G	1293	160	1.000	((((((((((chiloensis_GP33-1_index10:0.03714385,iturupensis_CFRA1841_index17:0.01577893):0.00515644,virginiana_0477-27-1_index14:0.00764789)48:0.00294376,virginiana_y33b2-12_index12:0.0138498)35:0.01335244,chiloensis_SAL3-1_index09:0.02189174)78:0.02200509,(F_iinumae_CFRA2025_index34:1e-08,F_iinumae_CFRA1853_index35:1e-08)96:0.00393833)97:0.00480645,(F_nipponica_CFRA1862_index38:0.01040785,(F_chin…
3	56	GTR+I+G	967	109	1.000	((((((((F_bucharica_CFRA520_index35:0.0039596,F_bucharica_CFRA1906_index44:0.0077671):0.01124872,moschata_CFRA117_index13:0.02049738)85:0.03359261,F_daltoniana_CFRA1685_index15:0.02421531)99:0.02011897,(orientalis_CFRA1801_index16:0.01195529,(F_mandshurica_CFRA1947_index07:0.0038297,((F_vesca_bracteata_CFRA456_index29:1e-08,F_bucharica_CFRA522_index39:0.01985171)5:1e-08,(chiloensis_SAL3-1_index09…
3	57	GTR+I+G	870	97	1.000	((((((((((((((((((((((virginiana_0477-27-1_index14:0.01219676,virginiana_y33b2-12_index12:0.0284929):0.00295156,chiloensis_GP33-1_index10:0.04219063)48:0.01278415,iturupensis_CFRA1841_index17:0.01974468)50:0.02506482,F_iinumae_CFRA1853_index35:0.00766416)90:1e-08,F_iinumae_CFRA2025_index34:1e-08)18:0.01623972,(F_nipponica_CFRA1862_index38:0.01161791,(F_chinensis_CFRA1199_index16:0.01642826,(F_dal…
3	58	HKY+I+G	1122	188	1.000	((((((((((((gracilis_CFRA1973_index20:0.02005977,moupinensis_CFRA1974_index21:0.00672989):0.00191032,F_pentaphylla_CFRA1913_index11:0.0087326)55:0.00657662,F_nipponica_CFRA1864_index07:0.01096005)78:4.8e-07,F_chinensis_CFRA202_index33:0.00218027)28:1.1e-07,(F_nubicola_CFRA1797_index08:0.00434697,tibetica_CFRA1907_index18:0.00885129)96:0.01324762)7:7e-08,F_chinensis_CFRA1199_index16:0.01334483)7:0…
3	59	HKY+I	986	97	1.000	(((((((((chiloensis_GP33-1_index10:0.03693915,iturupensis_CFRA1841_index17:0.0676454):0.02503487,virginiana_y33b2-12_index12:0.01928549)68:0.00567381,virginiana_0477-27-1_index14:0.01800421)45:0.03671989,chiloensis_SAL3-1_index09:0.03339434)89:0.02581273,(F_iinumae_CFRA2025_index34:1e-08,F_iinumae_CFRA1853_index35:1.1e-07)85:0.01612789)64:0.00825335,(F_nipponica_CFRA1862_index38:0.00608231,(F_chi…
3	60	HKY+I+G	1845	220	1.000	((((((((((chiloensis_GP33-1_index10:0.02087613,virginiana_y33b2-12_index12:0.00520026):0.00128663,iturupensis_CFRA1841_index17:0.04045325)89:0.008155,virginiana_0477-27-1_index14:0.01278811)45:0.00647667,chiloensis_SAL3-1_index09:0.00546935)45:0.00992644,(F_iinumae_CFRA2025_index34:0.00524855,F_iinumae_CFRA1853_index35:0.00118296)50:0.01444438)43:0.00281734,((moschata_CFRA117_index13:0.00252543,(…
3	61	GTR+I	392	44	1.000	(((((((((((((((virginiana_y33b2-12_index12:2.3e-07,virginiana_0477-27-1_index14:0.03226649):0.00755716,iturupensis_CFRA1841_index17:0.02443429)73:0.02603934,chiloensis_GP33-1_index10:0.03276494)89:0.02319751,(chiloensis_SAL3-1_index09:2.9e-07,(F_iinumae_CFRA2025_index34:1e-08,F_iinumae_CFRA1853_index35:1e-08)59:0.00775632)20:4.6e-07)93:0.01563453,F_nilgerrensis_CFRA1223_index28:2.3e-07)71:0.00773…
3	62	HKY+I+G	1272	136	1.000	((((((((((((((((((F_nubicola_CFRA1797_index08:1.3e-07,tibetica_CFRA1907_index18:0.01096772):0.00833705,moupinensis_CFRA1974_index21:0.01116597)80:0.00260544,F_pentaphylla_CFRA1913_index11:7e-08)38:7e-08,(corymbosa_CFRA1911_index19:0.01399008,gracilis_CFRA1973_index20:0.00268938)56:0.00830629)22:0.00256224,((F_chinensis_CFRA202_index33:0.00824522,F_nipponica_CFRA1864_index07:0.00551109)29:2e-07,F_…
3	63	GTR+I+G	711	58	1.000	(((((F_iinumae_CFRA2025_index34:2.3e-07,F_iinumae_CFRA1853_index35:1e-08):0.0126259,iturupensis_CFRA1841_index17:0.05962388)82:0.01240302,(chiloensis_SAL3-1_index09:0.03635369,(virginiana_y33b2-12_index12:1.05e-06,(virginiana_0477-27-1_index14:0.02510012,chiloensis_GP33-1_index10:0.04541384)36:0.01896097)28:0.01187963)35:0.0129223)45:0.00600911,((F_viridis_CFRA1256_index02:1.2e-07,F_viridis_CFRA1…
3	64	GTR+I+G	3186	366	1.000	((((((chiloensis_GP33-1_index10:0.02568459,virginiana_y33b2-12_index12:0.01626835):0.00430083,iturupensis_CFRA1841_index17:0.03260391)81:0.01658096,virginiana_0477-27-1_index14:0.01333423)91:0.01523609,((F_iinumae_CFRA2025_index34:0.00217089,F_iinumae_CFRA1853_index35:0.00105788)98:0.01535155,(F_daltoniana_CFRA1685_index15:0.01957149,(F_nipponica_CFRA1862_index38:0.01494039,(F_chinensis_CFRA1199_…
3	65	SYM+I+G	574	82	1.000	(((((((chiloensis_GP33-1_index10:0.01850912,iturupensis_CFRA1841_index17:0.01590828):0.00983899,virginiana_0477-27-1_index14:0.01897143)57:0.00571943,virginiana_y33b2-12_index12:1.5e-07)56:0.00966955,chiloensis_SAL3-1_index09:0.00484455)75:0.00483107,(F_iinumae_CFRA1853_index35:1e-08,F_iinumae_CFRA2025_index34:2.7e-07)24:1e-08)64:0.01014258,(F_daltoniana_CFRA1685_index15:0.03973019,(((F_mandshuri…
3	66	GTR+I+G	2422	231	1.000	(((((((F_viridis_CFRA1812_index22:0.00307348,F_viridis_CFRA1597_index36:0.0034944):0.00573973,F_viridis_CFRA1256_index02:0.00527632)92:0.01561762,(moschata_CFRA117_index13:0.00652831,((F_bucharica_CFRA520_index35:0.00392635,F_bucharica_CFRA1906_index44:3e-08)78:0.00388282,(F_bucharica_CFRA522_index39:0.00129006,((F_vesca_bracteata_CFRA106_index09:0.0025989,F_vesca_bracteata_CFRA1952_index12:0.002…
3	67	GTR+I+G	1382	191	1.000	((((((((chiloensis_GP33-1_index10:0.03905945,iturupensis_CFRA1841_index17:0.05524276):0.01586226,virginiana_0477-27-1_index14:0.00953873)89:0.0096316,virginiana_y33b2-12_index12:0.03648782)51:0.01226753,(F_iinumae_CFRA2025_index34:0.00434791,F_iinumae_CFRA1853_index35:0.00873077)91:0.00636137)82:0.00461105,F_daltoniana_CFRA1685_index15:0.00873944)63:0.00403753,(((corymbosa_CFRA1911_index19:0.0154…
3	68	HKY+I	1512	164	1.000	((((((((chiloensis_GP33-1_index10:0.03707625,virginiana_y33b2-12_index12:0.01542013):0.01407975,virginiana_0477-27-1_index14:0.01804561)58:0.01963974,iturupensis_CFRA1841_index17:0.02708234)73:0.020064,F_iinumae_CFRA1853_index35:0.00329746)61:2e-07,F_iinumae_CFRA2025_index34:0.01662538)16:0.02362014,chiloensis_SAL3-1_index09:0.02314358)77:1.5e-07,(F_nilgerrensis_CFRA1223_index28:0.03074945,(((F_v…
3	69	GTR+I+G	1404	205	1.000	((((((F_viridis_CFRA1812_index22:0.00491191,F_viridis_CFRA1597_index36:0.0173235):0.01832995,F_viridis_CFRA1256_index02:0.01025095)94:0.01405632,F_nilgerrensis_CFRA1223_index28:0.02025096)93:8e-08,(chiloensis_SAL3-1_index09:0.00800464,((F_bucharica_CFRA522_index39:8e-08,(F_vesca_californica_CFRA371_index21:0.00806818,(F_vesca_mexicana_CFRA61_index05:5e-08,(F_vesca_americana_CFRA989_index08:1e-08,…
3	70	HKY+I+G	1270	185	1.000	((((((((((chiloensis_GP33-1_index10:0.01982491,iturupensis_CFRA1841_index17:0.03996385):0.0102375,virginiana_y33b2-12_index12:0.01454653)57:0.01274412,virginiana_0477-27-1_index14:0.02040674)43:0.02328859,(F_iinumae_CFRA2025_index34:8e-08,F_iinumae_CFRA1853_index35:0.00217337)97:0.01084157)62:0.00231148,(F_pentaphylla_CFRA1913_index11:0.00433523,(F_nipponica_CFRA1864_index07:0.00433591,((moupinen…
3	71	HKY+G	1102	115	1.000	((((((((chiloensis_GP33-1_index10:0.01501348,virginiana_y33b2-12_index12:0.00327958):0.00348477,iturupensis_CFRA1841_index17:0.0105145)53:0.00206967,virginiana_0477-27-1_index14:5e-08)59:0.00189983,(F_iinumae_CFRA2025_index34:0.00190504,F_iinumae_CFRA1853_index35:0.00094838)49:0.00094583)52:0.00095385,(((F_bucharica_CFRA520_index35:7e-08,F_bucharica_CFRA1906_index44:0.00094336)85:0.00285964,(F_ni…
3	72	HKY+I+G	1092	162	1.000	(((((((((iturupensis_CFRA1841_index17:0.04101835,(virginiana_0477-27-1_index14:0.01674959,(virginiana_y33b2-12_index12:0.01634656,chiloensis_GP33-1_index10:0.03648631)67:0.01057554)50:0.00530552):0.02163259,(F_iinumae_CFRA2025_index34:0.00264764,F_iinumae_CFRA1853_index35:0.00805679)83:0.00515335)94:0.0028683,F_nilgerrensis_CFRA1223_index28:0.01644795)57:0.01340562,(F_daltoniana_CFRA1685_index15:…
3	73	GTR+I+G	1357	167	1.000	((((((F_iinumae_CFRA2025_index34:0.00529934,(F_iinumae_CFRA1853_index35:9e-08,iturupensis_CFRA1841_index17:0.0595268)24:0.00159541):0.01877411,(chiloensis_SAL3-1_index09:0.01504115,(virginiana_0477-27-1_index14:0.01074144,(virginiana_y33b2-12_index12:0.00902587,chiloensis_GP33-1_index10:0.01770374)44:0.00695199)50:0.0141211)10:0.00881368)59:0.00991885,(moschata_CFRA117_index13:0.00685809,((F_mand…
3	74	GTR+I+G	1012	129	1.000	(((((((((((((chiloensis_GP33-1_index10:0.03106498,iturupensis_CFRA1841_index17:0.05532716):0.02073884,virginiana_y33b2-12_index12:0.03515082)69:0.00886337,virginiana_0477-27-1_index14:0.01785517)58:0.00705727,(F_iinumae_CFRA2025_index34:0.01034864,F_iinumae_CFRA1853_index35:1e-08)70:0.01019164)45:0.01360268,(tibetica_CFRA1907_index18:0.01961812,(F_chinensis_CFRA202_index33:0.01159974,(((F_nipponi…
3	75	GTR+I+G	3061	358	1.000	((((((((((corymbosa_CFRA1911_index19:0.00662014,gracilis_CFRA1973_index20:0.00217391):0.00218255,moupinensis_CFRA1974_index21:0.00994257)75:3e-08,tibetica_CFRA1907_index18:0.03180799)59:0.02347464,(F_chinensis_CFRA202_index33:0.00327506,F_pentaphylla_CFRA1913_index11:0.00436408)14:3e-08)65:0.00108371,F_nubicola_CFRA1797_index08:0.00549845)35:0.0021622,(F_nipponica_CFRA1864_index07:0.00443463,F_ni…
3	76	HKY+I+G	1236	179	1.000	(((((((chiloensis_GP33-1_index10:0.0244526,iturupensis_CFRA1841_index17:0.02749464):0.01344437,virginiana_0477-27-1_index14:0.00448422)77:0.00540104,virginiana_y33b2-12_index12:0.01641979)58:0.01746129,(F_iinumae_CFRA2025_index34:0.00703067,F_iinumae_CFRA1853_index35:8e-08)76:0.00560201)79:0.00225739,(F_daltoniana_CFRA1685_index15:0.00649514,F_nilgerrensis_CFRA1223_index28:0.00978745)94:0.0094745…
3	77	HKY+G	1307	153	1.000	(((((((iturupensis_CFRA1841_index17:0.01034603,virginiana_y33b2-12_index12:0.00292483):0.00187467,chiloensis_GP33-1_index10:0.0078865)51:0.00289008,chiloensis_SAL3-1_index09:0.00367003)39:0.0018652,virginiana_0477-27-1_index14:0.00730797)41:0.00398465,((F_iinumae_CFRA2025_index34:1e-08,F_iinumae_CFRA1853_index35:0.00084084)72:0.00088034,((moschata_CFRA117_index13:0.00722242,(F_viridis_CFRA1812_in…
3	78	HKY+I+G	1662	209	1.000	(((((iturupensis_CFRA1841_index17:0.03348757,(chiloensis_SAL3-1_index09:0.01217561,chiloensis_GP33-1_index10:0.02765573)52:0.01079205)28:0.00170434,(virginiana_0477-27-1_index14:0.00743596,virginiana_y33b2-12_index12:0.00449485)67:0.00318454):0.01359596,(F_iinumae_CFRA2025_index34:0.01212844,F_iinumae_CFRA1853_index35:0.00442148)89:0.00744219)85:0.00912741,(F_daltoniana_CFRA1685_index15:0.0142662…
3	79	GTR+I+G	958	125	1.000	(((((((((((((((((iturupensis_CFRA1841_index17:0.02349454,virginiana_y33b2-12_index12:0.00653246):0.0057306,chiloensis_GP33-1_index10:0.00515937)41:0.01037593,virginiana_0477-27-1_index14:0.00262558)57:0.0186251,chiloensis_SAL3-1_index09:1.5e-07)90:0.00833485,(F_vesca_vesca_CFRA1967_index19:2e-08,(F_bucharica_CFRA1906_index44:0.00208664,(F_vesca_bracteata_CFRA1334_index10:2e-08,orientalis_CFRA1801…
3	80	GTR+I+G	3192	339	1.000	(((((((((virginiana_y33b2-12_index12:0.014774,virginiana_0477-27-1_index14:0.0107302):0.00312832,(iturupensis_CFRA1841_index17:0.03979503,chiloensis_GP33-1_index10:0.02424025)38:0.00598839)26:0.01245132,(F_iinumae_CFRA2025_index34:0.00227578,F_iinumae_CFRA1853_index35:0.00204013)96:0.00807099)88:0.01194996,((F_chinensis_CFRA1199_index16:0.00915097,((F_nubicola_CFRA1797_index08:0.00414018,tibetica…
3	81	GTR+I+G	2352	301	1.000	(((((((((chiloensis_GP33-1_index10:0.02506449,virginiana_0477-27-1_index14:0.00915883):0.00302866,virginiana_y33b2-12_index12:0.00503478)58:0.00192359,iturupensis_CFRA1841_index17:0.02960782)36:0.01030266,(F_iinumae_CFRA2025_index34:0.00482106,F_iinumae_CFRA1853_index35:0.00120909)98:0.0073909)98:0.00643382,chiloensis_SAL3-1_index09:0.01205019)97:0.00445634,F_chinensis_CFRA1199_index16:0.00500075…
3	82	HKY+I+G	4843	597	1.000	(((((((iturupensis_CFRA1841_index17:0.04940886,virginiana_y33b2-12_index12:0.01230027):0.00331495,virginiana_0477-27-1_index14:0.01746027)35:0.00942773,chiloensis_GP33-1_index10:0.03842004)75:0.01804672,chiloensis_SAL3-1_index09:0.0223441)95:0.01862868,(F_iinumae_CFRA2025_index34:0.00758471,F_iinumae_CFRA1853_index35:0.00950622)98:0.00791063)92:0.01238403,(F_nilgerrensis_CFRA1223_index28:0.009796…
3	83	HKY+I+G	881	143	1.000	(((((((F_iinumae_CFRA2025_index34:0.00513561,F_iinumae_CFRA1853_index35:0.00613282):0.00674561,iturupensis_CFRA1841_index17:0.03717886)80:0.01920315,((chiloensis_GP33-1_index10:0.01826049,(virginiana_y33b2-12_index12:0.02080054,virginiana_0477-27-1_index14:0.01159041)63:0.00458008)47:0.00230988,(F_daltoniana_CFRA1685_index15:0.01822695,((F_mandshurica_CFRA1947_index07:0.00451737,orientalis_CFRA18…
3	84	HKY+I+G	1457	186	1.000	(((((((moupinensis_CFRA1974_index21:0.0118242,gracilis_CFRA1973_index20:0.00972318)21:1.1e-07,(F_chinensis_CFRA1199_index16:0.01811648,corymbosa_CFRA1911_index19:0.01786251)11:1.1e-07):0.00192986,((F_nipponica_CFRA1864_index07:0.00781164,F_nubicola_CFRA1797_index08:0.00588948)10:5e-08,(F_chinensis_CFRA202_index33:0.003893,(tibetica_CFRA1907_index18:0.01812154,F_pentaphylla_CFRA1913_index11:0.0019…
3	85	GTR+I+G	1207	171	1.000	((((((chiloensis_GP33-1_index10:0.0372499,iturupensis_CFRA1841_index17:0.02665762):0.00881928,virginiana_y33b2-12_index12:0.0282612)85:0.01486306,virginiana_0477-27-1_index14:0.00635484)93:0.02225618,((F_daltoniana_CFRA1685_index15:0.03711652,((F_viridis_CFRA1597_index36:0.00273448,(F_viridis_CFRA1812_index22:0.00895469,F_viridis_CFRA1256_index02:0.00831812)60:0.00827243)97:0.01938144,((orientali…
3	86	HKY+I	985	114	1.000	((((((((((F_iinumae_CFRA2025_index34:0.00426052,F_iinumae_CFRA1853_index35:0.00839723):0.01590062,iturupensis_CFRA1841_index17:0.03255192)94:0.01078147,chiloensis_GP33-1_index10:0.01531085)56:0.01145269,virginiana_y33b2-12_index12:0.03052266)41:0.02954822,virginiana_0477-27-1_index14:0.00589862)81:0.02014364,(F_viridis_CFRA1256_index02:2.5e-07,(moschata_CFRA117_index13:0.04429617,(F_viridis_CFRA1…
3	87	HKY+I+G	2144	254	1.000	((((((iturupensis_CFRA1841_index17:0.06834648,virginiana_y33b2-12_index12:0.01247762):0.01778492,virginiana_0477-27-1_index14:0.00270345)75:0.01625664,(chiloensis_SAL3-1_index09:0.00526942,chiloensis_GP33-1_index10:0.04902288)41:0.00910935)61:0.00789721,((F_nilgerrensis_CFRA1223_index28:0.00587859,(F_chinensis_CFRA1199_index16:0.0026786,(F_daltoniana_CFRA1685_index15:0.00787502,(tibetica_CFRA1907…
3	88	GTR+I	2671	256	1.000	((((((virginiana_y33b2-12_index12:0.02378978,(chiloensis_GP33-1_index10:0.02695109,iturupensis_CFRA1841_index17:0.10014325)35:0.00758819):0.00842298,virginiana_0477-27-1_index14:0.01794286)35:0.0167519,chiloensis_SAL3-1_index09:0.03109438)59:0.02384657,(F_iinumae_CFRA2025_index34:0.00769778,F_iinumae_CFRA1853_index35:0.00319519)96:0.01674428)84:0.00249558,((F_nubicola_CFRA1797_index08:0.01292707,…
3	89	HKY+I+G	1986	188	1.000	(((((((((((((chiloensis_GP33-1_index10:0.02659447,iturupensis_CFRA1841_index17:0.02954908):0.0173309,virginiana_y33b2-12_index12:0.01176516)91:0.00422826,virginiana_0477-27-1_index14:0.00740979)41:0.02088298,chiloensis_SAL3-1_index09:0.0093923)88:0.02862574,(((F_vesca_bracteata_CFRA456_index29:1.1e-07,(F_vesca_americana_CFRA989_index08:8e-08,(F_mandshurica_CFRA1947_index07:0.00592307,F_vesca_vesc…
3	90	HKY+I+G	1653	161	1.000	(((((((((F_iinumae_CFRA2025_index34:0.00433197,F_iinumae_CFRA1853_index35:0.0036509):0.0075545,iturupensis_CFRA1841_index17:0.03340207)89:0.0088347,(virginiana_y33b2-12_index12:0.01147901,(chiloensis_GP33-1_index10:0.02631176,virginiana_0477-27-1_index14:0.006636)35:0.00781041)37:0.01181772)45:0.00561373,F_daltoniana_CFRA1685_index15:0.01196165)79:0.00193905,F_nilgerrensis_CFRA1223_index28:0.0059…
3	91	HKY+I+G	1615	174	1.000	(((((((((((((((chiloensis_GP33-1_index10:0.0365827,iturupensis_CFRA1841_index17:0.0349549):0.01779895,virginiana_y33b2-12_index12:0.03200597)81:0.01964719,virginiana_0477-27-1_index14:0.02900022)53:0.01158926,(F_iinumae_CFRA2025_index34:0.00275247,F_iinumae_CFRA1853_index35:0.00267221)96:0.0176376)62:0.00817075,((F_nilgerrensis_CFRA1223_index28:0.01504727,(F_viridis_CFRA1812_index22:0.01536811,F_…
3	92	GTR+I+G	942	120	1.000	((((((F_iinumae_CFRA2025_index34:0.00683113,F_iinumae_CFRA1853_index35:1.8e-07):0.01363662,iturupensis_CFRA1841_index17:0.02888823)82:0.02821757,(chiloensis_GP33-1_index10:0.03214678,(virginiana_y33b2-12_index12:0.01734494,virginiana_0477-27-1_index14:0.01402465)100:0.01822776)40:1.05e-06)88:0.00565108,chiloensis_SAL3-1_index09:0.01013674)44:0.01115738,(((F_daltoniana_CFRA1685_index15:0.03855186,…
3	93	HKY+I+G	1785	231	1.000	(((((((F_iinumae_CFRA1853_index35:0.00329765,iturupensis_CFRA1841_index17:0.0520733):0.00521611,F_iinumae_CFRA2025_index34:0.01002424)34:0.00158198,(virginiana_0477-27-1_index14:0.01383076,(virginiana_y33b2-12_index12:8e-08,chiloensis_GP33-1_index10:0.04789896)48:0.01065058)28:0.00319501)26:0.00520871,(moschata_CFRA117_index13:0.02209377,(F_mandshurica_CFRA1947_index07:0.00160759,orientalis_CFRA1…
3	94	GTR+I+G	1687	239	1.000	((((((((((chiloensis_GP33-1_index10:0.02858357,iturupensis_CFRA1841_index17:0.04867967):0.00776841,virginiana_y33b2-12_index12:0.00905802)55:0.01264768,virginiana_0477-27-1_index14:0.00398358)55:0.02035936,(F_iinumae_CFRA2025_index34:0.01535998,F_iinumae_CFRA1853_index35:0.00148244)87:0.01278375)48:0.00305433,(F_viridis_CFRA1812_index22:0.02944439,(F_nipponica_CFRA1864_index07:0.00331804,(((F_chi…
3	95	HKY+I+G	1970	255	1.000	(((((chiloensis_GP33-1_index10:0.04028844,iturupensis_CFRA1841_index17:0.05700392):0.01828883,virginiana_0477-27-1_index14:0.0135375)92:0.00665835,virginiana_y33b2-12_index12:0.01756482)60:0.01489961,((F_nipponica_CFRA1862_index38:0.00604393,((chiloensis_SAL3-1_index09:0.0123947,F_nilgerrensis_CFRA1223_index28:0.01078872)23:0.00126847,(F_viridis_CFRA1256_index02:0.00904238,(((F_bucharica_CFRA520_…
3	96	HKY+I+G	1379	206	1.000	((((((F_iinumae_CFRA2025_index34:0.00558488,F_iinumae_CFRA1853_index35:1e-08):0.00180032,iturupensis_CFRA1841_index17:0.03500096)58:0.01418498,F_daltoniana_CFRA1685_index15:0.02492057)98:0.00173582,(F_bucharica_CFRA520_index35:0.00872881,F_bucharica_CFRA1906_index44:0.00173353)97:0.01095114)27:0.01644515,(((F_nubicola_CFRA1797_index08:0.01066011,(F_chinensis_CFRA202_index33:7e-08,(gracilis_CFRA19…
3	97	HKY+I+G	2452	338	1.000	((((((((((chiloensis_GP33-1_index10:0.02463005,iturupensis_CFRA1841_index17:0.02810774):0.02056847,virginiana_0477-27-1_index14:0.0128477)96:0.00976368,virginiana_y33b2-12_index12:0.02380213)52:0.00397536,(F_iinumae_CFRA2025_index34:0.00108187,F_iinumae_CFRA1853_index35:0.00107976)100:0.00869626)58:0.00790656,F_daltoniana_CFRA1685_index15:0.02034782)69:0.00204871,F_nilgerrensis_CFRA1223_index28:0…
3	98	HKY+I+G	1627	210	1.000	((((((((virginiana_y33b2-12_index12:0.01297762,iturupensis_CFRA1841_index17:0.03976025):0.00372952,chiloensis_GP33-1_index10:0.03441973)33:0.00589114,virginiana_0477-27-1_index14:0.02278657)65:0.02115599,(F_iinumae_CFRA2025_index34:0.00314384,F_iinumae_CFRA1853_index35:0.00058726)71:0.00868938)80:0.00576324,((F_viridis_CFRA1256_index02:0.00725967,(F_viridis_CFRA1812_index22:0.00715366,(F_viridis_…
3	99	HKY+I+G	1246	172	1.000	((((((((((chiloensis_GP33-1_index10:0.04169762,iturupensis_CFRA1841_index17:0.07883089):0.01149899,virginiana_y33b2-12_index12:0.02252768)63:0.01320805,virginiana_0477-27-1_index14:0.01766404)79:0.0418163,F_nilgerrensis_CFRA1223_index28:0.00476085)91:0.00423906,F_daltoniana_CFRA1685_index15:0.01416474)23:0.00278589,(F_iinumae_CFRA2025_index34:0.00584447,F_iinumae_CFRA1853_index35:0.00287409)99:0.…
3	100	HKY+I+G	1500	195	1.000	((((((((((chiloensis_GP33-1_index10:0.02952697,iturupensis_CFRA1841_index17:0.07210207):0.00956756,virginiana_y33b2-12_index12:0.03083674)73:0.01255142,virginiana_0477-27-1_index14:0.00972824)58:0.02124751,(F_iinumae_CFRA2025_index34:0.00682699,F_iinumae_CFRA1853_index35:0.0023939)98:0.02414285)80:0.01139094,chiloensis_SAL3-1_index09:0.0123758)73:0.02100895,(F_chinensis_CFRA1199_index16:0.0144203…
3	101	HKY+I+G	2685	317	1.000	((((((((((chiloensis_GP33-1_index10:0.01839574,virginiana_y33b2-12_index12:0.01234997):0.00402498,iturupensis_CFRA1841_index17:0.03812109)56:0.00265204,virginiana_0477-27-1_index14:0.02114899)48:0.00872584,(F_iinumae_CFRA2025_index34:0.00524486,F_iinumae_CFRA1853_index35:0.00212157)98:0.01447581)85:0.00715951,(F_nubicola_CFRA1797_index08:0.01819885,(F_pentaphylla_CFRA1913_index11:0.00740157,((mou…
3	102	GTR+I+G	1372	206	1.000	(((F_viridis_CFRA1812_index22:0.03473023,F_viridis_CFRA1597_index36:0.02537735):0.01357032,((F_nilgerrensis_CFRA1223_index28:0.0077463,((F_iinumae_CFRA1853_index35:0.00470212,(F_iinumae_CFRA2025_index34:0.00152974,iturupensis_CFRA1841_index17:0.01917536)87:0.00314751)99:0.00944833,((F_chinensis_CFRA1199_index16:0.00894341,(F_nipponica_CFRA1862_index38:0.00574765,(moupinensis_CFRA1974_index21:0.01…
3	103	GTR+G	1578	279	1.000	((((((((virginiana_0477-27-1_index14:0.00393191,iturupensis_CFRA1841_index17:0.00990371):0.00131877,chiloensis_GP33-1_index10:0.01796531)57:0.00154479,virginiana_y33b2-12_index12:0.00574026)48:0.00790285,chiloensis_SAL3-1_index09:0.0115365)78:0.00425672,(F_iinumae_CFRA2025_index34:0.00651007,F_iinumae_CFRA1853_index35:0.00128534)100:0.00261375)99:0.00253214,((F_viridis_CFRA1812_index22:0.00643454…
3	104	GTR+I+G	2184	210	1.000	((((((((virginiana_y33b2-12_index12:0.02329065,iturupensis_CFRA1841_index17:0.03921823):0.00350687,chiloensis_GP33-1_index10:0.02409173)61:0.00652704,virginiana_0477-27-1_index14:0.00798972)65:0.01342713,chiloensis_SAL3-1_index09:0.02034665)88:0.00559337,(F_iinumae_CFRA2025_index34:0.00483106,F_iinumae_CFRA1853_index35:1e-08)100:0.0106474)75:0.00427257,(F_daltoniana_CFRA1685_index15:0.01140977,((…
3	105	GTR+G	1362	211	1.000	((((chiloensis_SAL3-1_index09:0.0027762,(chiloensis_GP33-1_index10:0.01274438,virginiana_y33b2-12_index12:0.01115232)48:0.00329837):0.00576142,(virginiana_0477-27-1_index14:0.0044521,iturupensis_CFRA1841_index17:0.02063218)62:0.00254456)85:0.00716981,((F_daltoniana_CFRA1685_index15:0.00840573,(F_nipponica_CFRA1862_index38:0.00075412,(((moupinensis_CFRA1974_index21:0.00780698,F_chinensis_CFRA1199_…
3	106	HKY+G	1247	174	1.000	((((((moschata_CFRA117_index13:0.00579935,F_mandshurica_CFRA1947_index07:7e-08):7e-08,orientalis_CFRA1801_index16:0.00242772)16:0.00676908,(F_viridis_CFRA1812_index22:0.00470304,F_viridis_CFRA1256_index02:0.00993746)32:0.00492746)100:0.00574046,F_viridis_CFRA1597_index36:0.00581844)46:0.00547262,(((virginiana_0477-27-1_index14:0.00582598,(virginiana_y33b2-12_index12:0.00088059,(chiloensis_GP33-1_…
3	107	HKY+I+G	1746	208	1.000	((((((((chiloensis_GP33-1_index10:0.04564635,virginiana_0477-27-1_index14:0.01807052)52:0.01389083,iturupensis_CFRA1841_index17:0.03499279):0.00427336,virginiana_y33b2-12_index12:0.00468885)34:0.02456372,chiloensis_SAL3-1_index09:0.01217031)67:0.02516114,(F_iinumae_CFRA2025_index34:1e-08,F_iinumae_CFRA1853_index35:1e-08)99:0.01999627)92:0.00241321,(moschata_CFRA117_index13:0.0118774,((F_bucharica…
3	108	SYM+I+G	1112	109	1.000	(((((((chiloensis_GP33-1_index10:0.0163334,iturupensis_CFRA1841_index17:0.04245678):0.01574216,chiloensis_SAL3-1_index09:0.00505952)64:0.01022123,virginiana_y33b2-12_index12:0.02292005)39:0.0040566,virginiana_0477-27-1_index14:0.00759257)51:0.01531468,((F_bucharica_CFRA520_index35:0.00731054,(F_viridis_CFRA1256_index02:0.00623426,(F_viridis_CFRA1812_index22:0.01021048,F_viridis_CFRA1597_index36:0…
3	109	GTR+I+G	1601	220	1.000	((((((((chiloensis_GP33-1_index10:0.04622842,iturupensis_CFRA1841_index17:0.01670926):0.00555858,(F_iinumae_CFRA1853_index35:0.01687616,F_iinumae_CFRA2025_index34:0.00324071)63:0.00468374)64:0.00281353,F_daltoniana_CFRA1685_index15:0.02229808)35:0.00341838,virginiana_y33b2-12_index12:0.01679158)39:0.0173382,virginiana_0477-27-1_index14:0.01267729)87:0.02229636,F_nilgerrensis_CFRA1223_index28:0.02…
3	110	GTR+I+G	1112	132	1.000	((((((((((((F_iinumae_CFRA2025_index34:0.00282335,F_iinumae_CFRA1853_index35:1e-08):0.00282781,iturupensis_CFRA1841_index17:0.02367956)41:0.00874703,chiloensis_GP33-1_index10:0.02336909)79:1.5e-07,virginiana_y33b2-12_index12:0.01747387)18:0.00302492,virginiana_0477-27-1_index14:0.00825469)31:0.00296663,chiloensis_SAL3-1_index09:0.02326484)36:0.00887185,(F_daltoniana_CFRA1685_index15:0.0149875,tib…
3	111	GTR+I+G	1087	161	1.000	((((((((virginiana_0477-27-1_index14:0.0134118,virginiana_y33b2-12_index12:0.01236728):0.00524244,iturupensis_CFRA1841_index17:0.03252154)29:0.00737853,chiloensis_GP33-1_index10:0.02140438)68:0.00684921,chiloensis_SAL3-1_index09:0.0031951)73:0.00947981,(F_iinumae_CFRA2025_index34:0.00192923,F_iinumae_CFRA1853_index35:0.00192086)91:0.00484916)89:0.0068469,((F_bucharica_CFRA520_index35:0.01773789,(…
3	112	HKY+I+G	1007	178	1.000	(((((((((((((((gracilis_CFRA1973_index20:0.01230359,tibetica_CFRA1907_index18:0.01694777):0.00741147,F_chinensis_CFRA202_index33:0.00693205)89:0.002276,corymbosa_CFRA1911_index19:0.01377042)40:0.00268692,F_nipponica_CFRA1864_index07:0.00238002)56:0.0023638,F_pentaphylla_CFRA1913_index11:0.00478368)46:0.00232793,F_nipponica_CFRA1862_index38:7e-08)41:0.00490373,(F_nubicola_CFRA1797_index08:0.007484…
3	113	HKY+I+G	1394	161	1.000	((((((((((virginiana_y33b2-12_index12:0.02421385,iturupensis_CFRA1841_index17:0.05817357):0.00242509,chiloensis_GP33-1_index10:0.0247372)34:0.0090788,virginiana_0477-27-1_index14:0.02547785)47:0.02167342,chiloensis_SAL3-1_index09:0.01559868)67:0.01034369,(F_iinumae_CFRA2025_index34:1e-08,F_iinumae_CFRA1853_index35:1e-07)97:0.02433909)44:0.01651692,(F_viridis_CFRA1812_index22:0.00231956,F_viridis_…
3	114	HKY+I+G	1331	157	1.000	((((((((chiloensis_SAL3-1_index09:0.0204602,chiloensis_GP33-1_index10:0.00365583):0.01346032,(virginiana_y33b2-12_index12:0.00836713,virginiana_0477-27-1_index14:0.00803447)52:0.00226022)97:0.02332485,(iturupensis_CFRA1841_index17:0.02467268,(F_iinumae_CFRA2025_index34:0.00724576,F_iinumae_CFRA1853_index35:1e-08)82:0.00518437)97:0.00797934)100:0.00778639,((F_bucharica_CFRA522_index39:1e-08,(F_ves…
3	115	GTR+G	953	87	1.000	(((((((((chiloensis_GP33-1_index10:0.00826919,iturupensis_CFRA1841_index17:0.00736889):0.00595254,virginiana_y33b2-12_index12:0.00354013)74:0.00133271,virginiana_0477-27-1_index14:0.00652715)56:0.00374557,(F_iinumae_CFRA1853_index35:0.00114305,(F_pentaphylla_CFRA1913_index11:0.00227489,((F_nubicola_CFRA1797_index08:0.0011239,tibetica_CFRA1907_index18:0.0057888)42:0.00114006,(moupinensis_CFRA1974_…
3	116	GTR+I+G	1747	215	1.000	(((((((chiloensis_GP33-1_index10:0.0241767,iturupensis_CFRA1841_index17:0.0328425):0.00641691,virginiana_y33b2-12_index12:0.01317635)49:0.00225662,(F_iinumae_CFRA2025_index34:1e-08,F_iinumae_CFRA1853_index35:1e-08)88:0.00730205)25:0.00800453,virginiana_0477-27-1_index14:0.01338586)46:0.00472099,chiloensis_SAL3-1_index09:0.01028792)50:0.01436314,(((F_nilgerrensis_CFRA1223_index28:0.00511551,((F_da…
3	117	GTR+I+G	1666	229	1.000	((((((((((F_iinumae_CFRA2025_index34:0.04637732,iturupensis_CFRA1841_index17:0.0368963):0.00289936,F_iinumae_CFRA1853_index35:0.00403114)74:0.03114109,(F_daltoniana_CFRA1685_index15:0.03658107,F_nilgerrensis_CFRA1223_index28:0.0481013)81:0.01551665)91:0.01264307,(virginiana_0477-27-1_index14:0.00609491,(chiloensis_GP33-1_index10:0.03822879,virginiana_y33b2-12_index12:0.01627112)77:0.01496786)85:0…
3	118	HKY+I+G	1712	224	1.000	(((((((virginiana_y33b2-12_index12:0.00403904,(iturupensis_CFRA1841_index17:0.02588449,chiloensis_GP33-1_index10:0.02466159)50:0.00161442):0.0089419,virginiana_0477-27-1_index14:0.018641)90:0.02546393,(F_iinumae_CFRA2025_index34:0.00397856,F_iinumae_CFRA1853_index35:0.00132611)100:0.00824322)100:0.00377284,(((F_chinensis_CFRA202_index33:0.0013163,F_pentaphylla_CFRA1913_index11:0.00396747)18:9e-08…
3	119	GTR+I+G	3125	377	1.000	((((((((((chiloensis_GP33-1_index10:0.02981273,(iturupensis_CFRA1841_index17:0.02238193,(F_iinumae_CFRA2025_index34:0.01075112,F_iinumae_CFRA1853_index35:0.00568658)99:0.02634564)50:0.00847324):0.00574944,virginiana_0477-27-1_index14:0.02517163)26:0.01386124,virginiana_y33b2-12_index12:0.00925441)59:0.039917,chiloensis_SAL3-1_index09:0.00408832)95:0.0224533,(orientalis_CFRA1801_index16:0.01687172…
3	120	GTR+I+G	908	99	1.000	((((((((((((F_pentaphylla_CFRA1913_index11:0.00602737,moupinensis_CFRA1974_index21:0.00883221):0.00284466,corymbosa_CFRA1911_index19:0.01185756)56:0.00288421,F_nubicola_CFRA1797_index08:0.00291694)52:8e-08,tibetica_CFRA1907_index18:0.00874322)44:0.01495105,F_chinensis_CFRA1199_index16:0.00272083)99:0.01187907,(F_daltoniana_CFRA1685_index15:0.00868299,((F_nilgerrensis_CFRA1223_index28:0.00884222,(…
3	121	GTR+I+G	1604	191	1.000	(((((((((F_viridis_CFRA1812_index22:5e-08,F_viridis_CFRA1597_index36:0.00173846):0.02349515,((corymbosa_CFRA1911_index19:0.00899237,(F_nubicola_CFRA1797_index08:0.00175419,(tibetica_CFRA1907_index18:0.0017629,(F_nipponica_CFRA1864_index07:0.00528404,moupinensis_CFRA1974_index21:0.00887636)31:1.1e-07)76:0.00528549)56:0.00166402)34:0.00358838,(F_chinensis_CFRA202_index33:0.0053053,(F_pentaphylla_CF…
3	122	HKY+I+G	1199	149	1.000	(((((((virginiana_y33b2-12_index12:0.01066321,virginiana_0477-27-1_index14:0.0064302):0.01579936,iturupensis_CFRA1841_index17:0.02481743)83:0.00709512,chiloensis_GP33-1_index10:0.04447521)36:0.01448103,(F_iinumae_CFRA2025_index34:0.00238613,F_iinumae_CFRA1853_index35:1e-08)81:0.00706963)68:0.00663121,(F_nipponica_CFRA1864_index07:0.00475032,(((F_pentaphylla_CFRA1913_index11:0.0070765,moupinensis_…
3	123	HKY+I	800	65	0.999	((((((virginiana_y33b2-12_index12:0.01929819,(iturupensis_CFRA1841_index17:0.04503269,chiloensis_GP33-1_index10:0.04590753)33:1.8e-07):0.0061754,virginiana_0477-27-1_index14:0.0065377)44:0.01249031,(F_iinumae_CFRA2025_index34:1e-08,F_iinumae_CFRA1853_index35:1.8e-07)63:0.00624348)54:0.01248568,((F_daltoniana_CFRA1685_index15:0.01815345,(F_pentaphylla_CFRA1913_index11:2.7e-07,(F_nipponica_CFRA1864…
3	124	HKY+I+G	3072	436	1.000	((((((((virginiana_y33b2-12_index12:0.01043261,(iturupensis_CFRA1841_index17:0.03162475,chiloensis_GP33-1_index10:0.03801537)33:0.00267078):0.00276517,virginiana_0477-27-1_index14:0.00999438)30:0.00800112,chiloensis_SAL3-1_index09:0.01519893)76:0.01133398,(F_iinumae_CFRA2025_index34:0.0007209,F_iinumae_CFRA1853_index35:0.00147094)98:0.00674742)93:0.00062924,(F_nilgerrensis_CFRA1223_index28:0.0073…
3	125	GTR+I+G	1463	181	1.000	(((((((chiloensis_GP33-1_index10:0.02643556,virginiana_0477-27-1_index14:0.00891485):0.00679962,iturupensis_CFRA1841_index17:0.03110976)43:0.01041143,virginiana_y33b2-12_index12:0.01267423)53:0.00943121,chiloensis_SAL3-1_index09:0.01989562)76:0.01581621,(F_iinumae_CFRA2025_index34:0.00660993,F_iinumae_CFRA1853_index35:0.00501897)96:0.01044112)70:0.00838381,(F_nilgerrensis_CFRA1223_index28:0.02470…
3	126	HKY+G	1350	203	1.000	((((((((((((chiloensis_GP33-1_index10:0.00844638,virginiana_0477-27-1_index14:0.00454467):0.00383777,(iturupensis_CFRA1841_index17:0.00920802,virginiana_y33b2-12_index12:0.00455601)74:0.00147113)97:0.00612639,chiloensis_SAL3-1_index09:0.00227663)81:0.00148923,(F_nilgerrensis_CFRA1223_index28:0.00150243,(((F_vesca_americana_CFRA989_index08:0.00074974,F_bucharica_CFRA522_index39:0.00226046)10:7e-08…
3	127	HKY+I+G	768	121	1.000	(((((((((chiloensis_GP33-1_index10:0.03403875,iturupensis_CFRA1841_index17:0.04328941):0.00781409,virginiana_y33b2-12_index12:0.0059037)64:0.01686446,(F_iinumae_CFRA2025_index34:0.00713491,F_iinumae_CFRA1853_index35:0.00719072)79:0.00952116)86:0.00808829,chiloensis_SAL3-1_index09:2e-07)58:0.00761921,((F_vesca_bracteata_CFRA106_index09:0.00367154,((F_mandshurica_CFRA1947_index07:0.00701413,orienta…
3	128	HKY+I+G	1662	232	1.000	((((((((((chiloensis_GP33-1_index10:0.02510903,iturupensis_CFRA1841_index17:0.04263836):0.00683135,chiloensis_SAL3-1_index09:0.02307707)69:0.00697764,virginiana_y33b2-12_index12:0.01218604)58:0.00833603,virginiana_0477-27-1_index14:0.01939942)48:0.01297584,(F_iinumae_CFRA2025_index34:0.0034075,F_iinumae_CFRA1853_index35:0.00164205)100:0.01721505)92:0.00348984,F_nilgerrensis_CFRA1223_index28:0.011…
3	129	GTR+I+G	1796	262	1.000	(((((((((chiloensis_GP33-1_index10:0.04034577,virginiana_y33b2-12_index12:0.01342345):0.00669422,virginiana_0477-27-1_index14:0.01710159)66:0.01965549,iturupensis_CFRA1841_index17:0.02695009)72:0.01514505,F_iinumae_CFRA2025_index34:0.00408021)60:0.0026695,F_iinumae_CFRA1853_index35:1.2e-07)15:0.01506382,(F_daltoniana_CFRA1685_index15:0.01939612,F_nilgerrensis_CFRA1223_index28:0.00825434)79:0.0039…
3	130	HKY+I+G	1213	161	1.000	((((((((((((((((gracilis_CFRA1973_index20:0.01120841,moupinensis_CFRA1974_index21:0.00618279):0.00205337,tibetica_CFRA1907_index18:0.01495456)54:0.00252813,corymbosa_CFRA1911_index19:0.0064933)49:0.00427804,F_nipponica_CFRA1864_index07:0.01315147)74:0.00888269,F_pentaphylla_CFRA1913_index11:0.00431994)59:0.00176523,F_chinensis_CFRA202_index33:0.00471888)11:0.0022015,F_nubicola_CFRA1797_index08:0.…
3	131	SYM+I+G	637	77	1.000	((((((F_viridis_CFRA1812_index22:0.00931808,moschata_CFRA117_index13:0.00946184):0.02449605,F_viridis_CFRA1597_index36:0.0092063)95:0.01440819,(chiloensis_SAL3-1_index09:0.00461865,((F_vesca_bracteata_CFRA456_index29:0.00464878,(F_mandshurica_CFRA1947_index07:0.01392448,orientalis_CFRA1801_index16:0.00465244)69:0.00470201)31:0.00460655,(F_vesca_vesca_CFRA1967_index19:1e-08,(F_vesca_bracteata_CFRA…
3	132	HKY+I+G	1072	142	1.000	(((((((((((((((((virginiana_y33b2-12_index12:0.01203631,iturupensis_CFRA1841_index17:0.03632594):0.00988158,chiloensis_GP33-1_index10:0.03708215)27:0.00601076,virginiana_0477-27-1_index14:0.02150521)55:0.02612879,chiloensis_SAL3-1_index09:1.5e-07)76:0.02045711,F_bucharica_CFRA522_index39:1e-07)33:0.00501224,(F_vesca_vesca_CFRA438_index25:1e-08,(F_vesca_californica_CFRA371_index21:1e-08,(F_vesca_a…
3	133	GTR+I+G	1529	211	1.000	((((((((F_bucharica_CFRA520_index35:0.02844089,F_bucharica_CFRA1906_index44:0.02341292):0.01975195,(F_viridis_CFRA1812_index22:0.01161997,F_viridis_CFRA1597_index36:0.01038982)82:0.01029474)93:0.00333032,((F_vesca_vesca_CFRA1967_index19:0.00757487,(F_vesca_americana_CFRA989_index08:1e-07,(F_vesca_americana_CFRA988_index41:1e-07,moschata_CFRA117_index13:0.04529835)45:0.00239258)64:0.00702373)80:0.…
3	134	HKY+I+G	1214	156	1.000	(Drymocallis_glandulous_index40:0.04166923,F_nilgerrensis_CFRA1223_index28:0.02180076,((F_iinumae_CFRA1853_index35:0.00450126,(F_iinumae_CFRA2025_index34:0.00220601,(virginiana_0477-27-1_index14:0.00953569,(virginiana_y33b2-12_index12:0.01418662,(chiloensis_GP33-1_index10:0.02227182,iturupensis_CFRA1841_index17:0.02547809)78:0.00492518)74:0.00665544)90:0.01462632)43:0.00223637)96:0.01343953,(chil…
3	135	GTR+I+G	1745	206	1.000	((((((((((tibetica_CFRA1907_index18:0.02029647,F_pentaphylla_CFRA1913_index11:0.01362708):0.01069223,moupinensis_CFRA1974_index21:0.00663952)66:0.01082883,(F_chinensis_CFRA202_index33:0.01094979,(corymbosa_CFRA1911_index19:0.01748502,gracilis_CFRA1973_index20:0.00217996)37:0.00429153)24:0.00218127)47:2.2e-07,(F_nipponica_CFRA1864_index07:0.00656313,F_nubicola_CFRA1797_index08:0.00874822)15:0.0021…
3	136	HKY+I+G	1119	120	1.000	((((((((((((((virginiana_y33b2-12_index12:0.00659795,chiloensis_GP33-1_index10:0.03120137):0.00386136,virginiana_0477-27-1_index14:0.03067583)46:0.01701419,iturupensis_CFRA1841_index17:0.02798045)41:0.03207275,F_iinumae_CFRA2025_index34:0.00665706)83:2.5e-07,F_iinumae_CFRA1853_index35:0.003288)5:0.03413219,chiloensis_SAL3-1_index09:2.5e-07)85:0.01366225,(F_chinensis_CFRA1199_index16:0.01095404,(F…
3	137	GTR+I+G	1342	148	1.000	(((((((((F_nubicola_CFRA1797_index08:0.00213535,tibetica_CFRA1907_index18:0.01947655):0.00641293,gracilis_CFRA1973_index20:1e-08)67:6e-08,F_chinensis_CFRA202_index33:1e-08)4:6e-08,((F_nipponica_CFRA1862_index38:0.01305419,F_nipponica_CFRA1864_index07:0.00651047)50:0.00420496,F_pentaphylla_CFRA1913_index11:0.00423762)5:6e-08)2:6e-08,(corymbosa_CFRA1911_index19:0.00865439,moupinensis_CFRA1974_index…
3	138	GTR+I+G	1975	307	1.000	((((((((chiloensis_GP33-1_index10:0.01752504,iturupensis_CFRA1841_index17:0.04826747):0.01859591,virginiana_0477-27-1_index14:0.01038247)100:0.00377994,virginiana_y33b2-12_index12:0.02253916)51:0.00673608,chiloensis_SAL3-1_index09:0.0121227)89:0.00594197,(F_iinumae_CFRA2025_index34:0.00569476,F_iinumae_CFRA1853_index35:4e-08)91:0.00612595)63:0.00161003,F_nilgerrensis_CFRA1223_index28:0.0150541)28…
3	139	HKY+I+G	973	143	1.000	((((F_chinensis_CFRA202_index33:0.00302869,(F_nipponica_CFRA1862_index38:0.0219527,((moupinensis_CFRA1974_index21:0.04112812,gracilis_CFRA1973_index20:0.0101071)23:0.02101118,(F_nilgerrensis_CFRA1223_index28:0.02404641,(corymbosa_CFRA1911_index19:0.01555564,(F_chinensis_CFRA1199_index16:0.00810169,((((F_mandshurica_CFRA1947_index07:0.0120818,(F_daltoniana_CFRA1685_index15:0.00904875,(orientalis_C…
3	140	SYM+I+G	3317	377	1.000	(((((((((virginiana_y33b2-12_index12:0.01082098,chiloensis_GP33-1_index10:0.03037798)23:0.00231662,(chiloensis_SAL3-1_index09:0.01359363,virginiana_0477-27-1_index14:0.01233702)33:0.00674895):0.01697155,iturupensis_CFRA1841_index17:0.05135917)80:0.023259,(F_iinumae_CFRA2025_index34:0.00101149,F_iinumae_CFRA1853_index35:0.00099579)97:0.01302456)62:0.00943081,(F_daltoniana_CFRA1685_index15:0.006090…
3	141	HKY+I+G	1636	203	1.000	(((((((F_iinumae_CFRA2025_index34:0.00208751,F_iinumae_CFRA1853_index35:1e-07):0.03281235,(moupinensis_CFRA1974_index21:0.0084354,(corymbosa_CFRA1911_index19:0.01488594,(gracilis_CFRA1973_index20:0.00832585,(F_pentaphylla_CFRA1913_index11:0.00632645,(F_nubicola_CFRA1797_index08:0.00416264,(tibetica_CFRA1907_index18:0.008367,(F_chinensis_CFRA202_index33:0.0105047,(F_nipponica_CFRA1864_index07:0.00…
3	142	HKY+I+G	988	109	1.000	((((((((F_iinumae_CFRA2025_index34:0.00758668,(F_iinumae_CFRA1853_index35:2e-07,iturupensis_CFRA1841_index17:0.04029137)66:0.00372197):0.02054487,virginiana_y33b2-12_index12:0.05351471)99:0.00226044,(F_nipponica_CFRA1862_index38:1.3e-07,(F_nipponica_CFRA1864_index07:0.00763309,(F_chinensis_CFRA202_index33:0.01549948,((moupinensis_CFRA1974_index21:0.00728682,corymbosa_CFRA1911_index19:0.00745881)1…
3	143	GTR+I+G	3697	347	1.000	(((((((((chiloensis_GP33-1_index10:0.03401172,iturupensis_CFRA1841_index17:0.04046237):0.01339827,virginiana_0477-27-1_index14:0.01024667)70:0.00543156,virginiana_y33b2-12_index12:0.02707505)42:0.01704774,chiloensis_SAL3-1_index09:0.00935078)96:0.01019198,((F_bucharica_CFRA522_index39:8e-08,(F_bucharica_CFRA520_index35:0.00371587,F_bucharica_CFRA1906_index44:0.00496849)63:0.0074033)72:0.00808051,…
3	144	GTR+I+G	1254	124	1.000	((((((((chiloensis_GP33-1_index10:0.0344469,iturupensis_CFRA1841_index17:0.05279922):0.01610517,virginiana_y33b2-12_index12:0.03474003)70:0.01588937,virginiana_0477-27-1_index14:0.0367996)30:0.02205015,(F_iinumae_CFRA2025_index34:0.0178095,F_iinumae_CFRA1853_index35:0.00221441)61:0.01762714)65:0.0104465,chiloensis_SAL3-1_index09:0.00386877)52:0.01345128,(F_viridis_CFRA1256_index02:0.00885128,(mos…
3	145	GTR+I+G	903	126	1.000	(((((((((((((((((F_iinumae_CFRA2025_index34:0.01307293,F_iinumae_CFRA1853_index35:2.7e-07):0.0201802,iturupensis_CFRA1841_index17:0.0130584)92:0.01318502,chiloensis_GP33-1_index10:0.03450384)92:0.0166691,virginiana_y33b2-12_index12:1.6e-07)65:0.01307822,virginiana_0477-27-1_index14:0.01632144)57:0.0410329,(F_viridis_CFRA1812_index22:1.1e-07,F_viridis_CFRA1597_index36:0.00632751)73:0.0094944)82:2.…
3	146	HKY+I+G	1996	306	1.000	(((((((chiloensis_GP33-1_index10:0.05429882,iturupensis_CFRA1841_index17:0.04414821):0.01074566,virginiana_y33b2-12_index12:0.02362758)73:0.02114083,virginiana_0477-27-1_index14:0.02026357)97:0.02346497,(F_iinumae_CFRA2025_index34:0.00723149,F_iinumae_CFRA1853_index35:0.00277084)99:0.0082576)95:0.01611564,((F_nubicola_CFRA1797_index08:0.00847091,(tibetica_CFRA1907_index18:0.01414358,((corymbosa_C…
3	147	HKY+I+G	1443	174	1.000	(((((((chiloensis_GP33-1_index10:0.02249132,iturupensis_CFRA1841_index17:0.08019258):0.0275533,virginiana_y33b2-12_index12:0.05790903)94:0.01525939,virginiana_0477-27-1_index14:0.01986085)71:0.02845084,chiloensis_SAL3-1_index09:0.02020274)82:0.01465408,(F_iinumae_CFRA2025_index34:0.04139249,F_iinumae_CFRA1853_index35:1.3e-07)86:0.01711572)61:0.01538958,(((F_bucharica_CFRA522_index39:0.02726747,(F…
3	148	GTR+I+G	574	76	1.000	(((((((((chiloensis_GP33-1_index10:0.01038558,iturupensis_CFRA1841_index17:0.04790179):0.01839825,virginiana_y33b2-12_index12:1.5e-07)72:0.00780441,(chiloensis_SAL3-1_index09:0.02304014,virginiana_0477-27-1_index14:0.03148589)57:0.02024265)36:0.01511498,(F_iinumae_CFRA2025_index34:0.03025758,F_iinumae_CFRA1853_index35:0.01771818)20:2.7e-07)75:0.015325,((F_nipponica_CFRA1864_index07:0.0198536,(F_n…
3	149	GTR+I+G	1165	115	1.000	(((((((chiloensis_GP33-1_index10:0.0173271,virginiana_y33b2-12_index12:0.01251783):1.9e-07,iturupensis_CFRA1841_index17:0.05116371)7:0.00297674,virginiana_0477-27-1_index14:0.00818033)34:0.01901663,(F_iinumae_CFRA2025_index34:0.01172254,F_iinumae_CFRA1853_index35:1.3e-07)94:0.01210462)91:0.00869197,((F_viridis_CFRA1812_index22:0.00884116,(F_viridis_CFRA1597_index36:0.0117144,moschata_CFRA117_inde…
3	150	HKY+I+G	1644	181	1.000	((((((((chiloensis_GP33-1_index10:0.01905398,virginiana_0477-27-1_index14:0.01558958):0.00483989,virginiana_y33b2-12_index12:0.01416381)70:0.00258055,iturupensis_CFRA1841_index17:0.05635369)58:0.00267847,chiloensis_SAL3-1_index09:0.02587011)25:0.01890447,(F_iinumae_CFRA2025_index34:0.00903763,F_iinumae_CFRA1853_index35:1e-08)93:0.00452894)59:0.01516533,(F_nilgerrensis_CFRA1223_index28:0.01639068,…
3	151	HKY+I+G	1415	159	1.000	((((((iturupensis_CFRA1841_index17:0.03462793,virginiana_y33b2-12_index12:0.00620864):0.00290553,chiloensis_GP33-1_index10:0.03416565)46:0.00692579,virginiana_0477-27-1_index14:0.01497346)38:0.01620533,(F_iinumae_CFRA2025_index34:0.00721811,F_iinumae_CFRA1853_index35:0.00445214)68:0.01446441)65:0.00496638,(((F_bucharica_CFRA522_index39:0.00548733,(F_vesca_bracteata_CFRA106_index09:0.00868559,(F_b…
3	152	HKY+I+G	1117	140	1.000	(((((((((((((((F_iinumae_CFRA2025_index34:0.00309774,iturupensis_CFRA1841_index17:0.03406038):0.01859851,F_iinumae_CFRA1853_index35:2.4e-07)77:0.02277585,(chiloensis_GP33-1_index10:0.02546993,virginiana_y33b2-12_index12:0.01869805)49:0.01007187)69:0.00877427,virginiana_0477-27-1_index14:0.02151211)31:0.03011741,F_pentaphylla_CFRA1913_index11:0.02724474)93:0.02062164,(F_mandshurica_CFRA1947_index0…
3	153	HKY+I+G	662	90	1.000	((((((((((chiloensis_GP33-1_index10:0.04333263,virginiana_y33b2-12_index12:0.01718815):0.0128022,virginiana_0477-27-1_index14:0.01215674)59:0.00691252,(((F_pentaphylla_CFRA1913_index11:0.00317308,moupinensis_CFRA1974_index21:0.00957164)59:0.00308732,((tibetica_CFRA1907_index18:0.00311431,gracilis_CFRA1973_index20:0.00941514)10:6e-08,((F_chinensis_CFRA202_index33:0.00312416,corymbosa_CFRA1911_inde…
3	154	HKY+I+G	1236	89	1.000	(((((((chiloensis_GP33-1_index10:0.0176087,virginiana_y33b2-12_index12:1e-08):0.01041533,virginiana_0477-27-1_index14:1e-08)93:0.01064418,iturupensis_CFRA1841_index17:0.00318828)65:0.02830406,F_iinumae_CFRA2025_index34:0.0068704)89:1e-08,F_iinumae_CFRA1853_index35:1e-08)24:0.00614323,((F_daltoniana_CFRA1685_index15:0.0137051,F_nilgerrensis_CFRA1223_index28:0.00420774)65:0.00724723,((F_nipponica_C…
3	155	GTR+I+G	2048	278	1.000	(((((((iturupensis_CFRA1841_index17:0.04237425,(virginiana_y33b2-12_index12:0.02397999,chiloensis_GP33-1_index10:0.02431008)80:0.00685825):0.01246591,virginiana_0477-27-1_index14:0.01442496)69:0.01017888,(F_iinumae_CFRA2025_index34:1.2e-07,F_iinumae_CFRA1853_index35:0.01487275)76:0.00992931)62:0.01017784,((F_bucharica_CFRA520_index35:0.0138143,(F_viridis_CFRA1256_index02:0.00616872,(F_viridis_CFR…
3	156	GTR+I+G	1141	131	1.000	(((((((F_bucharica_CFRA520_index35:0.00324619,F_bucharica_CFRA1906_index44:0.00316089):0.02303728,((F_daltoniana_CFRA1685_index15:0.00685459,F_nilgerrensis_CFRA1223_index28:0.01687096)47:0.00684347,((F_iinumae_CFRA2025_index34:0.01636298,F_iinumae_CFRA1853_index35:0.00320278)76:0.00648302,((F_nubicola_CFRA1797_index08:0.00295421,tibetica_CFRA1907_index18:0.03453278)67:0.01021947,((F_viridis_CFRA1…
3	157	HKY+I+G	1324	206	1.000	((((((((chiloensis_GP33-1_index10:0.03061604,iturupensis_CFRA1841_index17:0.02483236):0.00606576,virginiana_y33b2-12_index12:0.01245088)72:0.0054665,virginiana_0477-27-1_index14:0.01744961)57:0.00857359,(F_iinumae_CFRA2025_index34:0.0038238,F_iinumae_CFRA1853_index35:2e-08)94:0.00730407)59:0.00690068,(F_viridis_CFRA1812_index22:0.00761551,F_viridis_CFRA1597_index36:0.00985315)92:0.01804682)60:0.0…
3	158	GTR+I+G	1665	193	1.000	((((((((((chiloensis_GP33-1_index10:0.01456818,chiloensis_SAL3-1_index09:0.01670287):0.01083438,virginiana_y33b2-12_index12:0.00744354)56:0.01139373,virginiana_0477-27-1_index14:0.01257)59:0.01025625,iturupensis_CFRA1841_index17:0.00557524)33:0.0343518,(F_iinumae_CFRA2025_index34:1e-08,F_iinumae_CFRA1853_index35:1e-08)97:0.00430615)100:0.0134695,F_nilgerrensis_CFRA1223_index28:0.01030908)94:0.010…
3	159	GTR+I+G	3619	391	1.000	((((((((((chiloensis_GP33-1_index10:0.02250722,virginiana_y33b2-12_index12:0.01408783):0.00324558,iturupensis_CFRA1841_index17:0.0396761)55:0.00616198,virginiana_0477-27-1_index14:0.00894225)50:0.01698102,chiloensis_SAL3-1_index09:0.01250176)97:0.01210287,(F_iinumae_CFRA2025_index34:0.0008938,F_iinumae_CFRA1853_index35:0.00167201)87:0.00816401)49:0.0020823,F_nilgerrensis_CFRA1223_index28:0.006766…
3	160	GTR+I+G	1112	158	1.000	(((((((((chiloensis_GP33-1_index10:0.0103806,iturupensis_CFRA1841_index17:0.03692711):0.01008652,virginiana_y33b2-12_index12:0.00690015)86:0.01957426,virginiana_0477-27-1_index14:0.01261703)90:0.0065994,chiloensis_SAL3-1_index09:0.01444109)82:0.00745324,(F_iinumae_CFRA2025_index34:0.0047258,F_iinumae_CFRA1853_index35:0.00237586)82:0.00466774)96:0.00940675,F_daltoniana_CFRA1685_index15:0.03197828)…
3	161	HKY+I+G	1108	126	1.000	((((((((((chiloensis_GP33-1_index10:0.02112868,iturupensis_CFRA1841_index17:0.01484603):0.0027763,virginiana_y33b2-12_index12:0.00886213)63:0.00482953,virginiana_0477-27-1_index14:0.01070072)66:0.02054831,(F_iinumae_CFRA2025_index34:0.005852,F_iinumae_CFRA1853_index35:0.00589808)82:0.00870701)86:0.00922073,((F_nipponica_CFRA1862_index38:0.00286698,(tibetica_CFRA1907_index18:0.00586881,(F_pentaphy…
3	162	HKY+I+G	1604	194	1.000	((((F_viridis_CFRA1812_index22:0.00257135,F_viridis_CFRA1597_index36:0.01741488):0.02574193,F_viridis_CFRA1256_index02:0.01165725)99:0.01194419,(F_nilgerrensis_CFRA1223_index28:0.01373113,((iturupensis_CFRA1841_index17:0.04399227,(F_iinumae_CFRA2025_index34:0.00194157,F_iinumae_CFRA1853_index35:1e-08)93:0.00587076)82:0.02023429,((F_daltoniana_CFRA1685_index15:0.01279826,(((corymbosa_CFRA1911_inde…
3	163	HKY+I+G	1506	201	1.000	((((((((chiloensis_GP33-1_index10:0.01671552,iturupensis_CFRA1841_index17:0.03925152):0.005262,virginiana_y33b2-12_index12:0.0158763)51:0.00826741,virginiana_0477-27-1_index14:0.00621164)82:0.01305217,chiloensis_SAL3-1_index09:0.00672876)89:0.02293599,(F_iinumae_CFRA2025_index34:0.00687058,F_iinumae_CFRA1853_index35:0.0059892)61:0.00184949)99:0.00584004,(F_nipponica_CFRA1862_index38:0.0074807,(((…
3	164	GTR+I+G	1004	129	1.000	((((((((F_viridis_CFRA1256_index02:0.02088318,F_viridis_CFRA1597_index36:0.02530816):0.01204505,F_viridis_CFRA1812_index22:0.00436648)44:0.06082148,((F_vesca_bracteata_CFRA106_index09:1e-08,(F_bucharica_CFRA1906_index44:0.00895163,F_nilgerrensis_CFRA1223_index28:5e-08)7:5e-08)24:5e-08,(((F_chinensis_CFRA1199_index16:0.00901368,(F_mandshurica_CFRA1947_index07:1e-07,(orientalis_CFRA1801_index16:0.0…
3	165	GTR+I+G	2100	263	1.000	((((((chiloensis_GP33-1_index10:0.02946202,virginiana_y33b2-12_index12:0.00701855):0.00933039,virginiana_0477-27-1_index14:0.00379247)71:0.0114622,iturupensis_CFRA1841_index17:0.04257623)75:0.02007831,(F_iinumae_CFRA2025_index34:0.00683548,F_iinumae_CFRA1853_index35:0.00272079)78:0.00177387)95:0.00501562,((F_daltoniana_CFRA1685_index15:0.02229095,(F_nubicola_CFRA1797_index08:0.01648548,(F_chinens…
3	166	GTR+I+G	1616	160	1.000	((((((((chiloensis_GP33-1_index10:0.02058302,iturupensis_CFRA1841_index17:0.00781158):0.0256147,virginiana_0477-27-1_index14:0.00316473)100:0.00730899,virginiana_y33b2-12_index12:0.01814664)85:0.00960931,(F_iinumae_CFRA2025_index34:1e-08,F_iinumae_CFRA1853_index35:1.1e-07)89:0.00501154)75:0.00753012,((F_bucharica_CFRA520_index35:1.9e-07,F_bucharica_CFRA1906_index44:0.01007063)73:0.0050012,(F_vesc…
3	167	HKY+I+G	1519	144	1.000	((((((((chiloensis_GP33-1_index10:0.02679036,iturupensis_CFRA1841_index17:0.01965247):0.00379459,virginiana_y33b2-12_index12:0.01581886)42:0.00210977,virginiana_0477-27-1_index14:0.00565251)47:0.00801477,(F_iinumae_CFRA2025_index34:1.2e-07,F_iinumae_CFRA1853_index35:1e-08)97:0.0077674)59:6e-08,(F_viridis_CFRA1256_index02:0.0095822,(F_viridis_CFRA1812_index22:0.00767805,F_viridis_CFRA1597_index36:…
3	168	GTR+I+G	1079	140	1.000	(((((((((chiloensis_GP33-1_index10:0.03372933,iturupensis_CFRA1841_index17:0.06033018):0.01822231,virginiana_y33b2-12_index12:0.01863521)68:0.01129654,virginiana_0477-27-1_index14:0.02074939)54:0.00976237,chiloensis_SAL3-1_index09:0.00708879)60:0.01373258,(F_iinumae_CFRA2025_index34:0.00838547,F_iinumae_CFRA1853_index35:6e-08)100:0.02345786)65:0.00549609,(tibetica_CFRA1907_index18:0.02053124,((F_…
3	169	HKY+I+G	974	100	1.000	(((((((chiloensis_GP33-1_index10:0.02277939,iturupensis_CFRA1841_index17:0.02158836):0.00754422,virginiana_y33b2-12_index12:0.00348253)74:0.00733955,virginiana_0477-27-1_index14:0.00721873)60:0.02269869,(F_iinumae_CFRA2025_index34:0.00348007,F_iinumae_CFRA1853_index35:9e-08)61:0.00351369)94:0.00360383,((orientalis_CFRA1801_index16:0.01091716,F_nilgerrensis_CFRA1223_index28:0.00699152)9:9e-08,((F_…
3	170	GTR+G	917	129	1.000	(((((((((F_nipponica_CFRA1864_index07:0.00111178,(moupinensis_CFRA1974_index21:0.00111609,F_chinensis_CFRA202_index33:0.0022181)49:0.00109775)25:1e-07,corymbosa_CFRA1911_index19:0.00335853):0.00219816,(F_pentaphylla_CFRA1913_index11:1e-08,(gracilis_CFRA1973_index20:0.00672742,(F_nubicola_CFRA1797_index08:0.00339335,tibetica_CFRA1907_index18:0.00452024)67:0.0010777)10:8e-08)12:8e-08)74:0.00420816,…
3	171	GTR+I+G	1021	130	1.000	(((((((((F_bucharica_CFRA520_index35:0.00584714,F_bucharica_CFRA1906_index44:0.009519):0.02596109,F_bucharica_CFRA522_index39:0.00572225)96:0.00631323,chiloensis_SAL3-1_index09:0.00289655)35:1.1e-07,(F_vesca_bracteata_CFRA456_index29:0.00289549,(F_vesca_vesca_CFRA438_index25:0.00291236,(F_vesca_bracteata_CFRA107_index13:1e-08,(F_vesca_bracteata_CFRA1334_index10:0.00286664,F_vesca_vesca_CFRA1967_i…
3	172	HKY+I+G	1635	266	1.000	((((((chiloensis_GP33-1_index10:0.02887383,virginiana_y33b2-12_index12:0.00536765):0.00970712,virginiana_0477-27-1_index14:0.01875892)96:0.00824532,chiloensis_SAL3-1_index09:0.02069401)74:0.00642927,(F_iinumae_CFRA2025_index34:0.00689782,(iturupensis_CFRA1841_index17:0.04087958,F_iinumae_CFRA1853_index35:0.00523928)54:0.00700427)55:0.00652512)14:0.00646488,(F_daltoniana_CFRA1685_index15:0.0279408…
3	173	GTR+I+G	1345	141	1.000	(((((((((chiloensis_GP33-1_index10:0.01584143,virginiana_0477-27-1_index14:0.00994531):0.00246402,iturupensis_CFRA1841_index17:0.06757822)37:0.00501817,chiloensis_SAL3-1_index09:0.01698978)58:0.01477771,virginiana_y33b2-12_index12:0.02511161)54:0.00994382,(F_iinumae_CFRA2025_index34:0.00243357,F_iinumae_CFRA1853_index35:1e-08)100:0.01104974)55:0.01529087,(F_viridis_CFRA1256_index02:0.0089766,(F_v…
3	174	HKY+G	770	78	1.000	((((((((((((((virginiana_y33b2-12_index12:0.00154639,virginiana_0477-27-1_index14:0.00579361):0.00142026,chiloensis_GP33-1_index10:0.01029768)59:0.00445601,((F_iinumae_CFRA1853_index35:0.00143619,F_iinumae_CFRA2025_index34:1e-08)50:1e-08,iturupensis_CFRA1841_index17:0.02091801)67:0.00437792)67:0.00143783,chiloensis_SAL3-1_index09:0.00144998)66:0.00144001,(F_pentaphylla_CFRA1913_index11:1.1e-07,((…
3	175	GTR+I+G	1550	194	1.000	(((((((((iturupensis_CFRA1841_index17:0.04442406,(F_iinumae_CFRA2025_index34:0.00972444,F_iinumae_CFRA1853_index35:0.00324165)58:0.00112633):0.01213546,virginiana_y33b2-12_index12:0.00631615)84:0.00643778,(chiloensis_SAL3-1_index09:5e-08,chiloensis_GP33-1_index10:0.02674017)85:0.01346982)63:0.00354584,virginiana_0477-27-1_index14:0.01292611)65:0.00655928,(F_nilgerrensis_CFRA1223_index28:0.0064992…
3	176	HKY+I+G	1732	137	1.000	(((((((((((((((chiloensis_GP33-1_index10:0.01924337,virginiana_y33b2-12_index12:0.01171329):0.0021912,iturupensis_CFRA1841_index17:0.02077862)59:0.00955364,virginiana_0477-27-1_index14:0.00448694)71:0.01162711,((F_iinumae_CFRA2025_index34:0.00226024,F_iinumae_CFRA1853_index35:0.00226727)71:0.00459723,(F_nipponica_CFRA1862_index38:0.00458489,((tibetica_CFRA1907_index18:0.00679648,F_nubicola_CFRA17…
3	177	HKY+I+G	2279	249	1.000	(((((((((((chiloensis_GP33-1_index10:0.03980337,virginiana_y33b2-12_index12:0.00631222):0.02585335,virginiana_0477-27-1_index14:0.0154278)96:0.0162988,chiloensis_SAL3-1_index09:0.02583984)56:0.01218016,(F_vesca_bracteata_CFRA456_index29:0.00525242,(F_vesca_bracteata_CFRA1334_index10:1e-08,F_vesca_vesca_CFRA1967_index19:1e-08)46:1e-08)63:0.00174526)61:4e-08,(F_vesca_americana_CFRA988_index41:8e-08…
3	178	HKY+I+G	1393	149	1.000	(((((((chiloensis_GP33-1_index10:0.03113855,iturupensis_CFRA1841_index17:0.0364402):0.00150344,(virginiana_y33b2-12_index12:0.0051189,virginiana_0477-27-1_index14:0.00987155)48:0.00499399)51:0.01233003,(F_iinumae_CFRA2025_index34:1e-08,F_iinumae_CFRA1853_index35:1e-08)90:0.00996312)67:0.01483172,(F_viridis_CFRA1812_index22:0.01094769,F_viridis_CFRA1597_index36:0.00231188)83:0.01919316)93:6e-08,(F…
3	179	HKY+I+G	1635	180	1.000	(((((((F_iinumae_CFRA2025_index34:5e-08,iturupensis_CFRA1841_index17:0.04337369):0.00168447,F_iinumae_CFRA1853_index35:1.9e-07)28:0.01482713,(virginiana_y33b2-12_index12:0.0122497,(virginiana_0477-27-1_index14:0.01352241,chiloensis_GP33-1_index10:0.02834465)61:0.01029551)65:0.01536325)64:0.00580414,(F_nilgerrensis_CFRA1223_index28:0.00681963,(F_daltoniana_CFRA1685_index15:0.00684197,(F_chinensis_…
3	180	GTR+I+G	1551	239	1.000	((((((((((((((chiloensis_GP33-1_index10:0.03807362,iturupensis_CFRA1841_index17:0.01228084):0.00334382,virginiana_y33b2-12_index12:0.01389767)46:0.01202581,virginiana_0477-27-1_index14:0.01263399)65:0.023279,(F_iinumae_CFRA2025_index34:1e-08,F_iinumae_CFRA1853_index35:0.0028554)63:0.00128074)100:0.00592395,chiloensis_SAL3-1_index09:0.00731368)96:0.00431011,(moschata_CFRA117_index13:0.02068077,(F_…
3	181	GTR+I+G	1207	133	1.000	(((((iturupensis_CFRA1841_index17:0.02106425,(virginiana_0477-27-1_index14:0.02331332,chiloensis_GP33-1_index10:0.01857661)26:5e-08):0.00677982,virginiana_y33b2-12_index12:0.00691213)49:0.01341033,(F_iinumae_CFRA2025_index34:0.01122241,F_iinumae_CFRA1853_index35:8e-08)87:0.00446678)64:0.00472839,(F_nilgerrensis_CFRA1223_index28:0.01120605,(((moupinensis_CFRA1974_index21:0.00674535,(F_nubicola_CFR…
3	182	GTR+I+G	3430	482	1.000	((((((((((chiloensis_GP33-1_index10:0.0324335,iturupensis_CFRA1841_index17:0.04026675):0.01136006,virginiana_0477-27-1_index14:0.02751388)93:0.00694395,virginiana_y33b2-12_index12:0.0181463)47:0.01277456,chiloensis_SAL3-1_index09:0.02728518)98:0.01508924,(F_iinumae_CFRA2025_index34:0.00267434,F_iinumae_CFRA1853_index35:0.00176538)100:0.00873661)96:0.01060399,F_daltoniana_CFRA1685_index15:0.026625…
3	183	GTR+I+G	838	111	1.000	((((((((((chiloensis_GP33-1_index10:0.02289577,iturupensis_CFRA1841_index17:0.01284547):0.00243896,virginiana_0477-27-1_index14:0.012963)54:0.01600273,virginiana_y33b2-12_index12:0.00916155)72:0.0353592,(F_iinumae_CFRA2025_index34:0.01548892,F_iinumae_CFRA1853_index35:1e-07)21:1e-07)100:0.00916018,((F_bucharica_CFRA520_index35:0.00944413,F_bucharica_CFRA1906_index44:0.00273506)100:0.0225389,(F_ma…
3	184	HKY+I	1107	92	1.000	(((((((((chiloensis_GP33-1_index10:0.04080883,virginiana_0477-27-1_index14:0.01740631):0.00523544,virginiana_y33b2-12_index12:0.00557209)64:0.01121634,iturupensis_CFRA1841_index17:0.06531817)70:0.02755617,chiloensis_SAL3-1_index09:0.01960772)88:0.04599918,(F_iinumae_CFRA2025_index34:0.00558187,F_iinumae_CFRA1853_index35:1e-08)77:0.01038243)99:0.00643159,F_daltoniana_CFRA1685_index15:0.00563951)49…
3	185	GTR+I+G	1244	181	1.000	(((((((((((((tibetica_CFRA1907_index18:0.01328488,gracilis_CFRA1973_index20:0.00375928):0.00378008,F_chinensis_CFRA202_index33:0.00187871)69:0.00187231,(moupinensis_CFRA1974_index21:0.00377469,corymbosa_CFRA1911_index19:0.01361423)13:7e-08)33:0.00187876,F_nipponica_CFRA1864_index07:1.1e-07)23:0.00375311,F_nubicola_CFRA1797_index08:0.01152387)29:1.1e-07,F_pentaphylla_CFRA1913_index11:0.00955092)13…
3	186	HKY+I+G	880	128	1.000	((((((((((iturupensis_CFRA1841_index17:0.03543252,virginiana_y33b2-12_index12:0.00876185):0.00268903,chiloensis_GP33-1_index10:0.04642382)48:0.01661356,virginiana_0477-27-1_index14:0.01478394)57:0.01278038,chiloensis_SAL3-1_index09:0.01018497)48:0.01812562,F_chinensis_CFRA1199_index16:0.01010594)51:2.7e-07,(F_daltoniana_CFRA1685_index15:0.01539035,(((corymbosa_CFRA1911_index19:0.00477091,F_nippon…
3	187	HKY+G	807	93	1.000	(((((((((((((moupinensis_CFRA1974_index21:0.00259052,tibetica_CFRA1907_index18:0.00131648):6e-08,(gracilis_CFRA1973_index20:1e-08,(F_chinensis_CFRA202_index33:1e-07,corymbosa_CFRA1911_index19:0.00527841)24:1e-07)39:0.00128686)15:0.00258781,(F_nubicola_CFRA1797_index08:5e-08,(F_nipponica_CFRA1864_index07:1e-08,F_pentaphylla_CFRA1913_index11:0.00271597)15:1e-07)21:5e-08)73:0.00710269,F_nilgerrensis…
3	188	GTR+I+G	1403	164	1.000	(((((((chiloensis_GP33-1_index10:0.02637434,iturupensis_CFRA1841_index17:0.03025122):1.3e-07,virginiana_y33b2-12_index12:0.00733244)40:0.00181816,virginiana_0477-27-1_index14:0.00367593)36:0.01709756,(F_iinumae_CFRA2025_index34:0.00363074,F_iinumae_CFRA1853_index35:1e-08)96:0.01524192)70:0.00905631,F_daltoniana_CFRA1685_index15:0.01671387)46:5e-08,(chiloensis_SAL3-1_index09:0.01675369,(F_nilgerre…
3	189	GTR+G	1491	183	1.000	(((((((((chiloensis_GP33-1_index10:0.01083732,iturupensis_CFRA1841_index17:0.01490696):0.00254932,virginiana_y33b2-12_index12:0.00538814)30:0.00092944,virginiana_0477-27-1_index14:0.00336479)27:0.00485316,chiloensis_SAL3-1_index09:0.00490759)59:0.00831957,((F_nipponica_CFRA1864_index07:0.00204018,F_nipponica_CFRA1862_index38:0.00068193)59:0.00136159,((F_nubicola_CFRA1797_index08:0.00342197,tibeti…
3	190	HKY+I+G	1725	212	1.000	((((((F_viridis_CFRA1812_index22:0.00453621,F_viridis_CFRA1597_index36:0.00396936):0.00742507,F_viridis_CFRA1256_index02:0.00328334)88:0.00891852,((F_nipponica_CFRA1862_index38:0.00242848,(F_nubicola_CFRA1797_index08:0.00358099,((F_chinensis_CFRA202_index33:1.2e-07,F_nipponica_CFRA1864_index07:0.00238836)32:0.00118844,((F_pentaphylla_CFRA1913_index11:0.00119189,(moupinensis_CFRA1974_index21:0.009…
3	191	GTR+I+G	1021	119	1.000	((((((((((virginiana_0477-27-1_index14:0.03947843,virginiana_y33b2-12_index12:0.0051306):0.01207465,chiloensis_GP33-1_index10:0.02907681)43:0.00701541,iturupensis_CFRA1841_index17:0.02435462)42:0.00979101,(F_iinumae_CFRA2025_index34:1e-08,F_iinumae_CFRA1853_index35:0.00384199)89:0.00979065)53:0.00806991,chiloensis_SAL3-1_index09:0.01362007)70:0.02034609,F_daltoniana_CFRA1685_index15:0.0318393)85:…
3	192	GTR+G	1286	137	1.000	(((((((chiloensis_GP33-1_index10:0.00431255,iturupensis_CFRA1841_index17:0.00966954):0.0018156,virginiana_y33b2-12_index12:0.00327749)89:0.0052423,virginiana_0477-27-1_index14:0.00350791)98:0.0077048,((F_daltoniana_CFRA1685_index15:0.00331496,(F_chinensis_CFRA202_index33:0.00167322,(((F_nubicola_CFRA1797_index08:0.00169332,tibetica_CFRA1907_index18:0.00167046)98:0.00341093,(F_nipponica_CFRA1862_i…
3	193	GTR+I+G	2755	310	1.000	((((((chiloensis_GP33-1_index10:0.0266765,iturupensis_CFRA1841_index17:0.04419377):0.00253914,virginiana_y33b2-12_index12:0.00793249)59:0.00608824,virginiana_0477-27-1_index14:0.01932666)47:0.02129999,(F_iinumae_CFRA2025_index34:0.00632633,F_iinumae_CFRA1853_index35:0.00374964)86:0.00880708)87:0.00371024,((F_daltoniana_CFRA1685_index15:0.01410182,(((F_nubicola_CFRA1797_index08:0.00630068,tibetica…
3	194	GTR+I+G	1124	168	1.000	(((((((((((chiloensis_GP33-1_index10:0.03308628,iturupensis_CFRA1841_index17:0.04073126):0.02437206,virginiana_0477-27-1_index14:0.02061077)97:0.0165688,virginiana_y33b2-12_index12:0.01827662)80:0.02783192,chiloensis_SAL3-1_index09:0.01143168)99:0.01597164,(F_daltoniana_CFRA1685_index15:0.01065155,(F_iinumae_CFRA2025_index34:0.01046595,F_iinumae_CFRA1853_index35:1e-07)90:0.01809485)35:0.00477981)…
3	195	HKY+I+G	3458	423	1.000	((((((((chiloensis_GP33-1_index10:0.01447961,iturupensis_CFRA1841_index17:0.04731654):0.00876945,virginiana_y33b2-12_index12:0.0152742)87:0.01133373,virginiana_0477-27-1_index14:0.01683475)85:0.00816911,(F_iinumae_CFRA2025_index34:0.00383647,F_iinumae_CFRA1853_index35:0.00195879)100:0.02442353)87:0.02668071,chiloensis_SAL3-1_index09:0.00756075)91:0.02529177,((F_daltoniana_CFRA1685_index15:0.02133…
3	196	HKY+I+G	13202	1584	1.000	(((((((((((((chiloensis_GP33-1_index10:0.01753792,iturupensis_CFRA1841_index17:0.07434582):0.00861799,virginiana_y33b2-12_index12:0.01452709)86:0.00539836,virginiana_0477-27-1_index14:0.01773193)52:0.00393984,chiloensis_SAL3-1_index09:0.01792203)33:0.02335879,(F_vesca_bracteata_CFRA456_index29:0.01481899,(F_vesca_bracteata_CFRA1334_index10:0.0015888,(F_vesca_bracteata_CFRA107_index13:0.00378918,F…
3	197	HKY+I+G	1018	107	1.000	((((((((chiloensis_GP33-1_index10:0.01960616,virginiana_y33b2-12_index12:0.01774152):0.00839689,iturupensis_CFRA1841_index17:0.02719421)81:0.0234001,virginiana_0477-27-1_index14:0.00316723)98:0.0247408,(F_iinumae_CFRA2025_index34:0.01033571,F_iinumae_CFRA1853_index35:0.00346103)92:0.01114987)96:0.01784368,chiloensis_SAL3-1_index09:0.00618478)58:0.00410503,(F_mandshurica_CFRA1947_index07:0.0034011…
3	198	HKY+I+G	1454	219	1.000	((((((((chiloensis_GP33-1_index10:0.02754791,iturupensis_CFRA1841_index17:0.03543884):0.0056498,virginiana_0477-27-1_index14:0.04654671)64:0.01868795,virginiana_y33b2-12_index12:0.02368038)47:0.03256457,((F_iinumae_CFRA2025_index34:0.00240489,F_iinumae_CFRA1853_index35:1.3e-07)95:0.01447316,(((corymbosa_CFRA1911_index19:0.00659298,gracilis_CFRA1973_index20:0.01247863)100:0.0300931,(F_nubicola_CFR…
3	199	HKY+I+G	1483	183	1.000	((((((((((virginiana_y33b2-12_index12:0.0066153,(iturupensis_CFRA1841_index17:0.04654976,chiloensis_GP33-1_index10:0.03806603)79:0.00800431):0.00552147,chiloensis_SAL3-1_index09:0.01885681)45:0.00940341,virginiana_0477-27-1_index14:0.01593846)41:0.02232602,(F_iinumae_CFRA2025_index34:0.00370818,F_iinumae_CFRA1853_index35:0.00370045)90:0.00464119)95:0.00464588,((F_viridis_CFRA1812_index22:0.007508…
3	200	GTR+I+G	1586	219	1.000	(((((((((chiloensis_GP33-1_index10:0.0375511,virginiana_y33b2-12_index12:0.02887631):0.00677144,iturupensis_CFRA1841_index17:0.04057167)55:0.00505378,chiloensis_SAL3-1_index09:0.02824087)64:0.01974484,virginiana_0477-27-1_index14:0.008197)93:0.01290919,(F_iinumae_CFRA2025_index34:0.00372401,F_iinumae_CFRA1853_index35:1e-08)100:0.01538095)95:0.00276799,(orientalis_CFRA1801_index16:0.03245867,mosch…
3	201	GTR+I+G	818	96	1.000	((((((((((F_nubicola_CFRA1797_index08:0.01853769,corymbosa_CFRA1911_index19:0.0155956):0.0050561,(F_pentaphylla_CFRA1913_index11:0.00965045,F_daltoniana_CFRA1685_index15:0.02866775)8:0.00458298)47:0.00496921,moupinensis_CFRA1974_index21:0.00930305)16:0.00979017,(gracilis_CFRA1973_index20:0.01381745,(F_nipponica_CFRA1864_index07:0.01025888,tibetica_CFRA1907_index18:0.02336139)58:0.00496207)16:3e-0…
3	202	HKY+I+G	967	110	1.000	(((((((((F_nubicola_CFRA1797_index08:1.6e-07,tibetica_CFRA1907_index18:0.02351997):0.00371971,(corymbosa_CFRA1911_index19:0.01496202,F_chinensis_CFRA202_index33:0.0074365)30:0.0074125)62:0.00371828,F_nipponica_CFRA1864_index07:0.00366364)18:0.0036866,F_pentaphylla_CFRA1913_index11:0.0036698)8:0.00493809,moupinensis_CFRA1974_index21:0.00611104)12:0.02039627,gracilis_CFRA1973_index20:0.0152125)34:0…
3	203	GTR+I+G	2196	257	1.000	(((((((((F_pentaphylla_CFRA1913_index11:0.01171251,moupinensis_CFRA1974_index21:0.02367648):0.00916013,gracilis_CFRA1973_index20:0.02665295)68:0.0073842,(tibetica_CFRA1907_index18:0.01984406,F_nubicola_CFRA1797_index08:0.01516228)28:0.00588754)72:0.01419049,corymbosa_CFRA1911_index19:0.02013224)68:0.01143445,(F_chinensis_CFRA202_index33:0.0174862,F_nipponica_CFRA1864_index07:0.00760307)35:1.2e-07…
3	204	HKY+I+G	3784	465	1.000	(((((((((chiloensis_GP33-1_index10:0.0296048,iturupensis_CFRA1841_index17:0.02882456):0.00441915,virginiana_y33b2-12_index12:0.00919169)62:0.01242177,virginiana_0477-27-1_index14:0.01424976)95:0.01940039,(F_iinumae_CFRA2025_index34:0.00299286,F_iinumae_CFRA1853_index35:0.00335986)100:0.01243244)100:0.00340675,(F_chinensis_CFRA202_index33:0.00595348,((F_nubicola_CFRA1797_index08:0.01111075,(F_pent…
3	205	HKY+I+G	1804	221	1.000	((((((((chiloensis_GP33-1_index10:0.02410176,iturupensis_CFRA1841_index17:0.03056079):0.0046654,virginiana_y33b2-12_index12:0.01281864)94:0.01075533,virginiana_0477-27-1_index14:0.01104422)95:0.01397131,chiloensis_SAL3-1_index09:0.01707025)98:0.00649923,(F_iinumae_CFRA2025_index34:0.00142287,F_iinumae_CFRA1853_index35:0.00290838)100:0.00730448)91:0.00436141,(F_daltoniana_CFRA1685_index15:0.011967…
3	206	GTR+I+G	1590	167	1.000	((((((chiloensis_GP33-1_index10:0.01236633,iturupensis_CFRA1841_index17:0.01874867):0.00570624,virginiana_0477-27-1_index14:0.00327142)76:0.00608276,virginiana_y33b2-12_index12:0.00375725)78:0.00904344,(F_daltoniana_CFRA1685_index15:0.00616236,(F_iinumae_CFRA2025_index34:0.00672679,F_iinumae_CFRA1853_index35:0.00322905)95:0.0085614)38:0.00178414)91:0.00151642,((F_nipponica_CFRA1862_index38:0.0033…
3	207	GTR+G	1117	109	1.000	(((((((chiloensis_GP33-1_index10:0.00862327,iturupensis_CFRA1841_index17:0.00554751):0.00316558,virginiana_y33b2-12_index12:0.00335778)96:0.00566272,virginiana_0477-27-1_index14:0.00220998)96:0.00243189,(F_iinumae_CFRA2025_index34:0.00275433,F_iinumae_CFRA1853_index35:1e-08)45:0.00091404)68:0.00092049,((F_daltoniana_CFRA1685_index15:0.00281026,F_nilgerrensis_CFRA1223_index28:0.00376824)61:0.00089…
3	208	GTR+I+G	2335	291	1.000	((((((((chiloensis_GP33-1_index10:0.03608519,iturupensis_CFRA1841_index17:0.02709214):0.00666214,virginiana_y33b2-12_index12:0.00810245)87:0.0069549,virginiana_0477-27-1_index14:0.02456338)86:0.01171353,chiloensis_SAL3-1_index09:0.02398829)91:0.00904289,(F_iinumae_CFRA2025_index34:0.00738557,F_iinumae_CFRA1853_index35:1e-08)97:0.00369241)65:0.0013599,((F_nilgerrensis_CFRA1223_index28:0.00736577,(…
3	209	GTR+I+G	845	98	1.000	(((((F_iinumae_CFRA2025_index34:0.0078923,F_iinumae_CFRA1853_index35:2.2e-07):0.01590734,((iturupensis_CFRA1841_index17:0.0378429,virginiana_y33b2-12_index12:0.02471786)64:0.0035543,(chiloensis_GP33-1_index10:0.05139918,virginiana_0477-27-1_index14:2.2e-07)39:0.00402029)45:0.00810317)96:0.0041857,chiloensis_SAL3-1_index09:0.01599322)46:0.02626262,((F_nipponica_CFRA1864_index07:2.2e-07,F_nipponica…
3	210	HKY+I+G	2759	317	1.000	(((((F_viridis_CFRA1812_index22:0.01260586,F_viridis_CFRA1597_index36:0.01383486):0.01618976,F_viridis_CFRA1256_index02:0.01403894)96:0.00666399,((F_pentaphylla_CFRA1913_index11:0.01176493,((F_nipponica_CFRA1864_index07:0.01066756,(tibetica_CFRA1907_index18:0.01506063,(corymbosa_CFRA1911_index19:0.01179514,gracilis_CFRA1973_index20:0.01466366)48:0.0034449)27:0.00135833)32:0.00237855,(F_nubicola_C…
3	211	GTR+I+G	2669	367	1.000	(((((((chiloensis_GP33-1_index10:0.02637223,iturupensis_CFRA1841_index17:0.04110168):0.01386817,virginiana_y33b2-12_index12:0.01843155)93:0.00983544,virginiana_0477-27-1_index14:0.01879231)64:0.01308443,chiloensis_SAL3-1_index09:0.0261092)84:0.02103707,(F_iinumae_CFRA2025_index34:0.00586198,F_iinumae_CFRA1853_index35:0.00106051)100:0.02119032)96:0.00813755,((F_nipponica_CFRA1862_index38:0.0069755…
3	212	GTR+I+G	1190	167	1.000	(((((((((((F_viridis_CFRA1812_index22:0.02199194,F_viridis_CFRA1597_index36:0.01182356):0.04261577,F_viridis_CFRA1256_index02:9e-08)99:0.02465096,(moschata_CFRA117_index13:0.01678437,(F_vesca_vesca_CFRA438_index25:1e-08,((F_vesca_americana_CFRA988_index41:0.00300493,(F_vesca_mexicana_CFRA61_index05:0.00907074,(F_bucharica_CFRA522_index39:6e-08,(F_bucharica_CFRA520_index35:0.00295998,F_bucharica_C…
3	213	GTR+I+G	3821	461	1.000	(((((((((chiloensis_GP33-1_index10:0.02878369,iturupensis_CFRA1841_index17:0.04300197):0.00547496,virginiana_y33b2-12_index12:0.0178387)86:0.00881615,virginiana_0477-27-1_index14:0.00812085)94:0.00993731,chiloensis_SAL3-1_index09:0.02619806)94:0.01113001,(F_iinumae_CFRA2025_index34:0.00268974,F_iinumae_CFRA1853_index35:0.00267125)99:0.01081296)58:0.00831887,(F_daltoniana_CFRA1685_index15:0.015909…
3	214	HKY+I+G	1691	218	1.000	(((((((((((((corymbosa_CFRA1911_index19:0.00734154,moupinensis_CFRA1974_index21:0.01658819):0.00183165,F_pentaphylla_CFRA1913_index11:0.01670806)73:0.00363702,(F_nubicola_CFRA1797_index08:0.00550542,((moschata_CFRA117_index13:0.02111954,virginiana_y33b2-12_index12:0.00925052)9:6e-08,((chiloensis_GP33-1_index10:0.05943382,iturupensis_CFRA1841_index17:0.04897728)15:0.01029654,virginiana_0477-27-1_i…
3	215	GTR+I+G	1409	135	1.000	((((((((F_viridis_CFRA1597_index36:0.00463801,moschata_CFRA117_index13:0.01925942):0.00469427,F_viridis_CFRA1812_index22:4.1e-07)60:0.00952075,F_viridis_CFRA1256_index02:0.00461458)83:0.01941334,((F_bucharica_CFRA522_index39:0.00471081,(F_bucharica_CFRA520_index35:0.00234319,F_bucharica_CFRA1906_index44:6e-08)69:0.00468741)29:0.0023773,((F_vesca_vesca_CFRA438_index25:0.00234773,(F_vesca_americana…
3	216	SYM+I	902	97	1.000	(((((((((((((chiloensis_GP33-1_index10:0.04281884,virginiana_y33b2-12_index12:0.00950408):0.02149521,iturupensis_CFRA1841_index17:0.05093229)83:0.03354979,virginiana_0477-27-1_index14:0.00774501)59:0.02423597,(F_iinumae_CFRA2025_index34:0.02755412,F_iinumae_CFRA1853_index35:0.00531617)100:0.04512544)40:0.0194733,(F_vesca_mexicana_CFRA61_index05:1.3e-07,(F_chinensis_CFRA1199_index16:0.01085201,(F_…
3	217	HKY+I	792	64	1.000	((((((F_iinumae_CFRA2025_index34:1e-08,F_iinumae_CFRA1853_index35:2.5e-07):0.00769267,iturupensis_CFRA1841_index17:0.06688353)74:0.02287354,(virginiana_y33b2-12_index12:0.02180102,chiloensis_GP33-1_index10:0.0613323)29:0.00895537)68:0.02249749,(F_viridis_CFRA1812_index22:0.01730142,F_viridis_CFRA1597_index36:0.04578451)62:0.00911172)64:5.6e-07,((F_nilgerrensis_CFRA1223_index28:0.00870402,((F_chin…
3	218	HKY+I+G	1963	243	1.000	((((((((virginiana_0477-27-1_index14:0.02493673,virginiana_y33b2-12_index12:0.00990599):0.00516219,(chiloensis_GP33-1_index10:0.03841226,iturupensis_CFRA1841_index17:0.04114011)19:0.00165292)40:0.02324738,(F_iinumae_CFRA2025_index34:0.00486503,F_iinumae_CFRA1853_index35:0.00157938)85:0.00335499)95:0.00970462,(F_daltoniana_CFRA1685_index15:0.01490695,((moupinensis_CFRA1974_index21:0.00484505,((F_n…
3	219	HKY+I+G	1878	198	1.000	((((((((virginiana_0477-27-1_index14:0.01821583,virginiana_y33b2-12_index12:0.003262):0.00367429,iturupensis_CFRA1841_index17:0.02841163)62:0.00545904,chiloensis_GP33-1_index10:0.0302184)40:0.01126202,(F_iinumae_CFRA2025_index34:1.2e-07,F_iinumae_CFRA1853_index35:1e-08)74:0.01042554)65:0.00431359,(F_daltoniana_CFRA1685_index15:0.01795956,(((tibetica_CFRA1907_index18:0.00483289,(F_pentaphylla_CFRA…
3	220	HKY+I+G	784	106	1.000	(((((F_iinumae_CFRA2025_index34:8e-08,(F_iinumae_CFRA1853_index35:1e-08,iturupensis_CFRA1841_index17:0.0484336)49:8e-08):0.02556717,F_nilgerrensis_CFRA1223_index28:0.02163349)99:2.2e-07,(((F_bucharica_CFRA520_index35:0.02218663,F_nipponica_CFRA1864_index07:0.01491941)5:0.00303708,(((F_daltoniana_CFRA1685_index15:0.00383405,tibetica_CFRA1907_index18:0.0214662)31:0.00680956,(F_nipponica_CFRA1862_in…
3	221	HKY+I+G	929	102	1.000	(((((((virginiana_0477-27-1_index14:0.01186052,iturupensis_CFRA1841_index17:0.05137769):0.01045788,chiloensis_GP33-1_index10:0.0663617)62:0.00514754,virginiana_y33b2-12_index12:0.01684184)25:0.01123525,(F_iinumae_CFRA2025_index34:2.6e-07,F_iinumae_CFRA1853_index35:0.01886053)41:0.00722531)13:0.02941337,(F_daltoniana_CFRA1685_index15:0.03763313,(F_nipponica_CFRA1864_index07:0.00919381,((F_nubicola…
3	222	HKY+I+G	1782	234	1.000	((((((((((chiloensis_GP33-1_index10:0.03062684,virginiana_y33b2-12_index12:0.01296953):0.01118073,iturupensis_CFRA1841_index17:0.05003622)68:0.01013634,virginiana_0477-27-1_index14:0.01634091)77:0.02117298,chiloensis_SAL3-1_index09:0.01687432)97:0.0089936,((F_bucharica_CFRA522_index39:0.00167286,F_bucharica_CFRA1906_index44:0.00787604)51:0.00479601,(F_vesca_americana_CFRA989_index08:5e-08,(F_vesc…
3	223	HKY+I+G	2200	282	1.000	((((((((((virginiana_y33b2-12_index12:0.01500514,iturupensis_CFRA1841_index17:0.04845782):0.0024614,chiloensis_GP33-1_index10:0.03477686)54:0.00598256,virginiana_0477-27-1_index14:0.01287603)81:0.01166065,chiloensis_SAL3-1_index09:0.02074105)95:0.00968643,(F_iinumae_CFRA2025_index34:0.00266586,F_iinumae_CFRA1853_index35:0.00264758)97:0.00651357)46:0.00398477,F_daltoniana_CFRA1685_index15:0.013296…
3	224	HKY+I+G	1608	208	1.000	((((((((chiloensis_GP33-1_index10:0.02672688,iturupensis_CFRA1841_index17:0.05134466):0.00509778,virginiana_y33b2-12_index12:0.011297)62:0.0127182,virginiana_0477-27-1_index14:0.01026393)71:0.01192938,chiloensis_SAL3-1_index09:0.01598285)92:0.02030595,((F_nilgerrensis_CFRA1223_index28:0.0076588,(F_nipponica_CFRA1864_index07:0.01949332,((gracilis_CFRA1973_index20:0.00183876,(F_pentaphylla_CFRA1913…
3	225	HKY+I+G	2684	304	1.000	((((((virginiana_y33b2-12_index12:0.01583151,(iturupensis_CFRA1841_index17:0.03579803,chiloensis_GP33-1_index10:0.02857336)51:0.01036587):0.01466877,virginiana_0477-27-1_index14:0.01728809)76:0.02289111,((F_viridis_CFRA1256_index02:0.00510417,(F_viridis_CFRA1812_index22:0.01155122,(F_viridis_CFRA1597_index36:0.00395698,moschata_CFRA117_index13:0.0171113)28:3e-08)95:0.00684961)99:0.01723898,((F_ii…
3	226	HKY+G	955	123	1.000	((((((F_bucharica_CFRA520_index35:0.00160527,F_bucharica_CFRA1906_index44:0.00168836):0.00791259,F_bucharica_CFRA522_index39:0.0026629)99:0.0039877,F_viridis_CFRA1812_index22:0.00780969)78:0.00109498,((F_iinumae_CFRA2025_index34:1e-08,F_iinumae_CFRA1853_index35:0.00108816)70:0.0021861,(virginiana_y33b2-12_index12:0.00549493,(virginiana_0477-27-1_index14:0.00121689,(chiloensis_GP33-1_index10:0.005…
3	227	GTR+I+G	1657	218	1.000	((((((((chiloensis_GP33-1_index10:0.01557255,iturupensis_CFRA1841_index17:0.03478608):0.0085405,virginiana_y33b2-12_index12:0.01323588)93:0.0052073,virginiana_0477-27-1_index14:0.01621882)65:0.02495921,chiloensis_SAL3-1_index09:7e-08)100:0.0180141,(F_bucharica_CFRA522_index39:0.00966426,(((F_bucharica_CFRA1906_index44:0.01793544,(F_vesca_americana_CFRA988_index41:1.1e-07,(F_vesca_americana_CFRA98…
3	228	HKY+I+G	1019	133	1.000	(((((((F_iinumae_CFRA2025_index34:0.00926894,F_iinumae_CFRA1853_index35:0.00541415):0.01027721,iturupensis_CFRA1841_index17:0.01849636)60:0.01637156,chiloensis_GP33-1_index10:0.02149931)80:0.01546653,virginiana_0477-27-1_index14:2.4e-07)69:0.01204771,virginiana_y33b2-12_index12:0.00733909)83:0.00531701,(F_chinensis_CFRA1199_index16:0.00723306,(((F_vesca_bracteata_CFRA106_index09:0.00236528,F_buch…
3	229	GTR+I+G	1957	248	1.000	(((((((chiloensis_GP33-1_index10:0.05023603,iturupensis_CFRA1841_index17:0.0368266):0.00750518,virginiana_0477-27-1_index14:0.01740115)26:0.01596077,virginiana_y33b2-12_index12:0.01473632)86:0.00793731,chiloensis_SAL3-1_index09:0.0161702)48:0.01012011,(F_iinumae_CFRA2025_index34:0.0049995,F_iinumae_CFRA1853_index35:1e-08)96:0.0123608)68:0.00867797,(((F_daltoniana_CFRA1685_index15:0.01984252,F_nil…
3	230	GTR+I+G	1683	216	1.000	(((((((iturupensis_CFRA1841_index17:0.02471436,chiloensis_GP33-1_index10:0.01016748):0.00333022,virginiana_y33b2-12_index12:0.01880631)53:0.00569687,chiloensis_SAL3-1_index09:0.01662287)77:0.01097049,virginiana_0477-27-1_index14:0.01702981)67:0.00240711,(F_iinumae_CFRA2025_index34:0.00703991,F_iinumae_CFRA1853_index35:0.00344294)96:0.00518828)63:0.01271191,((F_daltoniana_CFRA1685_index15:0.010588…
3	231	HKY+I+G	1240	147	1.000	(((((((iturupensis_CFRA1841_index17:0.03525042,virginiana_0477-27-1_index14:0.00517571):0.00357704,chiloensis_GP33-1_index10:0.02853763)54:0.01015174,virginiana_y33b2-12_index12:0.008384)79:0.02651407,(F_iinumae_CFRA2025_index34:0.0071939,F_iinumae_CFRA1853_index35:6e-08)81:0.00459932)100:0.0073763,((F_nipponica_CFRA1862_index38:0.00717938,(F_daltoniana_CFRA1685_index15:0.02183607,(F_chinensis_CF…
3	232	GTR+I+G	790	106	1.000	(((((((chiloensis_GP33-1_index10:0.07236918,chiloensis_SAL3-1_index09:0.02456531):0.01912864,iturupensis_CFRA1841_index17:0.11145615)50:0.0266782,((virginiana_y33b2-12_index12:0.0378742,virginiana_0477-27-1_index14:0.02828149)36:0.01412523,(F_iinumae_CFRA2025_index34:0.00430865,F_iinumae_CFRA1853_index35:0.01369972)80:0.01382633)23:0.00439152)42:0.01384824,(F_nilgerrensis_CFRA1223_index28:0.00907…
3	233	HKY+I+G	1153	111	1.000	((((((((chiloensis_GP33-1_index10:0.01402735,virginiana_y33b2-12_index12:0.00838896):0.00528352,iturupensis_CFRA1841_index17:0.02598129)92:0.00773688,virginiana_0477-27-1_index14:0.00358841)88:0.02553823,(F_chinensis_CFRA1199_index16:0.01102528,(F_iinumae_CFRA2025_index34:0.00274343,F_iinumae_CFRA1853_index35:1e-08)86:0.00551691)0:9e-08)99:6e-08,((F_nubicola_CFRA1797_index08:0.00553088,(F_chinens…
3	234	HKY+I+G	2321	346	1.000	(((((((((((iturupensis_CFRA1841_index17:0.03650478,virginiana_y33b2-12_index12:0.0127744):0.00712201,chiloensis_GP33-1_index10:0.01966897)68:0.01610121,virginiana_0477-27-1_index14:0.01020465)98:0.0141834,chiloensis_SAL3-1_index09:0.00622522)99:0.0061036,(F_chinensis_CFRA1199_index16:0.00218138,(F_viridis_CFRA1256_index02:0.00545235,(((F_vesca_bracteata_CFRA106_index09:0.01078546,F_vesca_bracteat…
3	235	HKY+I	1241	157	1.000	((((((((chiloensis_GP33-1_index10:0.05021916,iturupensis_CFRA1841_index17:0.0373216):0.02317638,virginiana_0477-27-1_index14:0.00363495)95:0.01300405,virginiana_y33b2-12_index12:0.0433392)73:0.01330578,(F_daltoniana_CFRA1685_index15:0.02829554,((corymbosa_CFRA1911_index19:0.01633621,gracilis_CFRA1973_index20:0.00312921)100:0.0192404,(((moupinensis_CFRA1974_index21:0.00970229,(F_nipponica_CFRA1864…
3	236	HKY+I+G	1407	237	1.000	(((((((((((((((F_pentaphylla_CFRA1913_index11:0.00163624,F_nipponica_CFRA1864_index07:7e-08)13:9e-08,(gracilis_CFRA1973_index20:0.00810436,(F_chinensis_CFRA202_index33:0.01666598,moupinensis_CFRA1974_index21:0.00653101)23:0.00159774)0:9e-08):7e-08,F_nubicola_CFRA1797_index08:0.00982021)4:0.00144689,tibetica_CFRA1907_index18:0.01654359)43:0.01179621,corymbosa_CFRA1911_index19:0.01185828)86:0.00169…
3	237	HKY+I	1049	108	1.000	((((((((chiloensis_GP33-1_index10:0.0387636,iturupensis_CFRA1841_index17:0.04989675):0.00623144,virginiana_y33b2-12_index12:0.01976392)64:0.03961305,virginiana_0477-27-1_index14:0.01747996)93:0.02889817,(((F_iinumae_CFRA2025_index34:0.01461475,F_iinumae_CFRA1853_index35:1e-08)95:0.01897373,(F_daltoniana_CFRA1685_index15:0.02972495,F_nilgerrensis_CFRA1223_index28:0.0049816)61:0.00468233)15:1e-07,(…
3	238	HKY+I+G	799	125	1.000	((((((((((chiloensis_SAL3-1_index09:0.00709472,chiloensis_GP33-1_index10:0.05217199):0.02346783,(iturupensis_CFRA1841_index17:0.04305403,(virginiana_y33b2-12_index12:0.0193751,virginiana_0477-27-1_index14:0.01234688)40:0.00515956)41:0.0035666)76:0.01066196,(F_iinumae_CFRA2025_index34:0.00306494,F_iinumae_CFRA1853_index35:0.00306494)87:0.00940242)67:0.00307354,(F_nilgerrensis_CFRA1223_index28:0.00…
3	239	HKY+I+G	1655	266	1.000	(((((virginiana_y33b2-12_index12:0.01375946,(iturupensis_CFRA1841_index17:0.05808979,(chiloensis_GP33-1_index10:0.02123162,virginiana_0477-27-1_index14:0.01733482)44:0.00288398)37:0.00469729):0.01581764,chiloensis_SAL3-1_index09:0.00605056)91:0.01509279,((F_nipponica_CFRA1862_index38:0.00503477,(F_chinensis_CFRA1199_index16:0.00735928,(gracilis_CFRA1973_index20:0.0083017,(F_nipponica_CFRA1864_ind…
3	240	HKY+I+G	1028	115	1.000	((((((((F_iinumae_CFRA2025_index34:0.00364906,F_iinumae_CFRA1853_index35:0.00943878):0.00422973,iturupensis_CFRA1841_index17:0.04416549)72:0.01734555,((virginiana_y33b2-12_index12:0.01185866,virginiana_0477-27-1_index14:0.0079254)33:0.00734443,(chiloensis_SAL3-1_index09:0.0342034,chiloensis_GP33-1_index10:0.01435046)80:0.01589849)43:0.00935531)61:0.01788909,((F_daltoniana_CFRA1685_index15:0.01674…
3	241	HKY+I+G	1288	188	1.000	((((((((((virginiana_y33b2-12_index12:0.0069194,virginiana_0477-27-1_index14:0.01368483):0.00478772,iturupensis_CFRA1841_index17:0.01751754)41:0.00456712,chiloensis_GP33-1_index10:0.03192246)41:0.00954921,chiloensis_SAL3-1_index09:0.00593529)67:0.02816833,F_iinumae_CFRA1853_index35:0.00180512)100:7e-08,F_iinumae_CFRA2025_index34:2e-08)25:0.00364163,(F_vesca_mexicana_CFRA61_index05:1.1e-07,(((F_ma…
3	242	GTR+I+G	1905	247	1.000	((((((((((F_iinumae_CFRA2025_index34:0.01251617,F_iinumae_CFRA1853_index35:0.00690215):0.00626211,iturupensis_CFRA1841_index17:0.0339771)54:0.01724856,((corymbosa_CFRA1911_index19:0.00462504,(F_nipponica_CFRA1864_index07:0.00808474,((F_chinensis_CFRA202_index33:0.00974584,gracilis_CFRA1973_index20:0.00315744)15:6e-08,(moupinensis_CFRA1974_index21:0.01857099,F_nipponica_CFRA1862_index38:0.02046805…
3	243	HKY+I+G	970	137	1.000	(((((((((((((((F_bucharica_CFRA520_index35:0.00259977,F_bucharica_CFRA1906_index44:0.00266706):0.01197848,(moschata_CFRA117_index13:0.0262389,(F_mandshurica_CFRA1947_index07:7e-08,orientalis_CFRA1801_index16:0.01335869)94:0.00653214)33:0.00583475)99:0.01555343,((F_viridis_CFRA1256_index02:7e-08,(F_viridis_CFRA1812_index22:0.01366887,F_viridis_CFRA1597_index36:0.01082676)28:0.00247983)25:0.0052828…
3	244	HKY+I+G	1304	135	1.000	(((((((chiloensis_GP33-1_index10:0.01696036,iturupensis_CFRA1841_index17:0.01785043):0.0044729,virginiana_y33b2-12_index12:0.0053132)65:0.00917695,virginiana_0477-27-1_index14:0.0133259)49:0.00717841,chiloensis_SAL3-1_index09:0.01018991)43:0.01085896,(F_nilgerrensis_CFRA1223_index28:0.00698757,(((F_daltoniana_CFRA1685_index15:0.01370099,(F_viridis_CFRA1256_index02:0.01557194,(F_viridis_CFRA1812_i…
3	245	SYM+I+G	1047	133	1.000	(((((((((((((((((((((((chiloensis_GP33-1_index10:0.05326549,virginiana_y33b2-12_index12:0.01966191):0.00358081,iturupensis_CFRA1841_index17:0.01234097)29:0.01002353,virginiana_0477-27-1_index14:0.01047424)40:0.01895242,(F_iinumae_CFRA2025_index34:0.02730306,F_iinumae_CFRA1853_index35:0.01140273)56:0.01679259)90:0.03236374,F_bucharica_CFRA520_index35:0.00766954)44:0.00714371,F_bucharica_CFRA1906_i…
3	246	HKY+I+G	1283	145	1.000	((((((((chiloensis_GP33-1_index10:0.01831491,iturupensis_CFRA1841_index17:0.04404322):0.01245159,virginiana_y33b2-12_index12:0.01316559)78:0.01585578,virginiana_0477-27-1_index14:9e-08)81:0.02398215,(F_iinumae_CFRA2025_index34:0.00475921,F_iinumae_CFRA1853_index35:0.00228419)95:0.01522034)83:0.00978183,chiloensis_SAL3-1_index09:0.02918304)71:0.00252773,F_nilgerrensis_CFRA1223_index28:0.0190666)52…
3	247	HKY+G	2015	268	1.000	((((((((iturupensis_CFRA1841_index17:0.01897536,virginiana_0477-27-1_index14:0.00324956):0.0032919,virginiana_y33b2-12_index12:0.0069926)82:0.00463771,(chiloensis_SAL3-1_index09:0.00308169,chiloensis_GP33-1_index10:0.01408688)73:0.00537584)78:0.00563452,(F_iinumae_CFRA2025_index34:0.0030066,F_iinumae_CFRA1853_index35:0.00099367)95:0.00100137)99:0.00150848,(F_viridis_CFRA1256_index02:0.00287968,(F…
3	248	HKY+I+G	2150	241	1.000	(((((((iturupensis_CFRA1841_index17:0.06181357,virginiana_y33b2-12_index12:0.01329227):0.00580245,chiloensis_GP33-1_index10:0.02077816)50:0.01151773,chiloensis_SAL3-1_index09:0.02062396)55:0.01348356,virginiana_0477-27-1_index14:0.01126629)76:0.02617662,(F_iinumae_CFRA2025_index34:0.00159013,F_iinumae_CFRA1853_index35:0.00325365)100:0.01466452)96:0.00689497,((F_daltoniana_CFRA1685_index15:0.03028…
3	249	GTR+I+G	1627	172	1.000	((((((virginiana_y33b2-12_index12:0.01010888,(iturupensis_CFRA1841_index17:0.03380119,chiloensis_GP33-1_index10:0.01493291)42:0.0044432):0.00213942,virginiana_0477-27-1_index14:0.01068868)34:0.01923229,chiloensis_SAL3-1_index09:0.01099852)83:0.009177,(F_iinumae_CFRA2025_index34:0.00560469,F_iinumae_CFRA1853_index35:0.00553315)99:0.0153322)49:0.00226484,(((F_viridis_CFRA1256_index02:0.00776208,(mo…
3	250	GTR+I+G	1147	132	1.000	(((((((chiloensis_GP33-1_index10:0.01296061,iturupensis_CFRA1841_index17:0.04503598):0.01201431,chiloensis_SAL3-1_index09:0.01402962)48:0.00119637,virginiana_y33b2-12_index12:0.00539782)18:0.00723537,virginiana_0477-27-1_index14:0.00643346)55:0.01246247,(F_iinumae_CFRA2025_index34:1e-08,F_iinumae_CFRA1853_index35:1e-08)90:0.00616436)95:0.00750208,((F_nilgerrensis_CFRA1223_index28:0.00419553,(F_ni…
3	251	GTR+I+G	1297	200	1.000	((((((((((((((virginiana_y33b2-12_index12:0.01746317,virginiana_0477-27-1_index14:0.00317262):0.00472703,(chiloensis_GP33-1_index10:0.026592,iturupensis_CFRA1841_index17:0.02150477)81:0.00560048)90:0.00638777,chiloensis_SAL3-1_index09:0.0193568)85:0.01486693,moschata_CFRA117_index13:0.02624927)83:0.00441441,F_vesca_bracteata_CFRA1952_index12:0.00483489)45:0.00924882,F_vesca_bracteata_CFRA106_inde…
3	252	HKY+I+G	2129	245	1.000	(((((((((virginiana_y33b2-12_index12:0.00347194,virginiana_0477-27-1_index14:0.00483898):0.0023397,chiloensis_GP33-1_index10:0.02066721)78:0.00126148,iturupensis_CFRA1841_index17:0.02691229)66:0.00900893,chiloensis_SAL3-1_index09:0.01035405)78:0.00702648,(F_iinumae_CFRA2025_index34:0.00836888,F_iinumae_CFRA1853_index35:0.00835385)66:0.00178904)69:0.00192282,(F_nilgerrensis_CFRA1223_index28:0.0093…
3	253	HKY+I+G	1023	115	1.000	(((((((F_viridis_CFRA1812_index22:0.00727413,F_viridis_CFRA1597_index36:0.00237389):0.00978147,F_viridis_CFRA1256_index02:2.6e-07)89:0.0197637,F_nilgerrensis_CFRA1223_index28:0.00728523)96:0.00488261,(F_daltoniana_CFRA1685_index15:0.00241667,(((moupinensis_CFRA1974_index21:0.00968443,(F_nubicola_CFRA1797_index08:0.00237129,tibetica_CFRA1907_index18:0.00970298)75:0.00240833)20:2e-08,((F_nipponica_…
3	254	GTR+I+G	948	146	1.000	(((((((((((((F_iinumae_CFRA2025_index34:0.00318091,F_iinumae_CFRA1853_index35:0.00318625):0.04650341,corymbosa_CFRA1911_index19:0.017842)100:0.0016762,(tibetica_CFRA1907_index18:0.01956172,F_nubicola_CFRA1797_index08:0.00316029)11:1.7e-07)16:2.3e-07,((F_chinensis_CFRA202_index33:0.01289952,F_nipponica_CFRA1864_index07:0.0032189)37:0.00312813,(F_chinensis_CFRA1199_index16:0.00323054,moupinensis_CF…
3	255	HKY+I+G	2282	277	1.000	((((((((((virginiana_y33b2-12_index12:0.01031284,iturupensis_CFRA1841_index17:0.0350541):0.0022507,chiloensis_GP33-1_index10:0.01834784)38:0.00834023,virginiana_0477-27-1_index14:0.004725)71:0.02455926,chiloensis_SAL3-1_index09:0.00112854)98:0.00966079,(F_chinensis_CFRA1199_index16:0.00723151,(F_nipponica_CFRA1862_index38:7e-08,(F_nipponica_CFRA1864_index07:0.00593962,(((F_pentaphylla_CFRA1913_in…
3	256	HKY+I+G	2003	270	1.000	((((((((((chiloensis_GP33-1_index10:0.01678873,(virginiana_0477-27-1_index14:0.02427848,(iturupensis_CFRA1841_index17:0.04193368,virginiana_y33b2-12_index12:0.0162554)35:0.00611982)27:0.00384217):0.01525727,(F_iinumae_CFRA2025_index34:0.0028431,F_iinumae_CFRA1853_index35:0.00134839)99:0.00832803)90:0.01301589,((gracilis_CFRA1973_index20:0.00699598,tibetica_CFRA1907_index18:0.00721697)80:0.0056083…
3	257	GTR+I+G	1403	192	1.000	((((((chiloensis_GP33-1_index10:0.02925652,virginiana_y33b2-12_index12:0.01710029):0.00253733,iturupensis_CFRA1841_index17:0.03775052)51:0.01546982,virginiana_0477-27-1_index14:0.00836835)72:0.02137831,((F_chinensis_CFRA1199_index16:0.01465384,((F_nubicola_CFRA1797_index08:0.00175322,tibetica_CFRA1907_index18:0.00540623)94:0.00539925,(F_chinensis_CFRA202_index33:0.00178233,((gracilis_CFRA1973_ind…
4	gene1_fragment2	GTR+I+G	1333	180	1.000	((((((((((((((F_iturupensis_CFRA1841_index17_h3:0.01081849,F_iturupensis_CFRA1841_index17_h6:1.6e-07):0.05264801,F_virginiana_y33b2-12_index12_h1:0.03617972)99:0.02361082,(((F_iinumae_CFRA2025_index34:0.00767746,F_iinumae_CFRA1853_index35:0.01851082)87:0.02735717,(F_iturupensis_CFRA1841_index17_h2:0.00729641,F_iturupensis_CFRA1841_index17_h8:0.02257005)36:0.00798978)24:0.01897783,(F_iturupensis_C…
4	gene2_fragment3	GTR+I+G	726	92	1.000	(((((((((((((F_moschata_CFRA117_index13_h1:3e-07,F_viridis_CFRA1812_index22:0.00633931):0.01060658,F_viridis_CFRA1597_index36:0.0227518)86:0.01389101,F_viridis_CFRA1256_index02:0.04575905)62:0.03786608,(F_moupinensis_CFRA1974_index21_h2:3e-07,F_pentaphylla_CFRA1913_index11:1e-08)33:3.8e-07)57:0.00619459,(F_corymbosa_CFRA1911_index19_h3:1e-08,(F_corymbosa_CFRA1911_index19_h2:1e-08,(F_corymbosa_CFR…
4	gene3_fragment2	GTR+I+G	906	118	1.000	((((((((((((((((F_chiloensis_GP33-1_index10_h2:1.5e-07,F_chiloensis_GP33-1_index10_h7:0.01376608):1.9e-07,F_chiloensis_GP33-1_index10_h1:0.01831604)25:0.0184571,(F_chiloensis_SAL3-1_index09_h1:0.02761653,F_chiloensis_SAL3-1_index09_h2:2.2e-07)45:0.00902525)83:0.02332223,(F_chiloensis_SAL3-1_index09_h7:0.00909254,F_chiloensis_SAL3-1_index09_h8:0.00905186)39:0.0045787)59:0.00436458,F_chiloensis_SAL…
4	gene3_fragment3	GTR+I+G	717	126	1.000	(((((((((((F_orientalis_CFRA1801_index16_h1:2e-08,(F_orientalis_CFRA1801_index16_h2:2e-08,(F_orientalis_CFRA1801_index16_h3:2e-08,F_orientalis_CFRA1801_index16_h4:2e-08)15:2e-08)16:2e-08):9.99998946,(((F_chinensis_CFRA202_index33:0.00611189,(F_nipponica_CFRA1864_index07:0.00913354,F_nubicola_CFRA1797_index08:0.0061126)22:0.00306256)4:1.2e-07,(F_pentaphylla_CFRA1913_index11:0.00931119,(F_gracilis_…
4	gene4_fragment1	GTR+I+G	970	127	1.000	(((((((((((((F_iturupensis_CFRA1841_index17_h2:1e-08,F_iturupensis_CFRA1841_index17_h10:1e-08):0.02488071,(F_iinumae_CFRA2025_index34:0.02437473,F_iinumae_CFRA1853_index35:3e-07)90:0.02032865)100:0.01249382,(F_daltoniana_CFRA1685_index15:0.02880913,((F_chiloensis_SAL3-1_index09_h8:1.5e-07,(F_chiloensis_GP33-1_index10_h5:0.00403806,F_chiloensis_GP33-1_index10_h6:0.01207481)43:0.00797298)18:0.00396…
4	gene5_fragment3	GTR+I+G	892	133	1.000	((((((((((((((((((F_iturupensis_CFRA1841_index17_h3:0.01880129,F_iturupensis_CFRA1841_index17_h9:0.02030067):0.03849419,F_virginiana_y33b2-12_index12_h2:0.01833806)91:0.00892481,F_chiloensis_GP33-1_index10_h4:0.04109873)28:0.01899409,(F_chiloensis_GP33-1_index10_h3:0.02905343,F_virginiana_y33b2-12_index12_h4:0.01137276)17:3.8e-07)12:0.00778987,(F_iturupensis_CFRA1841_index17_h5:2.7e-07,F_iturupen…
4	gene6_fragment2	GTR+I+G	1204	151	1.000	((((((((((F_chiloensis_GP33-1_index10_h6:0.00296314,F_chiloensis_GP33-1_index10_h7:0.03537118):0.02145855,F_chiloensis_GP33-1_index10_h5:0.00683847)89:0.0273083,(F_chiloensis_SAL3-1_index09_h3:0.00331936,F_chiloensis_SAL3-1_index09_h4:0.00331463)53:8e-08)86:0.01694899,((F_daltoniana_CFRA1685_index15:0.02045736,F_nilgerrensis_CFRA1223_index28:0.00981922)70:0.01014765,(F_iturupensis_CFRA1841_index1…
4	gene7_fragment2	GTR+I+G	913	137	1.000	(((((((((((((((F_chiloensis_GP33-1_index10_h4:0.00914374,F_chiloensis_GP33-1_index10_h8:0.00465409):0.01398954,(F_iturupensis_CFRA1841_index17_h2:0.0233342,(F_iturupensis_CFRA1841_index17_h5:0.01867712,F_iturupensis_CFRA1841_index17_h9:1.8e-07)76:0.01900479)19:2.2e-07)60:0.01396555,(F_iturupensis_CFRA1841_index17_h4:0.01376331,F_iturupensis_CFRA1841_index17_h3:0.03401212)34:0.01941411)48:1.8e-07,…
4	gene8_fragment2	SYM+I+G	762	85	1.000	((((((((((((((((((((((F_corymbosa_CFRA1911_index19_h3:1e-08,F_corymbosa_CFRA1911_index19_h4:1e-08):0.00511761,F_corymbosa_CFRA1911_index19_h1:0.01032527)40:2.9e-07,F_corymbosa_CFRA1911_index19_h2:1e-08)8:0.00512631,(F_gracilis_CFRA1973_index20_h2:1e-08,F_gracilis_CFRA1973_index20_h4:0.00528872)33:0.00528986)53:2.6e-07,(F_moupinensis_CFRA1974_index21_h1:0.0051254,F_moupinensis_CFRA1974_index21_h2:…
4	gene9_fragment4	HKY+I+G	1284	136	1.000	((((((((((((((((((((((((((F_tibetica_CFRA1907_index18_h1:1e-08,F_tibetica_CFRA1907_index18_h3:1e-08):0.01099656,(F_moupinensis_CFRA1974_index21_h4:0.0073189,F_corymbosa_CFRA1911_index19_h2:2.3e-07)28:0.00363539)96:5e-08,F_corymbosa_CFRA1911_index19_h1:5e-08)6:0.00363327,((F_bucharica_CFRA520_index35:1.4e-07,F_bucharica_CFRA1906_index44:0.00364832)79:0.00735297,(F_nipponica_CFRA1864_index07:0.0074…
4	gene9_fragment2	GTR+I+G	627	59	1.000	(((((((((((((((((((((((((((((((F_chiloensis_GP33-1_index10_h1:0.01594584,F_chiloensis_GP33-1_index10_h7:2.9e-07):0.01613227,(F_virginiana_y33b2-12_index12_h2:1e-08,F_virginiana_y33b2-12_index12_h1:4e-08)38:4e-08)75:0.02410287,(F_virginiana_0477-27-1_index14_h5:1e-08,F_daltoniana_CFRA1685_index15:0.00772285)10:8e-08)65:2.5e-07,(F_virginiana_0477-27-1_index14_h4:1e-08,(F_vesca_bracteata_CFRA107_ind…
4	gene11_fragment7	GTR+I+G	943	117	1.000	((((((((((((((((F_chiloensis_GP33-1_index10_h5:2.4e-07,F_chiloensis_GP33-1_index10_h6:0.00464473):0.02372,(F_virginiana_y33b2-12_index12_h6:0.00935226,F_virginiana_y33b2-12_index12_h5:1.6e-07)42:0.00932617)97:2e-07,F_virginiana_y33b2-12_index12_h8:0.00463126)5:0.00946366,(F_virginiana_y33b2-12_index12_h1:0.00933065,F_virginiana_y33b2-12_index12_h4:1.6e-07)65:0.01418255)23:0.00469736,(F_iturupensi…
4	gene11_fragment2	HKY+I+G	537	83	1.000	(((((((((((((((F_iturupensis_CFRA1841_index17_h4:1e-08,F_iturupensis_CFRA1841_index17_h9:1e-08):0.05056384,F_iturupensis_CFRA1841_index17_h3:0.02187183)100:0.00638159,(F_iinumae_CFRA1853_index35:0.00703434,((((F_iturupensis_CFRA1841_index17_h1:1e-08,F_iturupensis_CFRA1841_index17_h2:1e-08)75:0.01389267,(F_iturupensis_CFRA1841_index17_h6:1e-08,F_iturupensis_CFRA1841_index17_h7:1e-08)83:0.01380223)…
4	gene12_fragment1	GTR+I+G	1454	189	1.000	((((((((((((F_iinumae_CFRA2025_index34:0.00736597,F_iinumae_CFRA1853_index35:0.01571386):0.01604803,F_iturupensis_CFRA1841_index17_h10:0.03229813)97:0.01269971,(F_iturupensis_CFRA1841_index17_h1:0.02336856,(F_chiloensis_GP33-1_index10_h4:0.0411541,F_chiloensis_GP33-1_index10_h5:0.02542567)65:0.02411491)11:0.01254721)39:0.01100467,F_virginiana_y33b2-12_index12_h7:2.2e-07)3:0.01538999,F_virginiana_…
4	gene13_fragment3	HKY+I+G	631	75	1.000	(((((((((F_chiloensis_SAL3-1_index09_h6:0.00873497,F_chiloensis_SAL3-1_index09_h7:1.3e-07):1.3e-07,F_chiloensis_SAL3-1_index09_h8:1e-08)13:0.00936092,F_iturupensis_CFRA1841_index17_h6:0.02745017)62:0.00866541,F_virginiana_y33b2-12_index12_h5:0.00893798)24:0.01805813,(F_virginiana_y33b2-12_index12_h3:0.00934406,F_viridis_CFRA1256_index02:0.00872452)12:0.00870896)9:1.3e-07,(F_orientalis_CFRA1801_in…
4	gene15_fragment3	GTR+I+G	942	115	1.000	(((((((((((F_iinumae_CFRA2025_index34:0.01480042,F_iinumae_CFRA1853_index35:0.00686905):0.03834865,(F_iturupensis_CFRA1841_index17_h9:1e-08,F_iturupensis_CFRA1841_index17_h10:1e-08)94:0.00921574)90:0.0124079,(F_virginiana_0477-27-1_index14_h1:0.01066483,F_virginiana_0477-27-1_index14_h6:0.01048766)43:0.01093334)38:2.3e-07,(F_virginiana_y33b2-12_index12_h6:9e-08,(F_virginiana_y33b2-12_index12_h3:0…
4	gene15_fragment4	GTR+I+G	511	65	1.000	((((((((((((((((F_orientalis_CFRA1801_index16_h2:1e-08,F_orientalis_CFRA1801_index16_h1:1e-08):1e-08,(F_moschata_CFRA117_index13_h5:0.00630823,F_orientalis_CFRA1801_index16_h3:1e-08)14:1.6e-07)11:0.0063759,F_moschata_CFRA117_index13_h2:1.3e-07)43:0.01261403,F_moschata_CFRA117_index13_h3:1.3e-07)72:0.01906803,F_daltoniana_CFRA1685_index15:0.01925423)78:1.9e-07,F_moschata_CFRA117_index13_h4:1e-08)1…
4	gene15_fragment1	HKY+I+G	576	91	1.000	((((((((((((F_chiloensis_GP33-1_index10_h5:0.01973779,F_chiloensis_GP33-1_index10_h8:1.6e-07):0.01479267,F_chiloensis_GP33-1_index10_h1:2.1e-07)56:0.02999435,(F_chiloensis_GP33-1_index10_h2:1.3e-07,((F_iturupensis_CFRA1841_index17_h5:0.00474823,F_iturupensis_CFRA1841_index17_h6:2.9e-07)73:0.00955949,(F_chiloensis_GP33-1_index10_h4:0.01453239,(F_virginiana_y33b2-12_index12_h1:1e-08,F_virginiana_y3…
4	gene16_fragment3	GTR+I+G	1753	238	1.000	(((((((((((((((((F_moupinensis_CFRA1974_index21_h3:1e-08,F_moupinensis_CFRA1974_index21_h4:0.00298795):0.00902738,F_corymbosa_CFRA1911_index19_h4:0.00299199)98:4e-08,F_chinensis_CFRA1199_index16:0.02167784)26:4e-08,F_corymbosa_CFRA1911_index19_h3:1e-08)12:1e-08,F_moupinensis_CFRA1974_index21_h2:1e-08)8:0.0029942,F_corymbosa_CFRA1911_index19_h2:1e-08)29:4e-08,F_chinensis_CFRA202_index33:0.00298852…
4	gene17_fragment5	GTR+I+G	1502	199	1.000	((((((((((((((((((F_moschata_CFRA117_index13_h3:1e-08,F_moschata_CFRA117_index13_h4:1e-08):1e-08,F_moschata_CFRA117_index13_h5:1e-08)18:0.00313558,F_moschata_CFRA117_index13_h2:1.6e-07)54:0.00876367,(F_viridis_CFRA1812_index22:0.01899558,F_viridis_CFRA1597_index36:0.00658512)61:0.01002103)79:0.01500223,F_orientalis_CFRA1801_index16_h3:0.05492835)83:0.02587442,F_viridis_CFRA1256_index02:0.00672317…
4	gene17_fragment3	GTR+I+G	949	147	1.000	((((((((((((((((((F_viridis_CFRA1812_index22:0.01207082,F_viridis_CFRA1597_index36:0.0079478):0.01627834,F_moschata_CFRA117_index13_h2:0.00411102)80:0.0037098,F_moschata_CFRA117_index13_h3:0.00392556)19:1.9e-07,F_moschata_CFRA117_index13_h4:0.00391568)5:0.00384284,F_moschata_CFRA117_index13_h5:2.5e-07)22:0.016127,F_orientalis_CFRA1801_index16_h3:0.03341417)66:0.01977174,((F_bucharica_CFRA1906_ind…
4	gene18_fragment3	GTR+I+G	926	106	1.000	((((((((((((F_virginiana_0477-27-1_index14_h7:0.01655351,F_virginiana_0477-27-1_index14_h8:0.01109681):0.02255868,(F_chiloensis_GP33-1_index10_h2:0.00544283,F_chiloensis_GP33-1_index10_h3:0.00549247)90:0.01652366)63:2.7e-07,(F_virginiana_y33b2-12_index12_h7:0.00539589,F_virginiana_y33b2-12_index12_h8:0.00536086)66:0.00543473)4:2.2e-07,(F_iturupensis_CFRA1841_index17_h3:0.00535691,F_iturupensis_CF…
4	gene18_fragment1	HKY+I+G	583	69	1.000	((((((((((F_virginiana_y33b2-12_index12_h2:0.00730524,F_virginiana_y33b2-12_index12_h6:1.2e-07):0.03692365,F_virginiana_y33b2-12_index12_h5:1.2e-07)93:0.00708043,(F_chiloensis_GP33-1_index10_h7:4e-08,((F_iturupensis_CFRA1841_index17_h3:0.0070821,F_iturupensis_CFRA1841_index17_h7:2.4e-07)77:0.01426573,(F_chiloensis_GP33-1_index10_h1:0.0145939,F_chiloensis_GP33-1_index10_h2:0.02219347)32:0.01470015…
4	gene19_fragment4	GTR+I+G	1875	224	1.000	(((F_iinumae_CFRA2025_index34:0.04077461,F_iinumae_CFRA1853_index35:0.04404552):0.07848483,(F_bucharica_CFRA1906_index44:0.02939675,(F_bucharica_CFRA522_index39:0.051133,(F_vesca_bracteata_CFRA106_index09:0.0177523,((F_vesca_bracteata_CFRA1952_index12:0.0109516,(F_vesca_bracteata_CFRA107_index13:0.01359426,((F_vesca_californica_CFRA371_index21:0.00388672,F_vesca_bracteata_CFRA1334_index10:0.06772…
4	gene20_fragment1	GTR+I+G	1245	170	1.000	(((((((F_viridis_CFRA1812_index22:0.00946796,F_viridis_CFRA1597_index36:0.00636243):0.00313993,F_moschata_CFRA117_index13_h5:7e-08)73:0.00631006,F_viridis_CFRA1256_index02:0.00961257)93:0.03001,((((((F_virginiana_y33b2-12_index12_h8:0.00306542,(F_virginiana_y33b2-12_index12_h6:0.00318595,F_virginiana_y33b2-12_index12_h7:7e-08)95:0.00979451)86:0.01325882,(F_chiloensis_GP33-1_index10_h2:0.02815833,…
4	gene21_fragment2	HKY+I+G	1044	143	1.000	(((((((((((F_moschata_CFRA117_index13_h5:1e-08,F_moschata_CFRA117_index13_h6:1e-08):5.996e-05,F_viridis_CFRA1812_index22:0.02429499)66:0.00377127,F_viridis_CFRA1597_index36:0.00823525)64:0.04883842,F_viridis_CFRA1256_index02:1.5e-07)100:0.01253392,(F_chiloensis_GP33-1_index10_h3:0.00792167,F_virginiana_0477-27-1_index14_h3:0.01198212)34:0.00792181)88:1.8e-07,(((F_bucharica_CFRA522_index39:1.8e-07…
4	gene21_fragment5	SYM+I+G	647	108	1.000	(((((((F_iturupensis_CFRA1841_index17_h1:1e-08,F_iturupensis_CFRA1841_index17_h7:1e-08):0.03052134,F_iturupensis_CFRA1841_index17_h8:0.01454277)98:0.00647893,((F_iturupensis_CFRA1841_index17_h5:1.6e-07,(F_iturupensis_CFRA1841_index17_h3:1e-08,F_iturupensis_CFRA1841_index17_h9:1e-08)65:0.00611269)91:0.01854146,(F_iturupensis_CFRA1841_index17_h6:1e-08,F_iturupensis_CFRA1841_index17_h10:1e-08)55:1.3…
4	gene22_fragment2	GTR+I+G	883	103	1.000	((((((((((((((((((F_moschata_CFRA117_index13_h1:0.00641428,F_moschata_CFRA117_index13_h5:1e-08):0.01297242,(F_moschata_CFRA117_index13_h2:0.00642372,F_orientalis_CFRA1801_index16_h1:1e-08)36:1e-08)93:0.00671737,F_chinensis_CFRA1199_index16:0.02687279)70:0.00618024,F_chinensis_CFRA202_index33:0.00641345)26:2.6e-07,F_corymbosa_CFRA1911_index19_h2:1e-08)2:9e-08,F_corymbosa_CFRA1911_index19_h1:1e-08)…
4	gene23_fragment1	HKY+I+G	1141	127	1.000	(((((((((((((F_gracilis_CFRA1973_index20_h2:1e-08,(F_gracilis_CFRA1973_index20_h3:1e-08,F_gracilis_CFRA1973_index20_h4:1e-08)27:1e-08):0.02089996,(F_moschata_CFRA117_index13_h6:0.00515331,((F_tibetica_CFRA1907_index18_h3:0.01049977,F_pentaphylla_CFRA1913_index11:0.0268568)42:0.00512549,(((F_corymbosa_CFRA1911_index19_h1:1e-08,(F_corymbosa_CFRA1911_index19_h4:0.00512324,(F_corymbosa_CFRA1911_index…
4	gene24_fragment2	GTR+I+G	1209	196	1.000	((((((((((((((((((((((((((F_iturupensis_CFRA1841_index17_h3:2.2e-07,F_iturupensis_CFRA1841_index17_h7:0.08585563):0.04306763,F_iturupensis_CFRA1841_index17_h10:0.04063386)73:0.01736854,F_iturupensis_CFRA1841_index17_h2:0.01057937)32:0.00708855,(F_iinumae_CFRA2025_index34:0.03228235,F_iinumae_CFRA1853_index35:0.04371357)72:0.0221383)15:0.01858648,(F_iturupensis_CFRA1841_index17_h8:0.00702703,F_itu…
4	gene25_fragment3	GTR+I+G	959	77	1.000	((((((((((((((((F_iturupensis_CFRA1841_index17_h9:1.9e-07,F_iturupensis_CFRA1841_index17_h10:0.04141898):0.02539689,F_iturupensis_CFRA1841_index17_h7:0.01626211)75:0.00842575,F_chiloensis_GP33-1_index10_h8:9e-07)35:0.00795222,F_chiloensis_GP33-1_index10_h5:0.00805485)15:0.01652934,((F_chiloensis_GP33-1_index10_h7:0.00779652,(F_chiloensis_GP33-1_index10_h2:1.9e-07,F_chiloensis_GP33-1_index10_h6:0.…
4	gene26_fragment3	GTR+I+G	785	89	1.000	(((((((F_gracilis_CFRA1973_index20_h3:1e-08,F_gracilis_CFRA1973_index20_h4:1e-08):0.00626117,(F_gracilis_CFRA1973_index20_h2:1e-08,F_corymbosa_CFRA1911_index19_h4:1e-08)26:1e-08)66:0.00624399,(F_tibetica_CFRA1907_index18_h1:1e-08,(F_nubicola_CFRA1797_index08:1e-08,((F_gracilis_CFRA1973_index20_h1:1e-08,F_corymbosa_CFRA1911_index19_h3:2.6e-07)2:1e-08,(F_nipponica_CFRA1864_index07:1.7e-07,((F_tibet…
4	gene27_fragment10	GTR+I+G	904	141	1.000	((((((((((((((F_chiloensis_GP33-1_index10_h1:1e-08,F_chiloensis_GP33-1_index10_h4:1e-08):0.00353759,F_chiloensis_GP33-1_index10_h3:0.00337671)79:0.02553321,(F_iturupensis_CFRA1841_index17_h7:0.00725476,(F_iturupensis_CFRA1841_index17_h4:1.7e-07,F_iturupensis_CFRA1841_index17_h5:0.00342867)90:0.02168368)32:0.00288242)99:0.01070649,(F_virginiana_y33b2-12_index12_h1:2.6e-07,F_virginiana_y33b2-12_ind…
4	gene28_fragment1	GTR+I+G	665	95	1.000	(((((((((((((((F_iturupensis_CFRA1841_index17_h7:1e-08,F_iturupensis_CFRA1841_index17_h8:1e-08):0.01606242,F_iinumae_CFRA1853_index35:0.00392515)97:2.5e-07,F_iinumae_CFRA2025_index34:1e-08)31:0.01199059,((F_chiloensis_GP33-1_index10_h1:1e-08,(F_chiloensis_GP33-1_index10_h3:1e-08,F_chiloensis_GP33-1_index10_h4:1e-08)33:1e-08)75:0.01209291,((F_iturupensis_CFRA1841_index17_h1:0.0039477,F_iturupensis…
4	gene28_fragment2	GTR+I	599	67	1.000	(((((F_moschata_CFRA117_index13_h3:2.9e-07,(F_moschata_CFRA117_index13_h4:1e-08,(F_moschata_CFRA117_index13_h1:1e-08,F_viridis_CFRA1597_index36:1e-08)20:1e-08)47:0.00670298):2.9e-07,F_viridis_CFRA1812_index22:0.006681)16:0.02043605,F_viridis_CFRA1256_index02:1.6e-07)79:0.02120969,((F_bucharica_CFRA520_index35:1e-08,(F_iturupensis_CFRA1841_index17_h9:1e-08,(F_bucharica_CFRA1906_index44:1e-08,(F_bu…
4	gene28_fragment3	GTR+I+G	602	92	1.000	(((((((((((((((F_virginiana_0477-27-1_index14_h6:1e-08,F_virginiana_0477-27-1_index14_h7:1e-08):1e-08,F_virginiana_0477-27-1_index14_h8:1e-08)34:0.01301248,((F_iturupensis_CFRA1841_index17_h7:2.9e-07,F_iturupensis_CFRA1841_index17_h8:0.01764579)38:0.00432363,(F_virginiana_y33b2-12_index12_h1:1e-08,((F_chiloensis_GP33-1_index10_h1:0.00418879,F_chiloensis_GP33-1_index10_h2:0.00426473)40:0.00428026,…
4	gene30_fragment1	HKY+I+G	983	119	1.000	((((((((((F_viridis_CFRA1812_index22:0.00986495,F_viridis_CFRA1597_index36:0.01695912):0.01340131,(F_bucharica_CFRA1906_index44:0.00653315,F_bucharica_CFRA522_index39:0.0098511)20:1.3e-07)64:0.0032764,F_bucharica_CFRA520_index35:0.00653664)26:0.00333677,F_viridis_CFRA1256_index02:0.02369873)35:0.0099701,F_nilgerrensis_CFRA1223_index28:0.0065825)63:0.00650492,(F_orientalis_CFRA1801_index16_h1:0.00…
4	gene31_fragment3	GTR+I+G	1295	159	1.000	((((F_viridis_CFRA1812_index22:0.0033814,F_viridis_CFRA1597_index36:0.01091429):0.01850763,F_viridis_CFRA1256_index02:0.02594494)100:0.03594903,(((F_daltoniana_CFRA1685_index15:0.01646754,F_nilgerrensis_CFRA1223_index28:0.03100363)65:0.007028,(F_corymbosa_CFRA1911_index19_h2:1e-08,(F_gracilis_CFRA1973_index20_h2:1e-08,(F_corymbosa_CFRA1911_index19_h1:1e-08,((F_corymbosa_CFRA1911_index19_h4:1e-08,…
4	gene32_fragment1	HKY+I+G	715	81	1.000	((((((((((F_gracilis_CFRA1973_index20_h2:0.02619409,F_gracilis_CFRA1973_index20_h3:2.6e-07):0.0064461,F_gracilis_CFRA1973_index20_h4:0.00642689)48:0.00644062,(F_corymbosa_CFRA1911_index19_h1:0.00635127,((F_chinensis_CFRA1199_index16:0.00993389,F_moupinensis_CFRA1974_index21_h3:0.01318532)36:0.00980867,((F_moupinensis_CFRA1974_index21_h1:1e-08,(F_tibetica_CFRA1907_index18_h4:1e-08,(F_tibetica_CFRA…
4	gene33_fragment2	GTR+I+G	1048	119	1.000	(((((((((((((F_chiloensis_GP33-1_index10_h6:1e-08,F_chiloensis_GP33-1_index10_h7:1e-08):0.01055757,(F_virginiana_0477-27-1_index14_h1:1e-08,F_virginiana_0477-27-1_index14_h6:1e-08)90:0.01233965)92:0.00595728,(F_virginiana_y33b2-12_index12_h5:0.00599578,F_virginiana_y33b2-12_index12_h6:0.01222118)55:0.01222136)49:0.00924655,(F_chiloensis_SAL3-1_index09_h6:2.2e-07,(F_chiloensis_SAL3-1_index09_h3:1e…
4	gene34_fragment4	GTR+I+G	942	128	1.000	((((F_viridis_CFRA1812_index22:0.02411263,F_viridis_CFRA1597_index36:0.00867376):0.05567625,F_viridis_CFRA1256_index02:2.7e-07)100:0.08225306,((F_virginiana_y33b2-12_index12_h3:0.01919087,F_virginiana_y33b2-12_index12_h6:0.00936237)2:0.00479994,(((F_iturupensis_CFRA1841_index17_h7:8e-08,((F_chinensis_CFRA1199_index16:0.00936591,(F_gracilis_CFRA1973_index20_h4:0.00464064,(F_gracilis_CFRA1973_index…
4	gene35_fragment1	GTR+I+G	942	129	1.000	((((((((((((((((((((((F_iturupensis_CFRA1841_index17_h1:1e-08,F_iturupensis_CFRA1841_index17_h2:1e-08):0.04222751,(F_chiloensis_GP33-1_index10_h7:0.02246421,F_chiloensis_GP33-1_index10_h8:2.2e-07)39:0.00418491)100:0.01820842,F_chiloensis_GP33-1_index10_h2:2.2e-07)60:0.00552351,F_chiloensis_GP33-1_index10_h1:0.02265213)1:9e-08,((F_iturupensis_CFRA1841_index17_h7:0.01685678,((F_iturupensis_CFRA1841…
4	gene35_fragment4	GTR+I+G	626	74	0.999	((((((((((((((((((((((((((((((((((((((F_iturupensis_CFRA1841_index17_h5:1e-08,F_iturupensis_CFRA1841_index17_h9:1e-08):0.03264017,F_virginiana_y33b2-12_index12_h7:1.3e-07)100:0.00521188,F_virginiana_y33b2-12_index12_h2:2.8e-07)41:0.00519075,(F_virginiana_0477-27-1_index14_h2:0.00517887,F_virginiana_0477-27-1_index14_h1:9e-08)13:9e-08)28:0.00517396,F_chiloensis_GP33-1_index10_h5:0.00518339)18:9e-0…
4	gene36_fragment1	GTR+I+G	1036	140	1.000	((((((((((((((((((((((((((F_tibetica_CFRA1907_index18_h3:1e-08,F_tibetica_CFRA1907_index18_h4:1e-08):0.00835553,F_corymbosa_CFRA1911_index19_h1:4e-08)89:1.9e-07,F_corymbosa_CFRA1911_index19_h2:8e-08)8:4e-08,(F_nipponica_CFRA1864_index07:0.00415812,(F_chinensis_CFRA202_index33:0.01271646,(F_gracilis_CFRA1973_index20_h2:1e-08,(F_gracilis_CFRA1973_index20_h4:1e-08,F_gracilis_CFRA1973_index20_h1:4e-0…
4	gene37_fragment6	GTR+I+G	1085	169	1.000	((((((((F_chiloensis_GP33-1_index10_h3:0.01112384,F_chiloensis_GP33-1_index10_h6:0.00433966):0.01583793,F_chiloensis_GP33-1_index10_h7:0.01399336)97:0.0045382,(F_iturupensis_CFRA1841_index17_h1:0.01596528,F_iturupensis_CFRA1841_index17_h8:0.01558588)35:0.00602537)40:0.01237206,((F_iturupensis_CFRA1841_index17_h4:0.00926081,(F_iturupensis_CFRA1841_index17_h9:0.00789409,(F_iinumae_CFRA2025_index34:…
4	gene37_fragment2	GTR+I+G	971	157	1.000	(((((((((F_chinensis_CFRA202_index33:2e-08,F_daltoniana_CFRA1685_index15:2e-08):0.00208019,(F_nipponica_CFRA1862_index38:2e-08,(F_chinensis_CFRA1199_index16:2e-08,(F_nubicola_CFRA1797_index08:0.01056776,F_nipponica_CFRA1864_index07:0.00208242)10:6e-08)4:6e-08)5:8e-08)61:0.00209232,F_pentaphylla_CFRA1913_index11:0.00420581)57:0.00207534,F_viridis_CFRA1256_index02:0.00418829)55:0.00210868,(F_iinuma…
4	gene38_fragment6	HKY+I+G	1490	234	1.000	(((((((F_viridis_CFRA1812_index22:0.00431019,F_viridis_CFRA1597_index36:0.02242987):0.01163357,F_viridis_CFRA1256_index02:0.02069249)34:0.04520279,F_nilgerrensis_CFRA1223_index28:0.02770038)99:0.00501902,((F_chiloensis_GP33-1_index10_h6:0.01188636,F_chiloensis_GP33-1_index10_h8:0.00580382)93:0.02388143,((F_vesca_mexicana_CFRA61_index05:0.00881059,(F_virginiana_0477-27-1_index14_h1:0.0059305,F_vir…
4	gene38_fragment10	GTR+I+G	1243	206	1.000	((((F_viridis_CFRA1812_index22:0.00991414,F_viridis_CFRA1597_index36:0.00297626):0.01385877,F_viridis_CFRA1256_index02:0.02669056)95:0.06888555,((F_chiloensis_GP33-1_index10_h4:0.00995425,(F_iturupensis_CFRA1841_index17_h7:0.01352611,((F_chiloensis_SAL3-1_index09_h4:1e-08,F_chiloensis_SAL3-1_index09_h7:1e-08)98:0.01451185,(F_virginiana_0477-27-1_index14_h6:0.0041105,(F_virginiana_0477-27-1_index1…
4	gene39_fragment7	GTR+I+G	892	152	1.000	((((((((F_iturupensis_CFRA1841_index17_h5:5e-08,F_iturupensis_CFRA1841_index17_h6:0.01000954):0.0231407,F_iturupensis_CFRA1841_index17_h8:0.00396006)77:0.0163051,F_iturupensis_CFRA1841_index17_h7:0.00782398)36:0.01344781,F_iturupensis_CFRA1841_index17_h3:0.00732014)38:0.01973449,((F_iinumae_CFRA2025_index34:0.00655505,F_iinumae_CFRA1853_index35:1e-08)55:0.00324595,(((F_virginiana_y33b2-12_index12…
4	gene40_fragment3	GTR+I+G	991	157	1.000	((((((((((((((((((((((((((((((((((((((((F_iturupensis_CFRA1841_index17_h4:0.01544468,F_iturupensis_CFRA1841_index17_h8:1.1e-07):0.02535159,F_virginiana_y33b2-12_index12_h3:9e-08)96:0.00304157,F_virginiana_y33b2-12_index12_h6:9e-08)17:0.01533593,(F_chiloensis_GP33-1_index10_h8:9e-08,F_chiloensis_GP33-1_index10_h3:0.00597543)30:9e-08)41:0.00597611,F_chiloensis_GP33-1_index10_h2:0.00297367)23:0.0029…
4	gene40_fragment1	K80+I+G	621	116	1.000	(((((((((((((((((((((((F_iturupensis_CFRA1841_index17_h5:0.00516057,F_iturupensis_CFRA1841_index17_h6:0.00516059):0.00508703,F_iturupensis_CFRA1841_index17_h4:0.03169896)46:1.6e-07,F_iturupensis_CFRA1841_index17_h3:1.6e-07)8:0.00519835,F_iturupensis_CFRA1841_index17_h10:0.00501863)50:0.01040323,(F_virginiana_y33b2-12_index12_h1:0.01580278,F_virginiana_y33b2-12_index12_h3:0.0051047)74:0.02121619)6…
4	gene41_fragment1	HKY+I+G	898	100	1.000	(((((((((((((F_virginiana_y33b2-12_index12_h7:0.00601794,F_virginiana_y33b2-12_index12_h8:0.02049959):0.02236471,F_chiloensis_GP33-1_index10_h8:0.01182668)80:0.01519128,F_virginiana_0477-27-1_index14_h8:0.00530062)38:1.7e-07,F_virginiana_0477-27-1_index14_h7:0.01036903)10:0.01653184,F_virginiana_0477-27-1_index14_h5:0.00500868)47:0.01076045,(F_iturupensis_CFRA1841_index17_h5:2.2e-07,F_iturupensis…
4	gene42_fragment1	GTR+G	591	111	1.000	(((((((((F_viridis_CFRA1256_index02:1e-08,F_viridis_CFRA1597_index36:0.01240233):0.00527426,F_viridis_CFRA1812_index22:0.00526925)66:0.00528781,(F_vesca_vesca_CFRA438_index25:1e-08,(F_mandshurica_CFRA1947_index07:0.00350412,((F_vesca_americana_CFRA989_index08:0.00179,(F_orientalis_CFRA1801_index16_h2:0.00174278,F_vesca_americana_CFRA988_index41:0.0017907)36:9e-08)25:0.00349148,((F_vesca_bracteata…
4	gene43_fragment3	HKY+I+G	765	107	1.000	(((((((((((F_moschata_CFRA117_index13_h4:0.00506955,F_moschata_CFRA117_index13_h5:0.00507987):0.00518565,(F_moschata_CFRA117_index13_h1:0.01543207,F_moschata_CFRA117_index13_h6:2.5e-07)34:0.00506832)60:0.01042584,(F_viridis_CFRA1812_index22:2.5e-07,F_viridis_CFRA1597_index36:0.01017058)87:0.01566659)53:0.00955259,F_viridis_CFRA1256_index02:0.01645266)71:0.02162354,(F_corymbosa_CFRA1911_index19_h2…
4	gene44_fragment1	GTR+I+G	901	80	1.000	((((((((((((((((((((((((((((((F_moschata_CFRA117_index13_h2:2e-07,F_viridis_CFRA1812_index22:0.02567137):0.02588099,F_viridis_CFRA1597_index36:2.7e-07)85:0.0347366,F_tibetica_CFRA1907_index18_h4:7e-08)77:7e-08,(F_moupinensis_CFRA1974_index21_h1:7e-08,(F_gracilis_CFRA1973_index20_h1:0.01703244,((((F_nubicola_CFRA1797_index08:1e-08,F_gracilis_CFRA1973_index20_h4:7e-08)9:7e-08,(F_moupinensis_CFRA197…
4	gene45_fragment3	GTR+I+G	1262	144	1.000	(((((((((((((((F_tibetica_CFRA1907_index18_h1:1e-08,F_tibetica_CFRA1907_index18_h3:1e-08):0.00885453,F_tibetica_CFRA1907_index18_h4:0.00885636)92:9e-08,(F_gracilis_CFRA1973_index20_h2:1e-08,(F_gracilis_CFRA1973_index20_h3:1e-08,(F_gracilis_CFRA1973_index20_h4:0.00896055,(F_chinensis_CFRA202_index33:1e-08,F_moupinensis_CFRA1974_index21_h2:5e-08)6:5e-08)0:1e-08)0:1e-08)0:9e-08)5:9e-08,(F_corymbosa_…
4	gene46_fragment3	GTR+I+G	944	80	1.000	(((((((((((F_virginiana_0477-27-1_index14_h1:0.00949636,F_virginiana_0477-27-1_index14_h8:1.6e-07):0.00470033,F_virginiana_0477-27-1_index14_h2:0.00470624)66:8e-08,F_virginiana_0477-27-1_index14_h7:4e-08)14:0.00470891,F_virginiana_0477-27-1_index14_h3:2.5e-07)60:0.00475567,(F_virginiana_y33b2-12_index12_h4:0.00478502,F_virginiana_y33b2-12_index12_h8:0.00475185)35:0.00471351)61:0.00481162,(F_ituru…
4	gene47_fragment2	HKY+I	566	57	1.000	(((((((((((((((((F_corymbosa_CFRA1911_index19_h2:1e-08,F_corymbosa_CFRA1911_index19_h3:1e-08):1e-08,F_chinensis_CFRA202_index33:0.01193368)19:2.6e-07,F_corymbosa_CFRA1911_index19_h4:1e-08)18:0.03636473,(((F_gracilis_CFRA1973_index20_h3:0.0119294,(F_gracilis_CFRA1973_index20_h2:1e-08,F_corymbosa_CFRA1911_index19_h1:1e-08)31:1e-08)30:0.0118512,((F_pentaphylla_CFRA1913_index11:6e-08,(F_moupinensis_C…
4	gene48_fragment3	HKY+I+G	615	82	1.000	(((((((((((((F_bucharica_CFRA520_index35:1e-08,F_bucharica_CFRA1906_index44:0.00714644):0.02971223,F_bucharica_CFRA522_index39:1.2e-07)98:0.02169857,((F_moschata_CFRA117_index13_h3:5.2e-07,(F_iturupensis_CFRA1841_index17_h9:0.03011832,F_iturupensis_CFRA1841_index17_h10:0.03088159)29:0.02183953)4:0.01465372,(F_chiloensis_GP33-1_index10_h7:0.03175637,F_chiloensis_GP33-1_index10_h5:0.03122533)23:0.0…
4	gene49_fragment5	GTR+I+G	1119	138	1.000	(((((((((((((((((F_nipponica_CFRA1864_index07:0.01471291,F_pentaphylla_CFRA1913_index11:0.00984481):0.0145948,F_corymbosa_CFRA1911_index19_h3:0.00482844)82:4e-08,F_gracilis_CFRA1973_index20_h3:0.00482419)2:1.3e-07,(F_gracilis_CFRA1973_index20_h1:0.01456832,F_gracilis_CFRA1973_index20_h2:1.7e-07)57:0.00481605)9:1.7e-07,(F_moupinensis_CFRA1974_index21_h2:0.01429901,F_moupinensis_CFRA1974_index21_h4…
4	gene50_fragment4	HKY+I+G	583	79	1.000	(((((((((((((((((((((((F_tibetica_CFRA1907_index18_h2:2.8e-07,F_nubicola_CFRA1797_index08:0.00833644):0.03312893,F_tibetica_CFRA1907_index18_h4:1e-08)94:0.00961827,(F_nipponica_CFRA1864_index07:0.01047451,F_nipponica_CFRA1862_index38:0.02412711)56:0.02444708)60:0.01479398,(F_corymbosa_CFRA1911_index19_h1:0.00836993,((F_gracilis_CFRA1973_index20_h4:1e-08,(F_gracilis_CFRA1973_index20_h3:1e-08,(F_gr…
4	gene51_fragment2	GTR+I+G	609	91	1.000	(((((((((((((((((F_virginiana_0477-27-1_index14_h2:0.01211324,F_virginiana_0477-27-1_index14_h8:2.9e-07):0.00592941,(F_virginiana_0477-27-1_index14_h6:1e-08,F_virginiana_0477-27-1_index14_h7:1e-08)42:2.6e-07)36:0.0241908,F_virginiana_0477-27-1_index14_h1:2.6e-07)54:0.00595455,(F_virginiana_0477-27-1_index14_h3:1.6e-07,(F_moupinensis_CFRA1974_index21_h1:0.0188463,(F_tibetica_CFRA1907_index18_h1:0.…
4	gene52_fragment2	GTR+I+G	1601	187	1.000	((((((((((((((((F_virginiana_y33b2-12_index12_h2:0.00331407,F_virginiana_y33b2-12_index12_h3:0.00698241):0.02387579,F_virginiana_y33b2-12_index12_h6:0.02743768)100:0.0034756,(F_iturupensis_CFRA1841_index17_h9:0.02975137,F_iturupensis_CFRA1841_index17_h10:0.01341994)46:0.01453242)38:0.00992273,F_chiloensis_GP33-1_index10_h2:0.02351086)6:0.01594697,((F_iturupensis_CFRA1841_index17_h1:0.03170901,(F_…
4	gene53_fragment5	GTR+I+G	1100	115	1.000	(((((((((((((((((F_virginiana_0477-27-1_index14_h1:1e-08,F_virginiana_0477-27-1_index14_h4:1e-08):0.00656997,(F_iturupensis_CFRA1841_index17_h4:0.0170569,F_iturupensis_CFRA1841_index17_h5:0.03632412)59:0.02099029)68:0.0194407,(F_virginiana_0477-27-1_index14_h2:0.01492358,(F_chiloensis_SAL3-1_index09_h3:1e-08,F_chiloensis_SAL3-1_index09_h4:1e-08)86:0.0104351)6:2e-07)37:0.00505103,(F_chiloensis_GP3…
4	gene53_fragment2	GTR+I+G	668	91	1.000	(((((((((((F_iturupensis_CFRA1841_index17_h4:2.6e-07,F_iturupensis_CFRA1841_index17_h7:0.00521613):0.02143881,(F_iinumae_CFRA2025_index34:0.00516419,F_iinumae_CFRA1853_index35:0.00517265)43:1.7e-07)87:0.00521094,((F_iturupensis_CFRA1841_index17_h1:1e-08,F_iturupensis_CFRA1841_index17_h6:1e-08)88:0.01054491,((F_chiloensis_GP33-1_index10_h2:1e-08,F_virginiana_y33b2-12_index12_h6:1e-08)21:1.3e-07,(F…
4	gene53_fragment9	HKY+I+G	599	100	1.000	((((((((((((((((((((((F_chiloensis_GP33-1_index10_h3:0.0188082,F_chiloensis_GP33-1_index10_h4:0.00622159):0.0250159,F_virginiana_0477-27-1_index14_h8:0.0060962)91:1.6e-07,F_virginiana_0477-27-1_index14_h6:0.01229392)27:0.00618858,(F_virginiana_y33b2-12_index12_h2:0.00605513,(F_virginiana_y33b2-12_index12_h4:0.02486423,F_virginiana_y33b2-12_index12_h3:1.3e-07)51:0.01860635)8:0.0125362)75:0.0122057…
4	gene54_fragment1	GTR+I+G	906	134	1.000	((((((((((((((((((((((F_iturupensis_CFRA1841_index17_h5:2.1e-07,F_iturupensis_CFRA1841_index17_h8:0.00413134):0.02568483,F_iinumae_CFRA2025_index34:0.00818758)98:0.00837965,F_iturupensis_CFRA1841_index17_h6:0.00406613)71:0.00436836,(F_virginiana_y33b2-12_index12_h5:0.01747428,F_virginiana_y33b2-12_index12_h6:0.0164186)87:0.02633518)51:0.00391538,((F_chiloensis_GP33-1_index10_h2:0.00407205,(F_chil…
4	gene55_fragment4	GTR+I+G	522	65	1.000	((((((((((F_iturupensis_CFRA1841_index17_h1:0.01580554,(F_chiloensis_GP33-1_index10_h8:0.00896515,F_chiloensis_GP33-1_index10_h6:0.0320327)51:0.00845648):0.00851657,F_chiloensis_GP33-1_index10_h4:1.5e-07)40:0.00805652,F_virginiana_0477-27-1_index14_h6:0.00809127)42:0.00787078,((F_virginiana_0477-27-1_index14_h2:0.00792901,F_virginiana_y33b2-12_index12_h5:1e-08)52:0.00793565,(F_chiloensis_GP33-1_i…
4	gene58_fragment3	GTR+I+G	536	88	1.000	((((((((((((((F_tibetica_CFRA1907_index18_h1:1e-08,(F_nipponica_CFRA1864_index07:0.00454853,(F_pentaphylla_CFRA1913_index11:0.00898665,(F_gracilis_CFRA1973_index20_h3:1e-08,F_gracilis_CFRA1973_index20_h1:0.00441884)3:1e-08)0:2.3e-07)0:2.3e-07):1e-08,F_gracilis_CFRA1973_index20_h4:0.00887609)0:3e-07,F_tibetica_CFRA1907_index18_h3:1e-08)0:1e-08,F_tibetica_CFRA1907_index18_h2:1.6e-07)0:1.4e-07,F_tib…
4	gene59_fragment3	GTR+I+G	827	92	1.000	(((((((((((((((F_iturupensis_CFRA1841_index17_h3:2.3e-07,F_iturupensis_CFRA1841_index17_h6:0.02593086):0.03852399,(F_iturupensis_CFRA1841_index17_h8:2.3e-07,(F_iturupensis_CFRA1841_index17_h10:2.3e-07,(F_iturupensis_CFRA1841_index17_h2:0.04465509,F_iturupensis_CFRA1841_index17_h7:2.7e-07)33:0.01892877)18:0.00607233)18:0.00616495)64:0.00623937,F_chiloensis_GP33-1_index10_h1:1.8e-07)45:0.01237489,F…
4	gene60_fragment1	GTR+I+G	893	103	1.000	(((((((((((((((((F_tibetica_CFRA1907_index18_h1:1e-08,F_tibetica_CFRA1907_index18_h2:1e-08):0.00893393,F_nubicola_CFRA1797_index08:0.01370276)91:0.01342861,F_pentaphylla_CFRA1913_index11:0.004401)94:1.8e-07,F_tibetica_CFRA1907_index18_h3:1e-08)6:2.2e-07,F_tibetica_CFRA1907_index18_h4:1e-08)3:1.8e-07,F_nipponica_CFRA1864_index07:1e-08)1:2.2e-07,((F_corymbosa_CFRA1911_index19_h1:0.00452492,((F_cory…
4	gene60_fragment5	HKY+I+G	767	90	1.000	(((((((((F_iturupensis_CFRA1841_index17_h3:2.7e-07,F_iturupensis_CFRA1841_index17_h4:0.01093613):0.01659525,F_iinumae_CFRA2025_index34:2.7e-07)94:0.01696907,F_iinumae_CFRA1853_index35:0.00520336)95:0.01671854,F_virginiana_y33b2-12_index12_h8:0.00541277)69:2.3e-07,(F_chiloensis_GP33-1_index10_h3:1e-08,(F_chiloensis_GP33-1_index10_h2:0.0108294,(F_virginiana_y33b2-12_index12_h3:0.00540453,F_virginia…
4	gene62_fragment4	K80+I+G	838	102	1.000	((((((((((((((((F_tibetica_CFRA1907_index18_h1:0.00608154,F_nubicola_CFRA1797_index08:1e-08):0.01864288,F_tibetica_CFRA1907_index18_h3:2.8e-07)81:0.00608018,F_moupinensis_CFRA1974_index21_h2:0.01226929)38:5e-08,(F_tibetica_CFRA1907_index18_h2:0.0060969,(F_gracilis_CFRA1973_index20_h1:0.00613572,(F_corymbosa_CFRA1911_index19_h1:1e-08,F_corymbosa_CFRA1911_index19_h2:1e-08)58:0.00608922)51:0.0061115…
4	gene64_fragment7	HKY+I+G	1302	135	1.000	(((((((((((((F_virginiana_0477-27-1_index14_h1:1e-08,F_virginiana_0477-27-1_index14_h2:1e-08):0.02703267,((F_chiloensis_SAL3-1_index09_h5:1e-08,F_chiloensis_SAL3-1_index09_h6:1e-08)24:1e-08,(F_chiloensis_SAL3-1_index09_h7:1e-08,F_chiloensis_SAL3-1_index09_h8:0.00520275)10:1e-08)69:0.02141372)92:1e-08,(F_vesca_americana_CFRA988_index41:0.01051961,F_vesca_mexicana_CFRA61_index05:0.01055629)6:6e-08)…
4	gene64_fragment8	HKY+I+G	729	105	1.000	(((((((F_virginiana_0477-27-1_index14_h1:0.00505685,F_virginiana_0477-27-1_index14_h2:2e-07):0.01543721,(F_virginiana_0477-27-1_index14_h3:1.7e-07,(F_chiloensis_GP33-1_index10_h3:1e-08,F_chiloensis_GP33-1_index10_h4:1e-08)91:0.01028949)28:2.4e-07)85:0.00518107,(F_virginiana_y33b2-12_index12_h1:1e-08,F_virginiana_y33b2-12_index12_h2:1e-08)95:0.01551169)44:0.01536008,F_virginiana_0477-27-1_index14_…
4	gene64_fragment2	HKY+I+G	571	66	1.000	((((((((((((((F_chiloensis_GP33-1_index10_h7:0.01257065,F_chiloensis_GP33-1_index10_h8:3e-07):0.00624358,F_chiloensis_GP33-1_index10_h5:2.7e-07)46:0.038824,((F_iinumae_CFRA1853_index35:1e-08,F_iinumae_CFRA2025_index34:1e-08)14:2e-07,(F_iturupensis_CFRA1841_index17_h9:1.7e-07,(F_iturupensis_CFRA1841_index17_h2:0.01237282,F_iturupensis_CFRA1841_index17_h10:2.7e-07)27:0.00612748)4:1.3e-07)36:0.00616…
4	gene65_fragment3	SYM+I+G	532	84	1.000	(((((((((((((((F_tibetica_CFRA1907_index18_h4:1e-08,F_chinensis_CFRA202_index33:0.01961434):3e-07,F_moupinensis_CFRA1974_index21_h3:0.01271938)13:0.00638393,F_nipponica_CFRA1864_index07:0.01966063)24:3e-07,F_gracilis_CFRA1973_index20_h3:1e-08)3:1e-08,(F_tibetica_CFRA1907_index18_h3:0.00642976,(F_gracilis_CFRA1973_index20_h4:1e-08,(F_corymbosa_CFRA1911_index19_h2:0.00633251,(F_nubicola_CFRA1797_in…
4	gene66_fragment3	HKY+I+G	682	79	1.000	((((F_viridis_CFRA1812_index22:0.00551979,F_viridis_CFRA1597_index36:0.0054317):0.00566284,F_viridis_CFRA1256_index02:0.00532783)64:0.01206843,((F_chiloensis_GP33-1_index10_h8:2.1e-07,F_iturupensis_CFRA1841_index17_h4:1e-08)14:1.7e-07,(F_iturupensis_CFRA1841_index17_h1:1e-08,(F_chiloensis_GP33-1_index10_h5:2.8e-07,((F_iturupensis_CFRA1841_index17_h7:0.00530768,(F_iinumae_CFRA2025_index34:1e-08,F_…
4	gene66_fragment1	GTR+I	718	50	0.999	(((((((((F_viridis_CFRA1812_index22:1.6e-07,F_viridis_CFRA1597_index36:0.00720827):0.00359621,F_viridis_CFRA1256_index02:0.00362089)72:0.0145335,(F_virginiana_0477-27-1_index14_h6:1e-08,((F_virginiana_0477-27-1_index14_h7:1e-08,(F_virginiana_0477-27-1_index14_h5:1e-08,(F_virginiana_0477-27-1_index14_h4:8e-08,F_virginiana_0477-27-1_index14_h8:1e-08)4:1.3e-07)2:1.3e-07)4:1.3e-07,((F_moschata_CFRA11…
4	gene66_fragment5	HKY+G	597	106	1.000	(((((((((((((((((((((((((((F_moupinensis_CFRA1974_index21_h2:6e-08,(F_moupinensis_CFRA1974_index21_h3:1e-07,(F_moupinensis_CFRA1974_index21_h4:1e-08,F_moupinensis_CFRA1974_index21_h1:0.00524143)15:1e-08)14:6e-08):0.00432255,(F_tibetica_CFRA1907_index18_h3:1.4e-07,(F_tibetica_CFRA1907_index18_h4:1e-08,F_tibetica_CFRA1907_index18_h2:2.2e-07)29:1e-08)80:0.0021506)49:0.00439398,F_gracilis_CFRA1973_in…
4	gene67_fragment1	GTR+I+G	1363	197	1.000	(((((((((F_chiloensis_GP33-1_index10_h4:0.01140523,F_chiloensis_GP33-1_index10_h5:2e-07):0.06700046,(F_chiloensis_GP33-1_index10_h1:0.02773115,(F_virginiana_0477-27-1_index14_h5:0.01443282,(F_virginiana_0477-27-1_index14_h7:1e-08,F_virginiana_0477-27-1_index14_h8:1e-08)72:0.00496484)48:0.01389992)34:0.00937668)100:0.01116275,(F_iturupensis_CFRA1841_index17_h9:0.03860998,F_iturupensis_CFRA1841_ind…
4	gene68_fragment3	HKY+I+G	658	75	1.000	(((((((((F_virginiana_0477-27-1_index14_h2:2.2e-07,F_virginiana_0477-27-1_index14_h8:0.01457211):0.01953939,F_virginiana_0477-27-1_index14_h3:3.1e-07)84:0.00965303,(F_chiloensis_GP33-1_index10_h7:0.01454371,(F_iturupensis_CFRA1841_index17_h4:0.00477354,F_iturupensis_CFRA1841_index17_h6:0.00475294)62:0.00967585)4:2.8e-07)48:0.00479072,F_virginiana_y33b2-12_index12_h6:1e-08)32:2.5e-07,F_virginiana_…
4	gene68_fragment1	HKY+I+G	511	53	1.000	(((((((((F_virginiana_y33b2-12_index12_h5:1e-08,F_virginiana_y33b2-12_index12_h6:1e-08):0.00985946,(F_chiloensis_GP33-1_index10_h1:0.01880969,F_chiloensis_GP33-1_index10_h2:0.03476508)51:0.00932406)82:0.02291775,(F_iturupensis_CFRA1841_index17_h1:1e-08,F_iturupensis_CFRA1841_index17_h2:1e-08)82:0.01958943)71:0.0088732,F_virginiana_0477-27-1_index14_h1:0.01490115)32:0.01071935,((F_virginiana_0477-…
4	gene69_fragment2	GTR+I+G	1045	159	1.000	(((((((((((((F_tibetica_CFRA1907_index18_h4:1e-08,F_nubicola_CFRA1797_index08:1e-07):0.02426359,F_tibetica_CFRA1907_index18_h3:1.3e-07)100:0.00335632,(F_chinensis_CFRA1199_index16:0.02053217,(F_corymbosa_CFRA1911_index19_h4:1e-08,(F_corymbosa_CFRA1911_index19_h3:1e-08,(F_gracilis_CFRA1973_index20_h2:0.00336336,(F_corymbosa_CFRA1911_index19_h2:1e-08,F_chinensis_CFRA202_index33:7e-08)6:1e-08)2:1e-0…
4	gene70_fragment1	GTR+I+G	781	104	1.000	((((((((((F_chiloensis_SAL3-1_index09_h5:1e-08,F_chiloensis_SAL3-1_index09_h8:1e-08):0.00455604,F_chiloensis_SAL3-1_index09_h2:1e-08)70:0.00455183,F_chiloensis_SAL3-1_index09_h7:0.00458548)71:0.02381459,((F_iturupensis_CFRA1841_index17_h2:1e-08,(F_moschata_CFRA117_index13_h1:0.00452653,F_moschata_CFRA117_index13_h2:1e-08)85:0.00908826)1:1e-07,(F_moschata_CFRA117_index13_h5:1e-08,(F_orientalis_CFR…
4	gene71_fragment1	HKY+I+G	614	58	1.000	(((((((F_chiloensis_GP33-1_index10_h3:1e-08,F_chiloensis_GP33-1_index10_h4:1e-08):0.05207026,F_viridis_CFRA1812_index22:0.00706055)100:2.1e-07,F_viridis_CFRA1597_index36:1e-08)0:3e-07,F_viridis_CFRA1256_index02:1e-08)4:0.00708499,(((F_bucharica_CFRA520_index35:1e-08,F_bucharica_CFRA1906_index44:1e-08)60:0.01426772,(((F_iinumae_CFRA2025_index34:0.01421162,(F_virginiana_y33b2-12_index12_h3:1.3e-07,…
4	gene72_fragment3	GTR+I+G	946	144	1.000	(Drymocallis_glandulous_index40:0.14423169,F_daltoniana_CFRA1685_index15:0.04180479,(F_vesca_bracteata_CFRA106_index09:0.01185577,((F_bucharica_CFRA520_index35:0.00787023,F_bucharica_CFRA1906_index44:1e-08)81:0.00789941,((F_chinensis_CFRA1199_index16:2.7e-07,(F_moupinensis_CFRA1974_index21_h2:1e-08,(F_moupinensis_CFRA1974_index21_h4:1e-08,(F_moupinensis_CFRA1974_index21_h3:1e-08,(F_pentaphylla_CF…
4	gene73_fragment2	GTR+I+G	1009	121	1.000	(((((((((((F_iinumae_CFRA2025_index34:0.00480935,F_iinumae_CFRA1853_index35:0.00473803):0.01452471,(F_iturupensis_CFRA1841_index17_h5:0.01961405,F_iturupensis_CFRA1841_index17_h6:0.02029754)55:0.01966334)64:3.5e-07,(F_virginiana_y33b2-12_index12_h2:0.00950589,((F_chiloensis_GP33-1_index10_h5:0.00956038,F_chiloensis_GP33-1_index10_h8:1.7e-07)90:0.02455967,((F_iturupensis_CFRA1841_index17_h2:0.0097…
4	gene75_fragment4	GTR+I+G	2003	242	1.000	((((((((((F_tibetica_CFRA1907_index18_h3:1e-08,F_tibetica_CFRA1907_index18_h4:0.00328739):0.0032872,(F_moupinensis_CFRA1974_index21_h3:0.00661254,(F_tibetica_CFRA1907_index18_h1:1.4e-07,F_tibetica_CFRA1907_index18_h2:0.01673999)59:0.00328772)7:9e-08)47:5e-08,(F_corymbosa_CFRA1911_index19_h1:0.01335055,F_corymbosa_CFRA1911_index19_h3:5e-08)49:0.00329424)3:5e-08,F_gracilis_CFRA1973_index20_h2:0.003…
4	gene75_fragment2	GTR+I+G	869	99	1.000	(((((((((((((F_iturupensis_CFRA1841_index17_h4:1e-08,F_iturupensis_CFRA1841_index17_h8:1e-08):0.03218381,F_chiloensis_SAL3-1_index09_h8:2e-07)100:2.3e-07,(F_chiloensis_SAL3-1_index09_h6:1e-08,F_chiloensis_SAL3-1_index09_h7:1e-08)40:0.00386069)14:0.01172191,(F_chiloensis_SAL3-1_index09_h3:2.3e-07,(F_chiloensis_SAL3-1_index09_h2:1e-08,(F_chiloensis_SAL3-1_index09_h1:1e-07,(F_chiloensis_GP33-1_index…
4	gene76_fragment3	GTR+I+G	678	110	1.000	((((((((((((((((((((F_chiloensis_GP33-1_index10_h3:0.02146009,F_chiloensis_GP33-1_index10_h8:0.01264248):0.00839694,F_virginiana_y33b2-12_index12_h6:2.9e-07)35:0.00409556,(F_virginiana_y33b2-12_index12_h2:1e-08,F_virginiana_y33b2-12_index12_h8:1e-08)23:2.4e-07)26:2.9e-07,(F_virginiana_0477-27-1_index14_h7:1e-08,(F_virginiana_0477-27-1_index14_h6:1e-08,(F_virginiana_0477-27-1_index14_h2:1e-08,F_vi…
4	gene78_fragment4	HKY+I+G	753	102	1.000	((((((((((((F_iturupensis_CFRA1841_index17_h3:0.0053084,F_iturupensis_CFRA1841_index17_h4:0.00522852):0.02180126,(F_virginiana_y33b2-12_index12_h2:0.00503588,(F_virginiana_0477-27-1_index14_h3:0.0161044,F_virginiana_0477-27-1_index14_h4:2.2e-07)77:0.01604329)47:0.0053493)95:0.02176417,(F_iturupensis_CFRA1841_index17_h1:3e-07,(F_iinumae_CFRA2025_index34:0.01063229,F_iinumae_CFRA1853_index35:1e-08)…
4	gene79_fragment3	GTR+I	680	91	1.000	(((((((((((((((((((((F_chiloensis_GP33-1_index10_h5:0.00595304,F_chiloensis_GP33-1_index10_h6:0.00604971)67:0.01815409,(F_virginiana_0477-27-1_index14_h8:1e-08,F_virginiana_0477-27-1_index14_h7:1e-08)61:1e-08):0.00597094,(F_virginiana_y33b2-12_index12_h7:1e-08,F_virginiana_y33b2-12_index12_h6:1e-08)51:1e-08)19:0.01216245,(F_virginiana_0477-27-1_index14_h6:1.6e-07,(F_chiloensis_GP33-1_index10_h7:0…
4	gene80_fragment1	HKY+I+G	1170	102	1.000	(((((((((((((F_moupinensis_CFRA1974_index21_h3:1e-07,F_pentaphylla_CFRA1913_index11:0.00428892):0.0130857,(F_nipponica_CFRA1864_index07:0.00439479,F_nipponica_CFRA1862_index38:0.00423685)92:0.0088348)90:0.00426013,F_moupinensis_CFRA1974_index21_h1:5e-08)47:0.00429095,(F_tibetica_CFRA1907_index18_h4:1e-08,F_gracilis_CFRA1973_index20_h1:0.00868806)0:1e-07)32:5e-08,(F_tibetica_CFRA1907_index18_h3:0.…
4	gene80_fragment9	GTR+I+G	1031	131	1.000	(((((((((((((((F_iturupensis_CFRA1841_index17_h3:0.00841793,F_iturupensis_CFRA1841_index17_h6:0.00405527):0.01720492,F_virginiana_0477-27-1_index14_h7:0.00397073)88:0.0042498,(F_virginiana_0477-27-1_index14_h1:1.6e-07,F_virginiana_0477-27-1_index14_h2:0.0082663)23:0.00410447)36:0.00410148,(F_chiloensis_GP33-1_index10_h4:0.00413974,(((F_virginiana_y33b2-12_index12_h1:1.6e-07,(F_chiloensis_GP33-1_i…
4	gene80_fragment5	HKY+I+G	721	107	1.000	((((((((((((((((((((((((((((F_iturupensis_CFRA1841_index17_h5:1e-08,F_iturupensis_CFRA1841_index17_h6:1e-08):0.01009913,F_virginiana_y33b2-12_index12_h7:0.04917897)93:0.00985369,F_virginiana_y33b2-12_index12_h1:2.3e-07)38:0.00503599,(F_chiloensis_GP33-1_index10_h1:0.0149087,F_chiloensis_GP33-1_index10_h7:2e-07)37:0.00996881)29:0.01506568,(F_virginiana_0477-27-1_index14_h7:0.00996589,F_virginiana_…
4	gene81_fragment3	HKY+I+G	996	129	1.000	((((((((((((((((((((((((F_chinensis_CFRA202_index33:0.00789072,(F_gracilis_CFRA1973_index20_h1:1e-08,(F_corymbosa_CFRA1911_index19_h3:1e-08,((F_corymbosa_CFRA1911_index19_h1:1e-08,(F_moupinensis_CFRA1974_index21_h4:0.00390542,F_pentaphylla_CFRA1913_index11:0.00783867)12:7e-08)2:1e-08,(F_gracilis_CFRA1973_index20_h2:0.00390282,(F_gracilis_CFRA1973_index20_h3:1e-08,F_gracilis_CFRA1973_index20_h4:0.…
4	gene82_fragment5	GTR+I+G	1198	164	1.000	((((((((((((F_virginiana_y33b2-12_index12_h6:1e-08,F_virginiana_y33b2-12_index12_h7:1e-08):0.01284354,F_virginiana_y33b2-12_index12_h5:0.00869853)96:0.00840963,F_virginiana_0477-27-1_index14_h2:0.00423066)37:0.00425947,F_virginiana_0477-27-1_index14_h1:0.01277158)27:0.00413529,(F_iinumae_CFRA2025_index34:0.01272267,F_iinumae_CFRA1853_index35:0.02149399)51:0.00427626)31:0.00838282,F_chiloensis_SAL…
4	gene82_fragment12	GTR+I+G	1070	121	1.000	((((((((((F_chiloensis_GP33-1_index10_h1:0.01183006,F_chiloensis_GP33-1_index10_h2:0.01051663):0.03046922,(F_virginiana_0477-27-1_index14_h5:0.01749808,F_virginiana_0477-27-1_index14_h6:0.02214135)54:0.00477841)93:0.0173364,F_virginiana_0477-27-1_index14_h1:1.8e-07)52:0.00578365,F_virginiana_y33b2-12_index12_h5:0.02290184)18:0.00512048,(F_chiloensis_GP33-1_index10_h7:0.00371221,F_chiloensis_GP33-…
4	gene82_fragment9	GTR+I+G	855	95	1.000	((((((((((((((((F_iturupensis_CFRA1841_index17_h1:1e-08,F_iturupensis_CFRA1841_index17_h2:1e-08):0.01974529,F_virginiana_y33b2-12_index12_h8:0.01308215)88:0.01319268,F_chiloensis_GP33-1_index10_h5:0.04022472)34:5e-08,F_chiloensis_GP33-1_index10_h2:0.00637567)0:5e-08,F_virginiana_y33b2-12_index12_h3:0.02683568)0:0.00653578,(F_iturupensis_CFRA1841_index17_h4:2.4e-07,F_iturupensis_CFRA1841_index17_h…
4	gene83_fragment2	GTR+I+G	878	146	1.000	(((((((((F_iinumae_CFRA2025_index34:0.0071505,F_iinumae_CFRA1853_index35:0.01121898):0.02018246,F_iturupensis_CFRA1841_index17_h1:2.6e-07)100:0.00389338,F_iturupensis_CFRA1841_index17_h5:2e-07)45:0.02796569,(F_moupinensis_CFRA1974_index21_h1:2.6e-07,(F_tibetica_CFRA1907_index18_h1:0.01111074,(F_gracilis_CFRA1973_index20_h1:6e-08,(F_tibetica_CFRA1907_index18_h4:9e-08,(F_gracilis_CFRA1973_index20_h…
4	gene84_fragment1	HKY+I+G	1123	160	1.000	((((((((F_tibetica_CFRA1907_index18_h3:1e-08,F_tibetica_CFRA1907_index18_h4:1e-08):0.01255445,F_tibetica_CFRA1907_index18_h2:0.0030966)100:0.00310956,F_nubicola_CFRA1797_index08:0.00624994)82:0.00308321,(F_corymbosa_CFRA1911_index19_h2:0.00307623,(((F_gracilis_CFRA1973_index20_h1:7e-08,(F_gracilis_CFRA1973_index20_h3:0.00927275,(F_gracilis_CFRA1973_index20_h4:1e-08,F_nipponica_CFRA1864_index07:0.…
4	gene85_fragment4	GTR+I+G	734	103	1.000	((((((((F_iturupensis_CFRA1841_index17_h3:4e-07,F_iturupensis_CFRA1841_index17_h4:0.02251266):0.01797075,F_iturupensis_CFRA1841_index17_h9:0.02713197)80:0.0307658,F_chiloensis_GP33-1_index10_h6:0.01855104)65:0.0100018,(F_iturupensis_CFRA1841_index17_h1:0.01100349,F_iturupensis_CFRA1841_index17_h2:2.5e-07)79:0.02311069)10:0.00541562,((F_virginiana_y33b2-12_index12_h6:0.005506,(F_virginiana_y33b2-1…
4	gene87_fragment7	HKY+I+G	964	126	1.000	((((((((((((((((((F_viridis_CFRA1812_index22:0.01518681,F_viridis_CFRA1597_index36:0.00719183):0.01956845,F_viridis_CFRA1256_index02:1.3e-07)97:0.01884394,(F_vesca_americana_CFRA988_index41:0.00377144,(F_bucharica_CFRA522_index39:0.00370521,(F_bucharica_CFRA520_index35:1e-08,F_bucharica_CFRA1906_index44:0.0037041)79:0.00370006)85:0.00750456)44:0.00367683)98:7e-08,(F_vesca_vesca_CFRA438_index25:0.…
4	gene87_fragment2	GTR+I+G	711	81	1.000	(((((((((((((((((((F_iturupensis_CFRA1841_index17_h3:0.01398871,F_iturupensis_CFRA1841_index17_h4:0.00615375):0.03546347,F_iturupensis_CFRA1841_index17_h6:0.00640799)92:0.02866698,F_virginiana_y33b2-12_index12_h3:0.01373299)58:0.00625197,F_chiloensis_GP33-1_index10_h2:0.03402572)9:2.7e-07,(F_nilgerrensis_CFRA1223_index28:0.01335218,(F_chinensis_CFRA1199_index16:1.3e-07,(F_moupinensis_CFRA1974_ind…
4	gene88_fragment1	GTR+I+G	2124	223	1.000	((((((((((F_iturupensis_CFRA1841_index17_h5:0.00921779,F_iturupensis_CFRA1841_index17_h10:0.02944292):0.03870617,(F_virginiana_y33b2-12_index12_h3:0.00569167,F_virginiana_y33b2-12_index12_h4:1e-07)87:0.01045611)99:0.00955062,(F_chiloensis_GP33-1_index10_h1:0.00536859,(F_chiloensis_GP33-1_index10_h3:0.00953292,F_chiloensis_GP33-1_index10_h4:0.00737521)42:0.0042655)66:0.01194354)51:0.00763683,F_vir…
4	gene89_fragment5	GTR+I+G	827	87	1.000	(((((((((((((F_iturupensis_CFRA1841_index17_h3:1e-08,F_iturupensis_CFRA1841_index17_h8:1e-08):0.03831636,F_chiloensis_SAL3-1_index09_h3:0.00607554)100:1.7e-07,(F_viridis_CFRA1256_index02:0.01924197,((F_vesca_bracteata_CFRA106_index09:4e-08,(F_vesca_bracteata_CFRA107_index13:1e-08,(F_chiloensis_GP33-1_index10_h1:0.01863073,F_chiloensis_GP33-1_index10_h8:0.00632836)62:0.01233837)4:2.2e-07)0:1.3e-07…
4	gene89_fragment3	GTR+I+G	502	45	1.000	(((((((((((((((((((((F_iturupensis_CFRA1841_index17_h1:5.5e-07,F_iturupensis_CFRA1841_index17_h8:0.03039629):0.03996291,(F_chiloensis_GP33-1_index10_h5:5e-07,(F_chiloensis_GP33-1_index10_h6:4.1e-07,F_iturupensis_CFRA1841_index17_h5:0.04349017)52:0.03022029)2:3.2e-07)76:0.01955996,(F_iturupensis_CFRA1841_index17_h4:0.00979656,F_iturupensis_CFRA1841_index17_h2:0.00978287)14:6.4e-07)5:1e-08,F_iturup…
4	gene90_fragment4	HKY+I	542	36	0.994	((((((((((((((((((((((((F_virginiana_y33b2-12_index12_h1:1e-08,F_virginiana_y33b2-12_index12_h2:1e-08):0.01154354,F_virginiana_0477-27-1_index14_h8:1.3e-07)55:0.0115729,F_virginiana_0477-27-1_index14_h6:1.3e-07)24:0.01154804,F_virginiana_0477-27-1_index14_h5:1.9e-07)25:0.01154773,(F_daltoniana_CFRA1685_index15:0.0483503,F_chinensis_CFRA202_index33:0.01157471)1:1.3e-07)30:3.1e-07,(F_moupinensis_CF…
4	gene92_fragment1	SYM+I+G	683	97	1.000	(((((((((((((((((((((((((((((((((((F_virginiana_y33b2-12_index12_h4:0.00600702,(F_virginiana_y33b2-12_index12_h2:0.03232918,F_virginiana_y33b2-12_index12_h3:3e-07)56:0.01313569):0.01322663,F_virginiana_0477-27-1_index14_h7:0.00652994)42:0.00615775,F_virginiana_y33b2-12_index12_h1:0.01263203)31:3e-07,F_virginiana_0477-27-1_index14_h8:0.00630976)20:0.01265233,F_virginiana_0477-27-1_index14_h5:1.5e-…
4	gene93_fragment1	GTR+I+G	808	118	1.000	(((((((((((F_iturupensis_CFRA1841_index17_h9:1e-08,F_iturupensis_CFRA1841_index17_h10:1e-08):0.03323811,F_iturupensis_CFRA1841_index17_h5:0.02148175)100:0.02541299,F_iturupensis_CFRA1841_index17_h2:1.4e-07)41:0.00982462,F_iturupensis_CFRA1841_index17_h3:0.00492839)24:2.4e-07,((F_chiloensis_GP33-1_index10_h5:0.00486905,(F_chiloensis_GP33-1_index10_h7:0.02550713,F_chiloensis_GP33-1_index10_h6:0.015…
4	gene94_fragment2	HKY+I+G	1316	193	1.000	((((((((((((F_iturupensis_CFRA1841_index17_h7:0.00346977,F_iturupensis_CFRA1841_index17_h8:1e-08):0.03980877,F_virginiana_0477-27-1_index14_h7:0.01061086)100:7e-08,F_virginiana_0477-27-1_index14_h6:0.00702891)3:7e-08,F_virginiana_0477-27-1_index14_h5:7e-08)0:0.00700101,(F_iturupensis_CFRA1841_index17_h9:0.01447196,F_iturupensis_CFRA1841_index17_h10:0.02160178)70:0.01817879)8:1.1e-07,(F_virginiana…
4	gene95_fragment5	HKY+I+G	609	105	1.000	((((((((((((F_iturupensis_CFRA1841_index17_h3:1e-08,F_iturupensis_CFRA1841_index17_h9:1e-08):0.02127925,F_iturupensis_CFRA1841_index17_h2:0.01086504)99:0.01032738,(((F_chiloensis_GP33-1_index10_h4:2.7e-07,(F_chiloensis_GP33-1_index10_h6:1e-08,F_chiloensis_GP33-1_index10_h7:1e-08)91:0.01061454)47:0.00532287,(F_virginiana_0477-27-1_index14_h1:0.01095319,F_virginiana_0477-27-1_index14_h2:0.00538803)…
4	gene95_fragment2	GTR+I	520	58	1.000	(((((((((F_chiloensis_GP33-1_index10_h6:1e-08,F_chiloensis_GP33-1_index10_h7:1e-08):0.01111262,F_chiloensis_GP33-1_index10_h8:1.7e-07)64:0.03367914,(F_iinumae_CFRA2025_index34:1.1e-07,(F_iinumae_CFRA1853_index35:1e-08,(F_iturupensis_CFRA1841_index17_h9:2.2e-07,(F_iturupensis_CFRA1841_index17_h10:0.02253583,F_iturupensis_CFRA1841_index17_h5:0.01122998)33:0.01089052)4:2.2e-07)2:1.1e-07)3:1.1e-07)81…
4	gene96_fragment1	HKY+I+G	592	75	1.000	((((((((((((F_chiloensis_GP33-1_index10_h1:1e-08,F_chiloensis_GP33-1_index10_h4:1e-08):0.0285897,(F_iturupensis_CFRA1841_index17_h9:2.6e-07,F_iturupensis_CFRA1841_index17_h10:0.00636623)93:0.01975495)97:0.01277403,F_iturupensis_CFRA1841_index17_h2:1.5e-07)54:0.01314154,(F_iturupensis_CFRA1841_index17_h1:3e-07,(F_iturupensis_CFRA1841_index17_h3:1.1e-07,((F_iinumae_CFRA2025_index34:1e-08,F_iinumae_…
4	gene97_fragment4	GTR+I+G	1001	145	1.000	((((((((((((F_iturupensis_CFRA1841_index17_h3:0.00815638,F_iturupensis_CFRA1841_index17_h9:0.00406713):2.2e-07,F_chiloensis_SAL3-1_index09_h4:0.02927366)27:0.01182424,F_chiloensis_GP33-1_index10_h1:0.02163918)22:0.01276186,F_chiloensis_SAL3-1_index09_h8:0.02456318)19:0.00463546,(F_chiloensis_GP33-1_index10_h3:0.02511337,(F_iturupensis_CFRA1841_index17_h1:0.01678583,F_iturupensis_CFRA1841_index17_…
4	gene97_fragment2	GTR+I+G	540	85	1.000	(((((((((((((((((((((((F_corymbosa_CFRA1911_index19_h1:1e-08,F_gracilis_CFRA1973_index20_h4:1e-08):0.00665675,F_gracilis_CFRA1973_index20_h1:2.9e-07)56:0.00665972,F_corymbosa_CFRA1911_index19_h4:0.00667014)57:1.3e-07,(F_corymbosa_CFRA1911_index19_h3:1e-08,F_gracilis_CFRA1973_index20_h2:1e-08)28:1.6e-07)20:0.00665825,(F_moupinensis_CFRA1974_index21_h1:1e-08,(F_corymbosa_CFRA1911_index19_h2:1e-08,(…
4	gene98_fragment4	HKY+I+G	1256	163	1.000	(((((((((((((((F_virginiana_0477-27-1_index14_h1:1e-08,F_virginiana_0477-27-1_index14_h2:1e-08):0.03268295,F_vesca_vesca_CFRA438_index25:1e-08)100:1e-08,(F_vesca_californica_CFRA371_index21:1e-08,((F_vesca_bracteata_CFRA106_index09:0.00352798,F_vesca_bracteata_CFRA1952_index12:8e-08)58:0.00350841,(F_moschata_CFRA117_index13_h3:0.01433101,(F_orientalis_CFRA1801_index16_h4:0.00703431,((F_orientalis…
4	gene99_fragment3	HKY+I+G	620	83	1.000	((((((((((((((F_iturupensis_CFRA1841_index17_h7:1.6e-07,F_iturupensis_CFRA1841_index17_h10:0.00786945):0.06697684,((F_virginiana_0477-27-1_index14_h4:1.2e-07,F_virginiana_0477-27-1_index14_h7:0.00785989)29:0.00788188,(F_iturupensis_CFRA1841_index17_h9:1.6e-07,F_virginiana_y33b2-12_index12_h4:0.0158108)32:0.00777304)3:1.6e-07)100:0.00777259,((F_virginiana_0477-27-1_index14_h8:1e-08,(F_virginiana_0…
4	gene100_fragment1	K80+I+G	516	77	1.000	((((((((((((((F_orientalis_CFRA1801_index16_h2:0.02341704,(F_orientalis_CFRA1801_index16_h1:0.03955563,F_moschata_CFRA117_index13_h3:0.03952679)1:3.1e-07):2.1e-07,F_moschata_CFRA117_index13_h4:0.0076682)0:0.01681868,F_viridis_CFRA1256_index02:0.04819623)35:0.01589416,F_orientalis_CFRA1801_index16_h4:0.0087924)22:0.02301087,F_orientalis_CFRA1801_index16_h3:0.00787947)23:0.0075585,F_moschata_CFRA11…
4	gene100_fragment2	HKY+I+G	512	65	1.000	(((((((((((((((((((((F_moschata_CFRA117_index13_h6:0.03359562,F_viridis_CFRA1597_index36:5.2e-07):0.0663778,F_viridis_CFRA1256_index02:0.00648339)89:0.02584056,F_nilgerrensis_CFRA1223_index28:3.7e-07)37:0.0078111,(F_virginiana_0477-27-1_index14_h7:1e-08,F_virginiana_0477-27-1_index14_h8:1e-08)54:0.00809568)10:2.9e-07,F_vesca_mexicana_CFRA61_index05:0.00778115)0:2.9e-07,F_vesca_vesca_CFRA438_index…
4	gene101_fragment9	HKY+I+G	582	65	1.000	((((((((((F_iturupensis_CFRA1841_index17_h2:1e-08,F_iturupensis_CFRA1841_index17_h3:1e-08):0.02674442,F_iturupensis_CFRA1841_index17_h10:2.9e-07)100:0.01051202,(((F_iturupensis_CFRA1841_index17_h5:1.2e-07,F_virginiana_y33b2-12_index12_h3:1e-08)0:2.6e-07,(F_iinumae_CFRA1853_index35:1e-08,(F_iturupensis_CFRA1841_index17_h4:1e-08,((F_virginiana_y33b2-12_index12_h2:1e-08,(F_iturupensis_CFRA1841_index…
4	gene102_fragment2	GTR+I+G	1200	186	1.000	(((F_viridis_CFRA1812_index22:0.06526013,F_viridis_CFRA1597_index36:0.05180564):0.02395328,(F_viridis_CFRA1256_index02:0.02237601,(((F_bucharica_CFRA520_index35:1e-07,F_bucharica_CFRA1906_index44:0.0028885)100:0.02946533,(F_bucharica_CFRA522_index39:0.02056245,(F_orientalis_CFRA1801_index16_h4:1e-08,(F_orientalis_CFRA1801_index16_h3:2.3e-07,(F_moschata_CFRA117_index13_h2:1e-08,(F_moschata_CFRA117…
4	gene103_fragment1	GTR+I+G	1123	206	1.000	(((((((((((((((((((((F_chiloensis_GP33-1_index10_h4:0.00542321,F_chiloensis_GP33-1_index10_h5:9e-08):0.01383766,F_chiloensis_GP33-1_index10_h3:0.01372214)100:0.00829819,(F_iturupensis_CFRA1841_index17_h1:0.00813884,F_iturupensis_CFRA1841_index17_h4:2e-07)91:0.01100447)62:2.8e-07,(F_virginiana_y33b2-12_index12_h1:0.01655345,F_virginiana_y33b2-12_index12_h2:9e-08)49:0.0082156)12:0.00461445,(F_virgi…
4	gene104_fragment1	HKY+I+G	867	81	1.000	(((((((((((((((((((((F_iturupensis_CFRA1841_index17_h1:0.01879918,F_iturupensis_CFRA1841_index17_h3:2.5e-07):0.01890739,((F_virginiana_0477-27-1_index14_h1:1e-08,F_virginiana_0477-27-1_index14_h5:1e-08)24:1e-08,(F_virginiana_y33b2-12_index12_h1:0.0254069,F_virginiana_0477-27-1_index14_h6:1e-08)3:1e-08)10:0.00609453)83:0.00641771,F_virginiana_y33b2-12_index12_h4:0.01902704)14:0.00613515,F_virginia…
4	gene104_fragment3	GTR+I+G	859	87	1.000	((((((((((((((((((F_iturupensis_CFRA1841_index17_h5:1e-08,F_iturupensis_CFRA1841_index17_h10:1e-08):0.02776382,((F_virginiana_y33b2-12_index12_h5:0.01226975,(F_virginiana_y33b2-12_index12_h2:0.00652992,(F_virginiana_y33b2-12_index12_h7:0.01238289,F_virginiana_y33b2-12_index12_h6:0.01257534)15:0.00586112)37:0.01306494)19:0.00636665,(F_virginiana_y33b2-12_index12_h3:0.01873431,(F_virginiana_y33b2-1…
4	gene105_fragment2	GTR+I+G	1236	203	1.000	(((((((((((F_chiloensis_GP33-1_index10_h1:6e-08,F_chiloensis_GP33-1_index10_h4:0.00279852):0.03159287,F_virginiana_0477-27-1_index14_h5:0.00346026)100:0.00854037,(F_virginiana_0477-27-1_index14_h6:0.00858192,F_virginiana_0477-27-1_index14_h8:0.00274111)66:0.00646283)42:0.00217563,(F_iturupensis_CFRA1841_index17_h8:0.00574059,F_iturupensis_CFRA1841_index17_h9:0.00280652)86:0.01153629)3:9e-08,((F_i…
4	gene106_fragment2	HKY+I+G	1208	170	1.000	(((((((F_orientalis_CFRA1801_index16_h3:0.00331904,(F_mandshurica_CFRA1947_index07:1e-08,F_moschata_CFRA117_index13_h2:0.03097835)25:1e-08):0.00328058,(F_orientalis_CFRA1801_index16_h1:0.00331737,(F_orientalis_CFRA1801_index16_h4:1e-08,F_orientalis_CFRA1801_index16_h2:0.00331737)7:8e-08)15:8e-08)53:0.00991427,F_moschata_CFRA117_index13_h1:1.9e-07)79:0.02288982,(F_viridis_CFRA1256_index02:0.041817…
4	gene107_fragment2	HKY+I+G	1156	130	1.000	((((((((((((((F_iturupensis_CFRA1841_index17_h3:1.6e-07,F_iturupensis_CFRA1841_index17_h5:0.02422429):0.03958115,(F_virginiana_0477-27-1_index14_h3:0.01541712,(F_virginiana_y33b2-12_index12_h8:0.02373782,(((F_chiloensis_GP33-1_index10_h1:0.0257449,F_chiloensis_GP33-1_index10_h4:0.03760182)34:0.00340801,(F_virginiana_y33b2-12_index12_h5:0.01224497,F_virginiana_0477-27-1_index14_h1:0.03121414)10:0.…
4	gene108_fragment1	GTR+I+G	519	56	1.000	((((((((F_viridis_CFRA1812_index22:1.8e-07,F_viridis_CFRA1597_index36:0.00710037):0.02146238,F_viridis_CFRA1256_index02:2.6e-07)69:0.04464014,(F_nilgerrensis_CFRA1223_index28:0.01455079,(F_chiloensis_SAL3-1_index09_h3:2.9e-07,((((F_virginiana_y33b2-12_index12_h1:1e-08,F_virginiana_y33b2-12_index12_h4:1e-08)66:0.00736714,(F_chiloensis_GP33-1_index10_h8:1e-08,(F_virginiana_0477-27-1_index14_h8:1e-0…
4	gene109_fragment2	GTR+I+G	1142	174	1.000	((((((((((((((F_iturupensis_CFRA1841_index17_h9:0.007293,F_iturupensis_CFRA1841_index17_h10:0.00362641):0.0072194,F_iturupensis_CFRA1841_index17_h4:0.00362999)48:0.00351623,(F_iinumae_CFRA1853_index35:0.03339244,F_iinumae_CFRA2025_index34:0.00351118)59:0.00365846)20:0.00723831,(F_iturupensis_CFRA1841_index17_h3:0.02233377,((F_virginiana_y33b2-12_index12_h3:0.00218773,F_virginiana_y33b2-12_index12…
4	gene110_fragment2	GTR+I+G	855	99	1.000	(((((((((((((F_iturupensis_CFRA1841_index17_h6:1e-08,F_iturupensis_CFRA1841_index17_h8:1e-08):0.01630894,(F_virginiana_y33b2-12_index12_h4:2e-07,F_virginiana_y33b2-12_index12_h6:0.00524396)74:0.01063888)92:0.01055959,((F_iinumae_CFRA2025_index34:1e-08,F_iinumae_CFRA1853_index35:1e-08)69:0.01051082,((F_chiloensis_GP33-1_index10_h3:0.01042393,(F_virginiana_y33b2-12_index12_h2:8e-08,F_virginiana_y33…
4	gene111_fragment1	HKY+I+G	1083	161	1.000	((((((((((((((((((F_chiloensis_GP33-1_index10_h2:0.018626,F_chiloensis_GP33-1_index10_h7:2.2e-07):0.01497903,F_chiloensis_GP33-1_index10_h8:0.01123793)78:0.01115297,(F_chiloensis_SAL3-1_index09_h4:0.00727712,F_chiloensis_SAL3-1_index09_h5:1.5e-07)44:0.00374132)59:0.00720762,(F_iturupensis_CFRA1841_index17_h1:7e-08,(F_iturupensis_CFRA1841_index17_h2:0.00366756,F_iturupensis_CFRA1841_index17_h9:0.0…
4	gene113_fragment2	HKY+I+G	1165	126	1.000	(((((((((((((((((((F_virginiana_0477-27-1_index14_h2:1e-08,F_virginiana_0477-27-1_index14_h3:1e-08):0.05487986,(((F_iinumae_CFRA2025_index34:1e-08,F_iinumae_CFRA1853_index35:1e-08)96:0.02436376,(F_iturupensis_CFRA1841_index17_h2:0.02254415,F_iturupensis_CFRA1841_index17_h10:2e-07)94:0.02952389)52:0.01030116,((F_virginiana_y33b2-12_index12_h7:1.5e-07,F_virginiana_y33b2-12_index12_h8:0.01071806)99:…
4	gene114_fragment1	HKY+I+G	1318	156	1.000	((((((F_moschata_CFRA117_index13_h1:0.01366903,F_viridis_CFRA1812_index22:0.01715596):0.00302983,F_viridis_CFRA1597_index36:0.01369294)71:0.00691079,F_viridis_CFRA1256_index02:0.00672057)83:0.03195206,(F_daltoniana_CFRA1685_index15:0.03209629,(((F_gracilis_CFRA1973_index20_h1:8e-08,(F_moupinensis_CFRA1974_index21_h3:0.00334328,F_gracilis_CFRA1973_index20_h2:1e-08)23:8e-08)58:0.00333613,((F_moupin…
4	gene116_fragment3	GTR+I+G	932	120	1.000	((((((((((((((((((((F_iturupensis_CFRA1841_index17_h5:2.4e-07,F_iturupensis_CFRA1841_index17_h8:0.03091723):0.0309672,((F_iturupensis_CFRA1841_index17_h9:1.6e-07,F_iturupensis_CFRA1841_index17_h3:0.02539395)49:0.00490228,((F_iturupensis_CFRA1841_index17_h7:0.01542488,F_iturupensis_CFRA1841_index17_h10:0.00468681)75:0.01528906,(F_iturupensis_CFRA1841_index17_h1:0.00992484,(F_iturupensis_CFRA1841_i…
4	gene116_fragment1	HKY+I+G	627	76	1.000	((((((((((((((((((((F_iturupensis_CFRA1841_index17_h9:1e-08,F_iturupensis_CFRA1841_index17_h10:1e-08):0.02551903,(F_chiloensis_GP33-1_index10_h1:1e-08,F_chiloensis_GP33-1_index10_h2:1e-08)84:0.01279408)94:3.1e-07,(((F_chiloensis_GP33-1_index10_h5:1e-08,F_virginiana_y33b2-12_index12_h8:2.7e-07)3:1.5e-07,(F_chiloensis_GP33-1_index10_h6:1e-08,((F_iinumae_CFRA2025_index34:1e-08,F_iinumae_CFRA1853_ind…
4	gene117_fragment4	GTR+I+G	508	67	1.000	(((((((F_iturupensis_CFRA1841_index17_h5:0.0075096,F_iturupensis_CFRA1841_index17_h6:0.0076993):0.01559706,F_iturupensis_CFRA1841_index17_h7:0.00762003)82:2.6e-07,F_iinumae_CFRA2025_index34:0.03183831)23:0.00763902,(F_iturupensis_CFRA1841_index17_h1:2.2e-07,F_iturupensis_CFRA1841_index17_h2:0.02447566)21:0.00808709)30:0.01316626,F_vesca_bracteata_CFRA107_index13:0.01084618)54:0.01323709,(F_vesca_…
4	gene118_fragment3	GTR+I+G	986	115	1.000	(((((((((F_chiloensis_GP33-1_index10_h3:0.00755938,F_chiloensis_GP33-1_index10_h4:0.00269508):0.02715722,(F_virginiana_y33b2-12_index12_h4:0.01862192,F_virginiana_y33b2-12_index12_h2:0.00453928)10:2.5e-07)96:0.00929776,((F_iturupensis_CFRA1841_index17_h4:0.00930513,F_iturupensis_CFRA1841_index17_h6:1.7e-07)89:0.0184843,(F_virginiana_y33b2-12_index12_h7:0.00453617,((F_chiloensis_GP33-1_index10_h2:…
4	gene119_fragment5	HKY+I+G	504	64	1.000	((((((((F_iturupensis_CFRA1841_index17_h2:1e-08,F_iturupensis_CFRA1841_index17_h4:1e-08):0.01961478,F_iinumae_CFRA2025_index34:4.2e-07)78:0.00957781,(F_iinumae_CFRA1853_index35:0.02974711,F_iturupensis_CFRA1841_index17_h6:0.05100027)10:4.2e-07)58:0.01050623,(F_iturupensis_CFRA1841_index17_h5:0.00962061,((F_iturupensis_CFRA1841_index17_h1:1.7e-07,((F_virginiana_y33b2-12_index12_h1:0.00931016,F_vir…
4	gene119_fragment2	GTR+I+G	620	92	1.000	((((((((((((((((((((((F_iturupensis_CFRA1841_index17_h9:1e-08,F_iturupensis_CFRA1841_index17_h10:1e-08):0.03228877,(F_iturupensis_CFRA1841_index17_h1:0.0268304,F_iturupensis_CFRA1841_index17_h8:1.6e-07)37:0.01123828)100:0.00446545,(F_chiloensis_SAL3-1_index09_h3:5.3e-07,(F_chiloensis_SAL3-1_index09_h2:3.1e-07,F_chiloensis_SAL3-1_index09_h1:0.02143805)28:0.00526238)24:0.01044378)23:0.00529401,(F_v…
4	gene121_fragment1	GTR+I+G	999	135	1.000	((((((((((((((F_viridis_CFRA1812_index22:2.1e-07,F_viridis_CFRA1597_index36:0.00375382):0.03083274,((F_corymbosa_CFRA1911_index19_h3:2.1e-07,F_corymbosa_CFRA1911_index19_h4:0.00376722)52:0.00376967,(F_chinensis_CFRA202_index33:0.00755362,(F_chinensis_CFRA1199_index16:0.01529286,((F_corymbosa_CFRA1911_index19_h1:0.00376781,F_pentaphylla_CFRA1913_index11:0.00377009)17:7e-08,(F_gracilis_CFRA1973_ind…
4	gene124_fragment6	GTR+I+G	941	143	1.000	((((((((F_chiloensis_GP33-1_index10_h3:0.00343021,F_chiloensis_GP33-1_index10_h6:0.00329141):0.03904362,(F_virginiana_y33b2-12_index12_h2:0.00337891,F_virginiana_y33b2-12_index12_h7:0.00337806)40:0.00346804)100:0.00332871,F_iturupensis_CFRA1841_index17_h3:1.2e-07)6:1.2e-07,(F_chiloensis_GP33-1_index10_h1:0.00333206,F_chiloensis_GP33-1_index10_h8:0.00675993)44:0.00675422)3:0.00331838,(((((F_virgin…
4	gene124_fragment7	GTR+I+G	707	119	1.000	((((((((((((((F_virginiana_y33b2-12_index12_h1:1e-08,F_virginiana_y33b2-12_index12_h2:1e-08):0.01501804,(F_virginiana_0477-27-1_index14_h1:0.00746181,F_virginiana_0477-27-1_index14_h5:2.6e-07)78:0.00744146)97:2.6e-07,(F_virginiana_y33b2-12_index12_h7:1e-08,F_virginiana_y33b2-12_index12_h8:1e-08)77:0.00747342)24:0.00372386,((F_chiloensis_GP33-1_index10_h2:0.00693579,(F_chiloensis_GP33-1_index10_h5…
4	gene125_fragment3	GTR+I+G	996	131	1.000	((((((((((((((F_virginiana_0477-27-1_index14_h1:0.00455411,F_virginiana_0477-27-1_index14_h2:0.01891227):0.01430922,(F_virginiana_y33b2-12_index12_h1:0.00455791,F_virginiana_y33b2-12_index12_h5:0.0095478)81:0.00939383)74:0.00484557,F_virginiana_0477-27-1_index14_h5:0.00935)37:0.0149057,(F_chiloensis_GP33-1_index10_h1:0.00903978,F_chiloensis_GP33-1_index10_h5:0.01469391)65:0.00957998)57:0.014659,(…
4	gene126_fragment2	GTR+I+G	1183	179	1.000	((((((((((((((F_chiloensis_GP33-1_index10_h1:0.0062409,F_chiloensis_GP33-1_index10_h2:5.7e-07):0.0126573,F_chiloensis_GP33-1_index10_h8:0.0062655)83:0.00628244,F_virginiana_y33b2-12_index12_h4:0.0020669)71:2e-08,((F_iturupensis_CFRA1841_index17_h5:0.00208131,F_iturupensis_CFRA1841_index17_h7:0.00416022)64:0.00414238,(F_virginiana_y33b2-12_index12_h2:0.00839277,F_virginiana_y33b2-12_index12_h3:7e-…
4	gene128_fragment5	GTR+I+G	1044	167	1.000	(((((((F_viridis_CFRA1256_index02:0.01361586,(F_moschata_CFRA117_index13_h6:0.00704614,(F_viridis_CFRA1597_index36:0.02053875,F_viridis_CFRA1812_index22:0.02666463)54:0.01904982)42:0.00643627):0.03335739,(F_virginiana_y33b2-12_index12_h4:0.02909684,F_virginiana_y33b2-12_index12_h1:0.01439899)48:0.02597541)88:0.00456937,(F_virginiana_0477-27-1_index14_h8:0.02307406,((F_virginiana_y33b2-12_index12_…
4	gene129_fragment4	GTR+I+G	991	160	1.000	(((((((((((((((F_chiloensis_GP33-1_index10_h1:9e-08,F_chiloensis_GP33-1_index10_h2:0.00335162):0.02563358,(F_virginiana_y33b2-12_index12_h2:0.00956045,F_virginiana_y33b2-12_index12_h7:0.01466368)48:0.01037237)99:0.0092446,F_virginiana_0477-27-1_index14_h7:9e-08)36:9e-08,F_virginiana_0477-27-1_index14_h8:0.00336542)2:0.00389448,(F_iturupensis_CFRA1841_index17_h2:0.01070378,F_iturupensis_CFRA1841_i…
4	gene132_fragment1	HKY+I+G	572	98	1.000	(((((((((((((((((((((F_virginiana_0477-27-1_index14_h5:1e-08,F_virginiana_0477-27-1_index14_h8:1e-08):0.00516253,(F_virginiana_0477-27-1_index14_h6:0.01596476,(F_virginiana_0477-27-1_index14_h2:0.00522804,F_virginiana_0477-27-1_index14_h7:3.1e-07)70:0.01042484)7:2.8e-07)76:0.01569291,(F_iturupensis_CFRA1841_index17_h7:1e-08,F_iturupensis_CFRA1841_index17_h10:1e-08)81:0.01029488)48:2.5e-07,(F_chil…
4	gene133_fragment3	GTR+I+G	1171	177	1.000	(((((((F_bucharica_CFRA520_index35:0.03750385,F_bucharica_CFRA1906_index44:0.03388909):0.02790726,F_bucharica_CFRA522_index39:0.00798256)84:0.01581872,(F_orientalis_CFRA1801_index16_h1:0.00772367,(F_moschata_CFRA117_index13_h4:2.2e-07,F_moschata_CFRA117_index13_h5:0.03188105)49:0.01556343)8:2.2e-07)33:0.00380713,((F_virginiana_y33b2-12_index12_h4:0.01196407,(F_virginiana_y33b2-12_index12_h5:0.019…
4	gene134_fragment2	GTR+I+G	738	94	1.000	(Drymocallis_glandulous_index40:0.10977822,F_nilgerrensis_CFRA1223_index28:0.02831198,(F_nipponica_CFRA1864_index07:2.9e-07,((F_moschata_CFRA117_index13_h5:2.5e-07,((F_bucharica_CFRA1906_index44:0.00589037,(F_viridis_CFRA1597_index36:2.2e-07,(F_viridis_CFRA1812_index22:0.00566746,F_viridis_CFRA1256_index02:1.4e-07)76:0.01153512)97:0.02948604)64:0.00554261,((F_chiloensis_SAL3-1_index09_h7:2.2e-07,…
4	gene135_fragment3	GTR+I+G	1254	132	1.000	(((((((((((((((F_tibetica_CFRA1907_index18_h1:1.5e-07,F_tibetica_CFRA1907_index18_h3:0.00464865):0.014493,F_pentaphylla_CFRA1913_index11:0.01938684)95:0.00914792,F_moupinensis_CFRA1974_index21_h4:1e-07)52:1e-07,F_moupinensis_CFRA1974_index21_h3:0.00935042)11:0.01404425,F_tibetica_CFRA1907_index18_h2:0.01408465)70:1.5e-07,F_corymbosa_CFRA1911_index19_h3:1e-07)9:0.00459838,F_moupinensis_CFRA1974_in…
4	gene136_fragment3	GTR+I+G	859	94	1.000	((((((((((((((((F_virginiana_0477-27-1_index14_h2:1e-08,F_virginiana_0477-27-1_index14_h3:1e-08):0.01283209,F_virginiana_0477-27-1_index14_h4:0.00666727)78:0.01329122,((F_virginiana_0477-27-1_index14_h5:0.01249588,F_virginiana_0477-27-1_index14_h6:2.3e-07)82:0.02636226,(F_virginiana_0477-27-1_index14_h1:1.9e-07,(F_virginiana_0477-27-1_index14_h7:0.02592442,F_virginiana_0477-27-1_index14_h8:2.3e-0…
4	gene137_fragment1	HKY+I+G	771	83	1.000	((((((((((((F_tibetica_CFRA1907_index18_h3:1e-08,F_tibetica_CFRA1907_index18_h4:0.00584443):0.01179453,(F_tibetica_CFRA1907_index18_h1:0.01172778,F_nubicola_CFRA1797_index08:0.01847758)49:0.01203086)74:2.6e-07,(F_daltoniana_CFRA1685_index15:0.02997926,(F_corymbosa_CFRA1911_index19_h1:1e-08,(F_moupinensis_CFRA1974_index21_h4:1e-08,(F_moupinensis_CFRA1974_index21_h3:1e-08,F_tibetica_CFRA1907_index1…
4	gene138_fragment4	GTR+I+G	1643	263	1.000	(((((((((((F_iturupensis_CFRA1841_index17_h2:0.00700697,F_iturupensis_CFRA1841_index17_h3:0.00971312):0.02775054,F_chiloensis_GP33-1_index10_h3:0.00744831)96:0.00210698,(F_virginiana_0477-27-1_index14_h5:0.00237603,F_virginiana_0477-27-1_index14_h6:0.0023472)90:0.01207668)20:0.00236325,((F_chiloensis_GP33-1_index10_h2:0.00986593,(F_chiloensis_GP33-1_index10_h6:0.01653218,F_chiloensis_GP33-1_index…
4	gene140_fragment2	SYM+I+G	1392	141	1.000	(((((((((((((((((F_iturupensis_CFRA1841_index17_h4:0.00972757,F_iturupensis_CFRA1841_index17_h5:0.00971011):0.00551143,F_iturupensis_CFRA1841_index17_h2:0.01907524)79:0.03045691,F_chiloensis_GP33-1_index10_h2:0.02961456)93:0.00512315,(F_chiloensis_GP33-1_index10_h8:0.02466947,(F_virginiana_0477-27-1_index14_h4:0.01507362,F_virginiana_0477-27-1_index14_h6:0.0148285)48:0.01554566)13:0.00531449)34:0…
4	gene140_fragment5	HKY+I+G	1314	130	1.000	(((((((((((F_iturupensis_CFRA1841_index17_h7:0.00442778,F_iturupensis_CFRA1841_index17_h8:0.0044269):0.01796952,(F_iinumae_CFRA2025_index34:1e-08,F_iinumae_CFRA1853_index35:0.00436773)72:0.00440416)99:0.01818227,F_iturupensis_CFRA1841_index17_h2:0.00417018)91:0.00910146,F_iturupensis_CFRA1841_index17_h6:1e-07)64:0.00881383,F_iturupensis_CFRA1841_index17_h3:1e-08)65:5e-08,(F_nilgerrensis_CFRA1223_…
4	gene141_fragment5	GTR+I+G	614	85	1.000	((((((((((((((F_chiloensis_GP33-1_index10_h1:0.03391723,F_chiloensis_GP33-1_index10_h8:0.00360157):0.03432278,(F_virginiana_y33b2-12_index12_h5:1e-08,F_virginiana_y33b2-12_index12_h6:1e-08)69:0.0060526)50:0.00614368,((F_chiloensis_SAL3-1_index09_h1:1e-08,F_chiloensis_SAL3-1_index09_h2:1e-08)48:0.01198036,(F_virginiana_0477-27-1_index14_h2:0.00611741,(F_virginiana_y33b2-12_index12_h7:1e-08,(F_virg…
4	gene143_fragment7	GTR+I+G	1573	177	1.000	((((((((((((((((((((F_corymbosa_CFRA1911_index19_h2:1e-08,(F_gracilis_CFRA1973_index20_h4:5e-08,F_gracilis_CFRA1973_index20_h1:0.00736546)50:0.00368831):0.00736142,F_chinensis_CFRA202_index33:5e-08)53:5e-08,F_corymbosa_CFRA1911_index19_h1:0.00368667)16:0.00366566,F_moupinensis_CFRA1974_index21_h2:5e-08)23:0.00736392,F_tibetica_CFRA1907_index18_h2:0.00372279)55:5e-08,(F_nubicola_CFRA1797_index08:1…
4	gene143_fragment3	HKY+I+G	999	88	1.000	((((((((F_viridis_CFRA1812_index22:1e-08,F_viridis_CFRA1597_index36:1e-08):0.00948664,F_viridis_CFRA1256_index02:0.02938429)90:0.01432123,(F_iturupensis_CFRA1841_index17_h8:1e-08,F_iturupensis_CFRA1841_index17_h9:1e-08)83:0.00935791)84:2.2e-07,((F_virginiana_0477-27-1_index14_h7:0.00935993,((F_virginiana_0477-27-1_index14_h8:9e-08,(F_iturupensis_CFRA1841_index17_h6:0.00467565,F_iturupensis_CFRA18…
4	gene143_fragment6	GTR+I+G	866	81	1.000	(((((((((((((((((((F_viridis_CFRA1812_index22:2.7e-07,F_viridis_CFRA1256_index02:0.00650272):0.0131988,F_viridis_CFRA1597_index36:1.6e-07)70:0.02690742,(F_moschata_CFRA117_index13_h6:5e-08,(F_vesca_bracteata_CFRA106_index09:1e-08,(F_nilgerrensis_CFRA1223_index28:0.02028829,(F_virginiana_0477-27-1_index14_h2:0.00659807,F_moschata_CFRA117_index13_h1:1.6e-07)26:0.00656174)0:1.1e-07)0:5e-08)0:5e-08)9…
4	gene144_fragment3	GTR+I+G	1028	102	1.000	((((((((((((((((((((F_iturupensis_CFRA1841_index17_h2:0.00679775,F_iturupensis_CFRA1841_index17_h9:0.00427507):0.01779923,F_iinumae_CFRA2025_index34:0.02144944)84:0.00653396,F_iinumae_CFRA1853_index35:1.5e-07)48:0.02266881,(F_virginiana_y33b2-12_index12_h2:2e-07,F_virginiana_y33b2-12_index12_h6:0.00551748)61:0.0168148)84:1.5e-07,(F_daltoniana_CFRA1685_index15:0.02947754,(F_virginiana_y33b2-12_ind…
4	gene146_fragment4	GTR+I+G	1293	214	1.000	((((((((((((F_corymbosa_CFRA1911_index19_h4:1e-07,(F_corymbosa_CFRA1911_index19_h1:0.00657732,F_gracilis_CFRA1973_index20_h4:0.00325189)66:0.00647852):1e-07,F_gracilis_CFRA1973_index20_h3:0.00322936)17:0.00648752,F_corymbosa_CFRA1911_index19_h3:7e-08)66:0.00647426,(F_nipponica_CFRA1864_index07:1e-07,F_nipponica_CFRA1862_index38:0.01320441)59:0.00328423)40:0.00327397,(F_moupinensis_CFRA1974_index2…
4	gene147_fragment2	HKY+I+G	1318	154	1.000	((((((((((((F_iturupensis_CFRA1841_index17_h7:1.6e-07,F_iturupensis_CFRA1841_index17_h8:0.01759283):0.05162024,F_iturupensis_CFRA1841_index17_h10:0.04929415)98:0.01887522,(F_iturupensis_CFRA1841_index17_h5:0.00594049,((F_virginiana_y33b2-12_index12_h1:0.01930614,F_virginiana_y33b2-12_index12_h2:0.0041788)98:0.04935768,(F_chiloensis_GP33-1_index10_h4:0.01512674,(F_chiloensis_GP33-1_index10_h3:6e-0…
4	gene148_fragment1	GTR+I+G	535	74	1.000	((((((((((((((((((F_iturupensis_CFRA1841_index17_h3:0.03006068,F_iturupensis_CFRA1841_index17_h4:2.7e-07):0.00934823,F_iturupensis_CFRA1841_index17_h7:0.06062997)69:0.01967533,F_chiloensis_GP33-1_index10_h2:9e-08)59:9e-08,F_chiloensis_GP33-1_index10_h3:0.0093909)17:0.02888785,F_virginiana_0477-27-1_index14_h1:0.01956924)58:9e-08,F_virginiana_0477-27-1_index14_h5:9e-08)6:0.01916605,(F_virginiana_y…
4	gene149_fragment1	GTR+I+G	1145	117	1.000	((((((((((((F_iturupensis_CFRA1841_index17_h3:1e-08,F_iturupensis_CFRA1841_index17_h6:1e-08):0.03019558,(F_iinumae_CFRA2025_index34:0.01924388,F_iinumae_CFRA1853_index35:1.4e-07)92:0.01950603)100:9e-08,F_chiloensis_GP33-1_index10_h4:0.01447401)8:1.4e-07,F_virginiana_y33b2-12_index12_h4:0.01449462)1:0.00468494,(((F_virginiana_y33b2-12_index12_h1:0.02098004,F_iturupensis_CFRA1841_index17_h2:0.03632…
4	gene150_fragment3	HKY+I+G	1285	144	1.000	((((((((((F_moschata_CFRA117_index13_h1:0.00889063,F_viridis_CFRA1812_index22:0.00892878):0.00992654,F_viridis_CFRA1597_index36:0.01261772)90:0.01370552,F_viridis_CFRA1256_index02:0.00521668)82:0.01703642,F_corymbosa_CFRA1911_index19_h2:5e-08)82:5e-08,((F_chinensis_CFRA202_index33:0.00439366,(((F_gracilis_CFRA1973_index20_h3:1e-08,F_gracilis_CFRA1973_index20_h4:1e-08)80:0.00445508,(F_nipponica_CF…
4	gene151_fragment1	HKY+I+G	838	91	1.000	((((((((((((((((((((F_chiloensis_GP33-1_index10_h2:0.00612346,F_virginiana_0477-27-1_index14_h2:0.006207):0.01224528,F_iturupensis_CFRA1841_index17_h9:0.01253858)46:0.005919,(F_iturupensis_CFRA1841_index17_h10:0.00604902,(F_virginiana_y33b2-12_index12_h5:1e-07,F_virginiana_0477-27-1_index14_h1:0.01846827)4:2.4e-07)13:0.00602048)11:2.4e-07,F_chiloensis_GP33-1_index10_h8:0.01237131)0:0.01223049,(F_…
4	gene154_fragment6	HKY+I+G	614	47	1.000	((((((((((((((F_virginiana_0477-27-1_index14_h7:1e-08,F_virginiana_0477-27-1_index14_h8:1e-08):1.4e-07,F_virginiana_y33b2-12_index12_h4:1e-08)25:0.00753982,F_iturupensis_CFRA1841_index17_h2:9e-08)55:1.4e-07,(F_iturupensis_CFRA1841_index17_h8:9e-08,(F_virginiana_y33b2-12_index12_h3:2.7e-07,(F_chiloensis_GP33-1_index10_h5:1e-08,F_chiloensis_GP33-1_index10_h6:1e-08)74:0.01510955)8:2.3e-07)7:9e-08)5:…
4	gene155_fragment4	GTR+I+G	997	136	1.000	(((((((((((F_iturupensis_CFRA1841_index17_h2:0.0036148,F_iturupensis_CFRA1841_index17_h10:2.2e-07):0.01095646,(F_virginiana_y33b2-12_index12_h3:1.4e-07,F_virginiana_y33b2-12_index12_h6:0.0072539)65:0.00716969)95:0.00369616,F_chiloensis_GP33-1_index10_h5:1.8e-07)35:0.00360164,(F_virginiana_y33b2-12_index12_h5:0.00367653,(F_iturupensis_CFRA1841_index17_h9:0.01495505,F_iturupensis_CFRA1841_index17_h…
4	gene155_fragment1	GTR+I+G	671	97	1.000	((((((F_virginiana_y33b2-12_index12_h6:2e-07,(F_virginiana_y33b2-12_index12_h7:2.3e-07,F_virginiana_y33b2-12_index12_h8:0.00601481)56:0.00604723):0.02450925,F_iturupensis_CFRA1841_index17_h9:0.00603839)77:1.3e-07,((F_chiloensis_SAL3-1_index09_h1:0.01269938,F_chiloensis_SAL3-1_index09_h2:1.3e-07)75:0.01911761,(F_chiloensis_GP33-1_index10_h3:0.01904987,F_iturupensis_CFRA1841_index17_h2:0.01208091)2…
4	gene156_fragment4	GTR+I+G	742	100	1.000	(((((((((((((((F_iturupensis_CFRA1841_index17_h4:0.00526917,F_iturupensis_CFRA1841_index17_h5:3.2e-07):0.0159924,F_iturupensis_CFRA1841_index17_h9:1e-08)96:0.01603733,(F_iinumae_CFRA2025_index34:0.02114799,F_iinumae_CFRA1853_index35:1e-08)71:0.00517097)92:2.9e-07,((F_iturupensis_CFRA1841_index17_h6:1e-08,F_iturupensis_CFRA1841_index17_h10:1e-08)100:0.02801111,(F_chiloensis_GP33-1_index10_h5:1e-08…
4	gene157_fragment1	GTR+I+G	1149	184	1.000	(((((((((((((((((((((((F_chiloensis_GP33-1_index10_h4:0.00640146,F_chiloensis_GP33-1_index10_h6:0.0205279):0.02445232,F_virginiana_y33b2-12_index12_h3:0.00331911)69:0.00321881,F_virginiana_y33b2-12_index12_h6:1.3e-07)4:0.00986293,F_virginiana_y33b2-12_index12_h7:1.3e-07)19:0.01317549,F_chiloensis_GP33-1_index10_h3:0.01317979)25:1e-07,(F_virginiana_y33b2-12_index12_h4:7e-08,(F_virginiana_y33b2-12_…
4	gene158_fragment2	HKY+I+G	1269	141	1.000	(((((((((((((((F_vesca_bracteata_CFRA1334_index10:0.00413567,F_vesca_bracteata_CFRA107_index13:0.00411835):0.00413405,F_vesca_vesca_CFRA1967_index19:1e-08)68:0.00413944,F_vesca_bracteata_CFRA456_index29:0.00410551)55:0.00416249,F_vesca_americana_CFRA988_index41:1e-07)60:5e-08,F_vesca_bracteata_CFRA1952_index12:5e-08)6:1e-07,(F_vesca_californica_CFRA371_index21:0.01245511,F_vesca_bracteata_CFRA106…
4	gene159_fragment3	GTR+I+G	1284	117	1.000	(((((((((((((F_iturupensis_CFRA1841_index17_h5:0.01496561,F_iturupensis_CFRA1841_index17_h6:0.01098886):0.02268172,F_iinumae_CFRA1853_index35:1e-08)89:5e-08,F_iinumae_CFRA2025_index34:5e-08)17:0.00363443,(F_virginiana_y33b2-12_index12_h6:5e-08,(F_chiloensis_GP33-1_index10_h3:0.01499077,F_chiloensis_GP33-1_index10_h8:5e-08)39:0.00368015)3:1.4e-07)49:9e-08,F_virginiana_y33b2-12_index12_h5:0.0036354…
4	gene159_fragment8	GTR+I+G	773	92	1.000	(((((((((((((((((F_chiloensis_GP33-1_index10_h3:0.00577353,F_chiloensis_GP33-1_index10_h4:0.02593155):0.03249858,F_chiloensis_SAL3-1_index09_h1:4e-08)51:4e-08,F_chiloensis_GP33-1_index10_h2:0.03259354)4:1.6e-07,F_chiloensis_SAL3-1_index09_h4:1e-08)3:0.01920933,F_chiloensis_SAL3-1_index09_h5:0.00635119)53:0.01271747,F_virginiana_0477-27-1_index14_h1:8e-08)32:8e-08,F_chiloensis_SAL3-1_index09_h3:4e…
4	gene160_fragment1	GTR+I+G	1101	162	1.000	((((((((F_viridis_CFRA1812_index22:0.0333197,F_viridis_CFRA1597_index36:0.00587839):0.02459825,F_viridis_CFRA1256_index02:0.01172753)99:0.01931975,((F_moschata_CFRA117_index13_h2:1e-08,F_moschata_CFRA117_index13_h3:1e-08)80:0.00370806,((F_orientalis_CFRA1801_index16_h1:1.1e-07,(F_orientalis_CFRA1801_index16_h2:1e-08,F_mandshurica_CFRA1947_index07:7e-08)23:1e-08)59:0.00368543,(F_orientalis_CFRA180…
4	gene162_fragment5	HKY+I+G	826	86	0.999	((((((((((((((F_iturupensis_CFRA1841_index17_h1:0.00990524,F_iturupensis_CFRA1841_index17_h9:2.3e-07):0.02535494,(F_chiloensis_SAL3-1_index09_h4:1e-08,(F_chiloensis_SAL3-1_index09_h3:1e-08,(F_virginiana_y33b2-12_index12_h6:0.01526741,(F_virginiana_0477-27-1_index14_h2:0.00497012,((F_chiloensis_GP33-1_index10_h1:2.7e-07,F_chiloensis_GP33-1_index10_h2:0.00504886)45:0.00999555,(F_virginiana_y33b2-12…
4	gene163_fragment1	GTR+I+G	799	129	1.000	((((((((((((((((((F_iturupensis_CFRA1841_index17_h5:1e-08,F_iturupensis_CFRA1841_index17_h9:1e-08):0.02710241,(F_chiloensis_GP33-1_index10_h3:2.8e-07,F_chiloensis_GP33-1_index10_h4:0.0111986)83:0.02073489)95:0.00530651,((F_virginiana_0477-27-1_index14_h2:2.5e-07,F_virginiana_0477-27-1_index14_h3:0.01675397)61:0.02037842,(F_virginiana_y33b2-12_index12_h6:0.01097558,F_virginiana_y33b2-12_index12_h5…
4	gene163_fragment3	HKY+I+G	565	61	1.000	(((((((((F_iturupensis_CFRA1841_index17_h2:2.9e-07,F_iturupensis_CFRA1841_index17_h3:0.00964841):0.04262814,(F_virginiana_y33b2-12_index12_h1:1e-08,F_virginiana_y33b2-12_index12_h4:1e-08)68:0.0077616)98:0.03196534,F_corymbosa_CFRA1911_index19_h2:0.01969176)76:6.7e-07,(F_chiloensis_GP33-1_index10_h2:0.00961055,F_chiloensis_GP33-1_index10_h5:1.4e-07)73:0.01956141)9:0.02961821,((F_iinumae_CFRA1853_i…
4	gene164_fragment1	HKY+I+G	843	113	1.000	(((((((((F_viridis_CFRA1256_index02:0.02084346,F_viridis_CFRA1597_index36:0.03745488):0.01743428,F_viridis_CFRA1812_index22:0.00670178)60:0.08035197,((F_daltoniana_CFRA1685_index15:0.02188151,(F_corymbosa_CFRA1911_index19_h1:0.00421761,(F_tibetica_CFRA1907_index18_h2:1e-08,((F_gracilis_CFRA1973_index20_h4:1e-08,(F_gracilis_CFRA1973_index20_h3:1e-08,(F_moupinensis_CFRA1974_index21_h2:7e-08,F_tibet…
4	gene165_fragment2	GTR+I+G	1071	146	1.000	((((((((((F_iturupensis_CFRA1841_index17_h1:1e-08,F_iturupensis_CFRA1841_index17_h6:1e-08):0.02783465,(F_iinumae_CFRA1853_index35:0.00701516,F_iinumae_CFRA2025_index34:0.01012175)43:0.00343173)100:0.00355625,(F_virginiana_0477-27-1_index14_h2:0.00679277,(F_virginiana_0477-27-1_index14_h1:0.01377406,((F_iturupensis_CFRA1841_index17_h7:0.00667292,F_iturupensis_CFRA1841_index17_h8:7e-08)83:0.0067952…
4	gene166_fragment2	HKY+I+G	695	62	1.000	(((((((((((((((F_moupinensis_CFRA1974_index21_h3:1e-08,(F_moupinensis_CFRA1974_index21_h4:1e-08,F_pentaphylla_CFRA1913_index11:1e-08)40:1e-08):0.02500708,(F_moschata_CFRA117_index13_h2:1e-08,(F_nubicola_CFRA1797_index08:8e-08,(F_orientalis_CFRA1801_index16_h1:8e-08,(F_tibetica_CFRA1907_index18_h1:0.01261893,(F_nipponica_CFRA1862_index38:0.00637674,((F_corymbosa_CFRA1911_index19_h3:1e-08,(F_corymb…
4	gene167_fragment1	HKY+I+G	1024	91	1.000	((((((((((((F_iturupensis_CFRA1841_index17_h5:1e-08,F_iturupensis_CFRA1841_index17_h6:1e-08):0.01276104,F_iturupensis_CFRA1841_index17_h3:0.0087369)91:0.01290883,F_chiloensis_GP33-1_index10_h4:1.3e-07)42:0.00417944,(F_chiloensis_GP33-1_index10_h5:4e-08,(F_virginiana_y33b2-12_index12_h7:1e-08,F_virginiana_y33b2-12_index12_h8:1e-08)94:0.01709306)8:4e-08)7:0.00421976,(F_virginiana_y33b2-12_index12_h…
4	gene168_fragment1	GTR+I+G	831	129	1.000	(((((((F_iturupensis_CFRA1841_index17_h2:0.01058225,F_iturupensis_CFRA1841_index17_h9:0.00479165):0.03233861,F_iturupensis_CFRA1841_index17_h5:1.9e-07)85:0.03302783,(F_nubicola_CFRA1797_index08:0.01026044,(((F_chinensis_CFRA202_index33:0.01552271,(F_corymbosa_CFRA1911_index19_h2:0.01027644,(F_moupinensis_CFRA1974_index21_h2:1e-08,(F_moupinensis_CFRA1974_index21_h3:1e-08,F_moupinensis_CFRA1974_ind…
4	gene172_fragment3	GTR+I+G	933	158	1.000	(((((((((((((((((((F_iturupensis_CFRA1841_index17_h2:1e-08,F_iturupensis_CFRA1841_index17_h7:1e-08):0.02808676,F_virginiana_y33b2-12_index12_h4:1.9e-07)99:0.00389413,(F_virginiana_y33b2-12_index12_h3:2.2e-07,(F_virginiana_0477-27-1_index14_h8:0.00390325,(F_virginiana_0477-27-1_index14_h1:2.2e-07,F_virginiana_0477-27-1_index14_h2:0.01582136)61:0.01189668)29:0.01186214)0:1.6e-07)28:0.01186179,((F_i…
4	gene173_fragment2	GTR+I+G	897	84	1.000	(((((((((((((((((((((F_virginiana_0477-27-1_index14_h6:0.00646504,F_virginiana_y33b2-12_index12_h2:0.01919989):1.6e-07,F_virginiana_y33b2-12_index12_h1:0.01277791)15:0.01366537,F_chiloensis_GP33-1_index10_h3:0.02635559)35:0.00682853,((F_iturupensis_CFRA1841_index17_h4:0.0131094,F_iturupensis_CFRA1841_index17_h3:0.00641804)42:2.7e-07,(F_virginiana_0477-27-1_index14_h3:0.00647831,(F_chiloensis_GP33…
4	gene175_fragment3	GTR+I+G	1365	166	1.000	((((((((((F_iinumae_CFRA2025_index34:0.0175291,F_iinumae_CFRA1853_index35:0.00665492):0.02102749,(F_iturupensis_CFRA1841_index17_h1:0.00311334,F_iturupensis_CFRA1841_index17_h7:0.01055785)75:0.01403974)100:6.9e-07,(F_iturupensis_CFRA1841_index17_h5:0.02182295,F_iturupensis_CFRA1841_index17_h10:0.04068828)16:0.00972179)11:9e-08,((F_virginiana_y33b2-12_index12_h3:1e-08,F_virginiana_y33b2-12_index12…
4	gene176_fragment1	HKY+I+G	874	78	1.000	((((((((((((F_bucharica_CFRA520_index35:0.00561388,F_bucharica_CFRA1906_index44:1.9e-07):0.0114104,F_vesca_bracteata_CFRA106_index09:0.01128865)79:0.01146837,F_bucharica_CFRA522_index39:1e-08)46:1.9e-07,(F_moschata_CFRA117_index13_h1:0.01127541,F_moschata_CFRA117_index13_h3:1.9e-07)35:0.00560855)9:0.01689927,(F_vesca_californica_CFRA371_index21:1e-08,(F_virginiana_0477-27-1_index14_h2:1e-08,((F_i…
4	gene176_fragment2	HKY+I+G	545	34	0.996	((((((((((((((((((((F_iturupensis_CFRA1841_index17_h9:1e-08,F_iturupensis_CFRA1841_index17_h10:1e-08):0.04339126,F_iturupensis_CFRA1841_index17_h1:5.1e-07)89:0.0137206,(F_virginiana_0477-27-1_index14_h1:3.2e-07,(F_virginiana_y33b2-12_index12_h5:1.9e-07,(F_virginiana_y33b2-12_index12_h2:1e-08,(F_chiloensis_GP33-1_index10_h3:1e-08,F_chiloensis_GP33-1_index10_h4:1e-08)59:0.02806032)4:1e-08)3:2.6e-07…
4	gene177_fragment1	GTR+I+G	1874	204	1.000	((((((((((((F_iturupensis_CFRA1841_index17_h4:0.00340212,F_iturupensis_CFRA1841_index17_h9:1.6e-07):0.03262668,(F_virginiana_0477-27-1_index14_h2:1.04e-06,F_virginiana_0477-27-1_index14_h6:0.00693881)85:0.01896169)100:0.02023967,(F_virginiana_0477-27-1_index14_h1:0.00569343,(F_virginiana_y33b2-12_index12_h2:0.00732655,F_virginiana_y33b2-12_index12_h3:0.01417884)77:0.01932333)19:0.00372649)47:0.00…
4	gene178_fragment1	GTR+I+G	535	53	1.000	(((((((((((((F_viridis_CFRA1256_index02:0.11056239,F_viridis_CFRA1812_index22:0.02197238):0.01702617,F_viridis_CFRA1597_index36:0.00544235)40:0.06590381,F_nilgerrensis_CFRA1223_index28:0.05653194)65:1.21e-06,((F_virginiana_0477-27-1_index14_h5:0.03042174,(F_iturupensis_CFRA1841_index17_h3:0.01404516,F_iturupensis_CFRA1841_index17_h8:0.05825408)64:0.04532018)10:0.01071022,((F_nipponica_CFRA1862_in…
4	gene178_fragment3	HKY+I	502	53	1.000	(((((((((((((((((((((F_chiloensis_GP33-1_index10_h4:1e-08,F_chiloensis_GP33-1_index10_h6:1e-08):0.00849774,F_chiloensis_GP33-1_index10_h1:1.7e-07)60:0.02604063,((((F_virginiana_0477-27-1_index14_h1:1e-08,F_virginiana_0477-27-1_index14_h2:1e-08)68:0.00848398,(F_virginiana_y33b2-12_index12_h7:1e-08,F_virginiana_y33b2-12_index12_h6:1e-08)13:1e-08)22:0.0084839,F_virginiana_y33b2-12_index12_h8:3.4e-07…
4	gene179_fragment1	HKY+I+G	973	108	1.000	(((((((((((((((((((F_iturupensis_CFRA1841_index17_h9:0.01821282,F_iturupensis_CFRA1841_index17_h10:0.00917542):0.01812958,F_iturupensis_CFRA1841_index17_h7:0.00875468)85:0.00450714,F_chiloensis_GP33-1_index10_h2:0.00865191)11:0.00424152,F_chiloensis_GP33-1_index10_h3:0.02646719)12:0.00425316,(F_chiloensis_GP33-1_index10_h8:0.01292787,(F_iturupensis_CFRA1841_index17_h4:0.00430655,((F_iturupensis_C…
4	gene180_fragment1	GTR+I+G	820	140	1.000	(((((((((((((((F_chiloensis_GP33-1_index10_h2:2.1e-07,F_chiloensis_GP33-1_index10_h3:0.01208453):0.02839897,F_virginiana_0477-27-1_index14_h1:2.4e-07)97:0.00400426,F_virginiana_0477-27-1_index14_h2:0.00396122)21:0.011795,F_virginiana_0477-27-1_index14_h8:0.00417139)35:0.00382071,F_virginiana_0477-27-1_index14_h5:0.02442363)19:0.0082617,F_chiloensis_GP33-1_index10_h1:0.00790304)48:0.01212166,F_itu…
4	gene181_fragment2	GTR+I+G	726	72	1.000	(((((((((((((((F_iturupensis_CFRA1841_index17_h2:2.4e-07,F_iturupensis_CFRA1841_index17_h5:0.00581856):0.00579147,(F_virginiana_y33b2-12_index12_h1:0.00587063,(F_chiloensis_GP33-1_index10_h4:0.01784099,F_virginiana_y33b2-12_index12_h4:1.2e-07)13:2.8e-07)30:0.00581618)42:1e-08,((F_chiloensis_GP33-1_index10_h6:8e-08,(F_virginiana_0477-27-1_index14_h8:0.00580646,F_virginiana_0477-27-1_index14_h5:8e-…
4	gene182_fragment1	GTR+I+G	1375	213	1.000	((((((((((F_iturupensis_CFRA1841_index17_h1:1e-08,F_iturupensis_CFRA1841_index17_h2:1e-08):0.03674635,(F_chiloensis_GP33-1_index10_h5:0.03041137,F_chiloensis_GP33-1_index10_h6:0.01313122)50:0.01123277)100:0.02778198,F_chiloensis_GP33-1_index10_h1:0.00736347)40:0.02564953,F_virginiana_y33b2-12_index12_h8:0.0180236)41:0.0188559,((F_chiloensis_SAL3-1_index09_h8:0.008209,(F_chiloensis_SAL3-1_index09_…
4	gene182_fragment4	GTR+I+G	836	111	1.000	(((((((((((((F_virginiana_0477-27-1_index14_h5:0.0061028,F_virginiana_0477-27-1_index14_h6:0.0051546):0.02339989,F_chiloensis_GP33-1_index10_h4:0.01201044)94:0.01766162,F_chiloensis_GP33-1_index10_h6:0.0179687)23:0.01079247,F_chiloensis_SAL3-1_index09_h6:1e-08)8:1e-08,(F_iturupensis_CFRA1841_index17_h2:0.01718558,F_iturupensis_CFRA1841_index17_h7:0.0114168)52:0.01728324)1:1.2e-07,F_chiloensis_SAL…
4	gene182_fragment8	SYM+I	512	81	1.000	(((F_moschata_CFRA117_index13_h2:4.8e-07,(F_moschata_CFRA117_index13_h1:2.4e-07,F_moschata_CFRA117_index13_h4:0.00962842)53:0.00980962):0.04256176,(((F_bucharica_CFRA520_index35:0.01118301,F_bucharica_CFRA1906_index44:0.01860731)91:0.06169992,(F_corymbosa_CFRA1911_index19_h3:0.00972513,((F_moupinensis_CFRA1974_index21_h4:1e-08,(F_chinensis_CFRA202_index33:0.01959728,F_pentaphylla_CFRA1913_index11…
4	gene183_fragment2	GTR+I+G	677	91	1.000	((((((((((((((((F_iturupensis_CFRA1841_index17_h3:0.02152334,F_iturupensis_CFRA1841_index17_h10:5e-07):0.04410013,F_iturupensis_CFRA1841_index17_h9:1.1e-07)89:0.04393995,(F_virginiana_y33b2-12_index12_h1:0.00676529,(F_virginiana_y33b2-12_index12_h5:1e-08,F_virginiana_y33b2-12_index12_h6:1e-08)22:1.5e-07)52:4.6e-07)43:0.01347472,((F_virginiana_y33b2-12_index12_h3:7.3e-07,(F_chiloensis_GP33-1_index…
4	gene184_fragment2	HKY+I+G	1105	93	1.000	((((((((((((F_iturupensis_CFRA1841_index17_h7:1e-08,F_iturupensis_CFRA1841_index17_h8:1e-08):0.08901614,F_chiloensis_GP33-1_index10_h4:0.0136806)100:1.9e-07,F_virginiana_y33b2-12_index12_h8:0.01359918)11:0.01350618,F_chiloensis_GP33-1_index10_h3:1.9e-07)11:0.00671593,(F_chiloensis_SAL3-1_index09_h5:0.01359503,(F_virginiana_0477-27-1_index14_h8:0.02075901,(F_virginiana_0477-27-1_index14_h1:5e-07,(…
4	gene185_fragment2	HKY+I+G	895	127	1.000	(((((((((((((((((F_moupinensis_CFRA1974_index21_h3:1e-08,F_moupinensis_CFRA1974_index21_h4:1e-08):0.00839194,(F_chinensis_CFRA202_index33:1e-08,(F_gracilis_CFRA1973_index20_h2:1e-08,F_gracilis_CFRA1973_index20_h3:1e-08)8:1e-08)10:1e-08)88:0.00416188,F_tibetica_CFRA1907_index18_h4:0.00416429)26:1.4e-07,F_gracilis_CFRA1973_index20_h1:0.00838368)4:0.00417736,F_pentaphylla_CFRA1913_index11:7e-08)29:7…
4	gene186_fragment1	HKY+I+G	851	132	1.000	(((((((((((((F_vesca_americana_CFRA989_index08:0.03295263,F_vesca_bracteata_CFRA456_index29:0.02157445):0.0210215,F_vesca_americana_CFRA988_index41:1.9e-07)82:0.00518837,F_vesca_bracteata_CFRA1334_index10:0.02651886)41:0.00518064,F_mandshurica_CFRA1947_index07:0.01035378)26:0.00465817,F_bucharica_CFRA1906_index44:0.02158817)31:0.01590291,F_bucharica_CFRA520_index35:0.01064756)46:0.00526521,F_buch…
4	gene187_fragment2	HKY+I+G	602	72	1.000	((((((((((((((((((((((((((F_moupinensis_CFRA1974_index21_h1:1e-08,F_pentaphylla_CFRA1913_index11:1.5e-07):0.00505508,F_moupinensis_CFRA1974_index21_h4:1e-08)55:0.0050443,(F_gracilis_CFRA1973_index20_h2:1e-08,(F_gracilis_CFRA1973_index20_h3:1e-08,((F_corymbosa_CFRA1911_index19_h4:1e-08,F_corymbosa_CFRA1911_index19_h3:3e-08)6:2.1e-07,(F_corymbosa_CFRA1911_index19_h1:3e-07,(F_tibetica_CFRA1907_index…
4	gene188_fragment2	GTR+I+G	870	112	1.000	((((((((F_iturupensis_CFRA1841_index17_h3:0.01972613,F_iturupensis_CFRA1841_index17_h4:3.1e-07):0.03526891,(F_virginiana_y33b2-12_index12_h6:0.00989202,(F_chiloensis_GP33-1_index10_h4:0.01483855,F_virginiana_0477-27-1_index14_h2:0.00988007)59:0.00991834)30:0.00969213)94:0.00497743,F_nilgerrensis_CFRA1223_index28:0.01483687)14:1.9e-07,F_daltoniana_CFRA1685_index15:0.03519641)1:0.00978018,(F_moscha…
4	gene189_fragment1	GTR+I+G	748	94	1.000	((((((F_viridis_CFRA1812_index22:0.00505118,F_viridis_CFRA1597_index36:2.8e-07):0.0307605,F_daltoniana_CFRA1685_index15:0.00995221)100:1e-07,(((((F_gracilis_CFRA1973_index20_h3:1e-08,F_gracilis_CFRA1973_index20_h4:1e-08)86:0.00981466,(F_corymbosa_CFRA1911_index19_h3:1e-08,F_corymbosa_CFRA1911_index19_h4:1e-08)54:1e-08)59:0.00487035,(F_gracilis_CFRA1973_index20_h2:0.00985179,((F_gracilis_CFRA1973_…
4	gene189_fragment3	GTR+I+G	720	91	1.000	(((((((((((F_iturupensis_CFRA1841_index17_h2:1e-08,F_iturupensis_CFRA1841_index17_h3:1e-08):0.04531926,F_virginiana_y33b2-12_index12_h7:1e-08)100:1e-08,F_virginiana_y33b2-12_index12_h4:1e-08)7:0.01447303,F_virginiana_0477-27-1_index14_h8:2e-07)43:0.0047943,(F_iturupensis_CFRA1841_index17_h1:0.00477159,(F_iturupensis_CFRA1841_index17_h4:2e-07,F_iturupensis_CFRA1841_index17_h8:0.01453514)62:0.00484…
4	gene190_fragment4	HKY+I+G	1027	141	1.000	(((((((((((F_viridis_CFRA1812_index22:2e-08,F_viridis_CFRA1597_index36:0.0047242):0.00481198,F_viridis_CFRA1256_index02:0.00229998)98:0.01198928,(F_nipponica_CFRA1862_index38:7e-08,(F_gracilis_CFRA1973_index20_h2:0.00950695,((F_corymbosa_CFRA1911_index19_h4:1e-08,(F_gracilis_CFRA1973_index20_h4:1e-08,((F_chinensis_CFRA1199_index16:0.00472606,(F_corymbosa_CFRA1911_index19_h1:0.0023638,(F_moupinens…
4	gene191_fragment1	GTR+I+G	714	88	1.000	(((((((((F_vesca_americana_CFRA989_index08:1e-08,F_vesca_vesca_CFRA438_index25:1e-08):0.00634407,(F_moschata_CFRA117_index13_h3:0.00645236,F_orientalis_CFRA1801_index16_h2:0.00645521)69:0.0063159)50:2.4e-07,F_bucharica_CFRA522_index39:0.02717728)25:0.0063359,F_moschata_CFRA117_index13_h6:2e-07)31:0.00635175,F_vesca_californica_CFRA371_index21:0.00639411)39:2.8e-07,(F_vesca_americana_CFRA988_index…
4	gene192_fragment3	GTR+I+G	951	101	1.000	(((((((((((((((((((((F_virginiana_0477-27-1_index14_h1:0.00486349,F_virginiana_0477-27-1_index14_h4:0.0048969):0.02518391,(F_chiloensis_SAL3-1_index09_h6:4e-08,(F_chiloensis_SAL3-1_index09_h8:8e-08,F_chiloensis_SAL3-1_index09_h7:1e-08)16:2.1e-07)49:2.1e-07)92:0.0098076,(F_virginiana_0477-27-1_index14_h8:0.00999469,(F_nilgerrensis_CFRA1223_index28:0.00502621,(F_daltoniana_CFRA1685_index15:0.019509…
4	gene193_fragment6	GTR+I+G	1375	140	1.000	((((((((F_chiloensis_GP33-1_index10_h1:0.0035526,F_chiloensis_GP33-1_index10_h4:5e-08):0.01799301,((F_iturupensis_CFRA1841_index17_h3:0.01793846,(F_virginiana_0477-27-1_index14_h6:1e-08,F_virginiana_0477-27-1_index14_h7:1e-08)69:0.00359796)81:0.00710401,(F_virginiana_y33b2-12_index12_h1:0.01075005,F_virginiana_y33b2-12_index12_h6:0.00711486)33:0.00354565)28:0.00354727)92:5e-08,F_iturupensis_CFRA1…
4	gene195_fragment5	GTR+I+G	1458	161	1.000	((((((((((F_iturupensis_CFRA1841_index17_h8:0.00987077,F_iturupensis_CFRA1841_index17_h9:5e-08):0.05241103,(F_virginiana_0477-27-1_index14_h8:0.01476816,F_virginiana_0477-27-1_index14_h6:0.02144906)25:0.00470017)99:0.007679,(F_chiloensis_GP33-1_index10_h8:0.01531514,(F_chiloensis_GP33-1_index10_h2:1e-07,F_chiloensis_GP33-1_index10_h3:0.01002676)92:0.02667988)21:0.00424701)32:0.0109991,(F_virginia…
4	gene195_fragment2	GTR+I+G	603	73	1.000	(((((((((((((((((((((F_iinumae_CFRA2025_index34:1e-08,F_iinumae_CFRA1853_index35:1e-08):0.02040403,F_iturupensis_CFRA1841_index17_h2:1.5e-07)94:2.6e-07,F_iturupensis_CFRA1841_index17_h9:0.01366494)41:0.01338495,(((F_chiloensis_GP33-1_index10_h8:0.00666578,(F_iturupensis_CFRA1841_index17_h7:1e-08,F_iturupensis_CFRA1841_index17_h10:1e-08)67:0.00666432)9:1.8e-07,((F_virginiana_y33b2-12_index12_h6:1.…
4	gene196_fragment1	HKY+I+G	3123	425	1.000	((((((((((((((((F_vesca_americana_CFRA989_index08:1e-08,F_vesca_americana_CFRA988_index41:1e-08):0.00198073,F_vesca_vesca_CFRA438_index25:0.00198239)64:0.01069769,F_vesca_californica_CFRA371_index21:0.02679886)97:0.00850713,(F_bucharica_CFRA522_index39:0.02546508,F_chinensis_CFRA1199_index16:0.02750445)18:0.00057938)40:0.01099652,F_vesca_mexicana_CFRA61_index05:0.02709402)48:0.00287133,(F_viridis…
4	gene196_fragment12	GTR+I+G	2786	337	1.000	(((((((((F_vesca_americana_CFRA989_index08:1e-08,(F_vesca_americana_CFRA988_index41:0.00235298,(F_bucharica_CFRA522_index39:0.01704284,F_vesca_californica_CFRA371_index21:0.01724122)58:0.01216645)18:0.00238303):5e-08,F_vesca_vesca_CFRA438_index25:0.00236203)7:0.01971117,F_chinensis_CFRA1199_index16:0.04243097)77:0.01296916,(F_viridis_CFRA1256_index02:0.0034864,F_viridis_CFRA1597_index36:0.0284391…
4	gene196_fragment7	GTR+I+G	1446	192	1.000	((((((((F_vesca_americana_CFRA989_index08:1.3e-07,F_vesca_americana_CFRA988_index41:0.00319832):0.00329896,F_vesca_vesca_CFRA438_index25:0.00311977)53:0.01348134,F_bucharica_CFRA522_index39:0.01328702)66:0.009722,F_vesca_californica_CFRA371_index21:0.02676653)33:2.6e-07,F_nilgerrensis_CFRA1223_index28:0.0235668)13:0.01315782,(F_viridis_CFRA1256_index02:0.00975038,F_viridis_CFRA1597_index36:0.0099…
4	gene196_fragment6	GTR+I+G	1281	147	1.000	(((((((((((F_vesca_americana_CFRA989_index08:9e-08,(F_vesca_vesca_CFRA438_index25:0.00396735,F_vesca_americana_CFRA988_index41:0.00395263)13:9e-08):0.00412411,F_vesca_mexicana_CFRA61_index05:0.02460676)68:0.01632288,F_bucharica_CFRA522_index39:0.02935858)61:0.00363052,(F_viridis_CFRA1256_index02:0.00440269,F_viridis_CFRA1597_index36:0.02825182)39:0.00893415)10:0.01166137,F_chinensis_CFRA1199_inde…
4	gene196_fragment3	HKY+I+G	1249	129	1.000	((((((((F_iturupensis_CFRA1841_index17_h5:0.004422,F_iturupensis_CFRA1841_index17_h9:1e-07):0.01367999,(F_chiloensis_GP33-1_index10_h4:0.00448105,F_chiloensis_GP33-1_index10_h7:0.02255066)75:0.00887926)97:0.01854383,(F_iinumae_CFRA2025_index34:0.00446344,F_iinumae_CFRA1853_index35:0.00442563)74:0.00460837)77:0.00874983,(((F_virginiana_y33b2-12_index12_h3:0.0090391,F_virginiana_y33b2-12_index12_h8…
4	gene196_fragment15	HKY+I+G	869	110	1.000	(((((((((((F_iturupensis_CFRA1841_index17_h5:2.3e-07,F_iturupensis_CFRA1841_index17_h9:0.00393162):0.02891361,(F_iinumae_CFRA2025_index34:0.00791601,F_iinumae_CFRA1853_index35:1.7e-07)91:0.01220081)99:0.00786244,F_iturupensis_CFRA1841_index17_h1:1.7e-07)54:0.00393576,(F_vesca_californica_CFRA371_index21:0.01225021,(F_vesca_americana_CFRA988_index41:2e-07,(F_vesca_americana_CFRA989_index08:1e-08,F…
4	gene196_fragment10	HKY+I+G	789	91	1.000	((((((((((((((((F_virginiana_y33b2-12_index12_h2:1e-08,F_virginiana_y33b2-12_index12_h3:1e-08):0.00591239,F_virginiana_0477-27-1_index14_h6:1e-08)62:9e-08,F_chiloensis_GP33-1_index10_h8:9e-08)9:9e-08,(F_virginiana_0477-27-1_index14_h3:0.00591166,F_virginiana_0477-27-1_index14_h5:2.2e-07)66:0.00591032)18:0.01779094,(F_virginiana_0477-27-1_index14_h1:0.0058856,F_virginiana_0477-27-1_index14_h7:2.2e…
4	gene197_fragment2	GTR+I+G	722	88	1.000	(((((((((((((((((((((((((((((F_chiloensis_GP33-1_index10_h2:1e-08,F_chiloensis_GP33-1_index10_h7:0.00829749):0.00867972,((F_iturupensis_CFRA1841_index17_h2:0.01623506,F_iturupensis_CFRA1841_index17_h7:1e-08)82:0.01774557,(F_chiloensis_GP33-1_index10_h3:0.02593355,F_virginiana_y33b2-12_index12_h1:0.00777884)53:0.03523962)6:0.0074831)62:0.00755997,F_virginiana_y33b2-12_index12_h8:0.02538643)2:0.026…
4	gene198_fragment2	HKY+I+G	1041	147	1.000	((((((((((F_chiloensis_GP33-1_index10_h7:0.00357118,F_chiloensis_GP33-1_index10_h8:0.00371908):0.0186133,(F_virginiana_0477-27-1_index14_h5:2.1e-07,(F_virginiana_0477-27-1_index14_h8:0.01520489,(F_iturupensis_CFRA1841_index17_h2:2.8e-07,F_iturupensis_CFRA1841_index17_h7:0.01100472)96:0.01902453)33:0.00703856)9:1.4e-07)99:0.01837138,(F_virginiana_0477-27-1_index14_h1:0.01461823,F_virginiana_0477-2…
4	gene199_fragment2	HKY+I+G	747	89	1.000	(((((((((((((((((((F_chiloensis_GP33-1_index10_h4:2.2e-07,F_chiloensis_GP33-1_index10_h5:0.00512579):0.01570234,F_iturupensis_CFRA1841_index17_h6:1e-08)97:7e-08,F_iturupensis_CFRA1841_index17_h5:7e-08)33:0.00526975,(F_chiloensis_SAL3-1_index09_h4:1e-08,(F_chiloensis_SAL3-1_index09_h5:1e-08,F_chiloensis_SAL3-1_index09_h6:1e-08)33:1e-08)95:0.02158163)69:0.0050698,F_virginiana_y33b2-12_index12_h3:1.…
4	gene199_fragment1	GTR+I+G	718	95	1.000	(((((((((((((((F_chiloensis_GP33-1_index10_h2:1e-08,F_chiloensis_GP33-1_index10_h3:1e-08):0.03387819,(F_iturupensis_CFRA1841_index17_h2:0.00645545,F_iturupensis_CFRA1841_index17_h3:0.01894586)81:0.04089128)98:0.00489364,(F_virginiana_0477-27-1_index14_h4:1e-08,F_virginiana_0477-27-1_index14_h5:1e-08)77:0.0062896)21:0.01248187,F_chiloensis_SAL3-1_index09_h2:7.9e-07)16:0.00620191,F_chiloensis_SAL3-…
4	gene200_fragment3	GTR+I+G	1284	184	1.000	((((((((((((F_viridis_CFRA1812_index22:0.0129676,F_viridis_CFRA1597_index36:0.03103031):0.07091021,F_viridis_CFRA1256_index02:1.6e-07)100:0.03095611,(F_virginiana_0477-27-1_index14_h3:0.03171177,(F_virginiana_0477-27-1_index14_h7:4e-08,(F_virginiana_0477-27-1_index14_h5:1.2e-07,(F_chinensis_CFRA1199_index16:0.03582389,(F_vesca_bracteata_CFRA1334_index10:4e-08,(F_vesca_mexicana_CFRA61_index05:0.00…
4	gene203_fragment2	GTR+I+G	1401	149	1.000	((((((((((F_gracilis_CFRA1973_index20_h3:0.00474478,F_gracilis_CFRA1973_index20_h4:0.0136562):0.01080809,F_pentaphylla_CFRA1913_index11:0.01785103)75:0.00879807,(F_tibetica_CFRA1907_index18_h4:0.02823707,(F_moupinensis_CFRA1974_index21_h3:0.00943035,(F_tibetica_CFRA1907_index18_h1:1.1e-07,(F_tibetica_CFRA1907_index18_h2:0.01945699,F_tibetica_CFRA1907_index18_h3:0.02403815)15:0.00872136)8:0.004559…
4	gene204_fragment12	HKY+I+G	1207	142	1.000	(((((((((((F_iturupensis_CFRA1841_index17_h1:8e-08,F_iturupensis_CFRA1841_index17_h5:0.00775096):0.01976982,(F_virginiana_0477-27-1_index14_h3:8e-08,F_virginiana_0477-27-1_index14_h6:0.01580531)51:0.0038727)95:1.2e-07,(F_virginiana_y33b2-12_index12_h5:0.01170562,F_virginiana_y33b2-12_index12_h6:8e-08)42:0.00770979)18:0.00386464,(F_chiloensis_GP33-1_index10_h2:0.02400693,F_chiloensis_GP33-1_index1…
4	gene204_fragment4	GTR+I+G	854	120	1.000	((((((((((F_virginiana_y33b2-12_index12_h5:1e-08,F_virginiana_y33b2-12_index12_h6:0.00436281):0.00698563,(F_iturupensis_CFRA1841_index17_h9:0.01313132,(F_chiloensis_GP33-1_index10_h6:0.00859111,(F_chiloensis_GP33-1_index10_h4:2.6e-07,F_iturupensis_CFRA1841_index17_h8:0.00855953)25:0.00424389)8:2.6e-07)58:0.01257353)75:0.0052433,(F_chiloensis_SAL3-1_index09_h1:1e-08,F_chiloensis_SAL3-1_index09_h4:…
4	gene204_fragment15	HKY+I+G	771	108	1.000	(((((((((((((F_chiloensis_SAL3-1_index09_h1:1e-08,F_chiloensis_SAL3-1_index09_h2:1e-08):0.01022096,F_chiloensis_SAL3-1_index09_h8:7e-08)80:2.5e-07,((F_chiloensis_SAL3-1_index09_h6:1e-08,F_chiloensis_SAL3-1_index09_h7:1e-08)74:0.01052737,((F_chiloensis_SAL3-1_index09_h4:1e-08,F_chiloensis_SAL3-1_index09_h5:1e-08)43:0.00512204,(F_chiloensis_SAL3-1_index09_h3:1e-08,(F_chiloensis_GP33-1_index10_h2:0.…
4	gene205_fragment3	GTR+I+G	859	103	1.000	(((((((((((((F_iturupensis_CFRA1841_index17_h5:1e-08,F_iturupensis_CFRA1841_index17_h10:1e-08):0.019513,F_iturupensis_CFRA1841_index17_h8:0.01890496)99:0.01134568,(F_chiloensis_GP33-1_index10_h2:0.02238806,(F_chiloensis_SAL3-1_index09_h7:1e-08,F_chiloensis_SAL3-1_index09_h8:1e-08)87:0.01053995)57:0.00839301)42:0.00787291,(F_chiloensis_GP33-1_index10_h1:0.01632842,F_iturupensis_CFRA1841_index17_h4…
4	gene207_fragment3	HKY+I+G	706	72	1.000	((((((((((((((((F_virginiana_y33b2-12_index12_h1:1e-08,F_virginiana_y33b2-12_index12_h5:1e-08):0.01852243,F_chiloensis_GP33-1_index10_h2:0.00610277)87:0.00610366,F_chiloensis_GP33-1_index10_h7:2.4e-07)52:0.01581935,(F_iturupensis_CFRA1841_index17_h2:0.00595986,F_iturupensis_CFRA1841_index17_h7:3.2e-07)81:0.01477894)67:0.00617184,F_virginiana_y33b2-12_index12_h4:0.00850088)26:0.00960104,F_iturupen…
4	gene208_fragment5	GTR+I+G	1049	145	1.000	(((((F_viridis_CFRA1597_index36:0.00375256,F_moschata_CFRA117_index13_h2:7e-08):0.00374444,F_viridis_CFRA1812_index22:2.9e-07)33:0.01220305,F_viridis_CFRA1256_index02:0.00694478)67:0.02350031,((F_chiloensis_GP33-1_index10_h4:0.01928758,((F_virginiana_0477-27-1_index14_h1:0.02007297,F_virginiana_0477-27-1_index14_h4:0.01114816)49:0.0158365,((F_virginiana_y33b2-12_index12_h5:0.0037476,F_virginiana_…
4	gene208_fragment2	HKY+I+G	771	94	1.000	(((((((((((((((((F_bucharica_CFRA520_index35:1e-08,F_bucharica_CFRA1906_index44:0.00500556):0.02059447,F_vesca_bracteata_CFRA106_index09:3e-07)90:0.01524041,(F_nilgerrensis_CFRA1223_index28:0.01525244,(F_bucharica_CFRA522_index39:2.2e-07,(F_moschata_CFRA117_index13_h1:3e-07,((F_orientalis_CFRA1801_index16_h3:1e-08,F_orientalis_CFRA1801_index16_h4:0.00508489)82:0.01024502,(F_orientalis_CFRA1801_in…
4	gene210_fragment8	GTR+I+G	704	95	1.000	(((((((((((F_iturupensis_CFRA1841_index17_h1:1e-08,F_iturupensis_CFRA1841_index17_h2:1e-08):0.02764283,(F_moschata_CFRA117_index13_h1:1e-08,((F_vesca_americana_CFRA989_index08:1e-08,(F_vesca_americana_CFRA988_index41:1e-08,F_bucharica_CFRA522_index39:1e-08)29:1e-08)69:0.00449596,(F_vesca_vesca_CFRA438_index25:1e-08,(F_vesca_mexicana_CFRA61_index05:1e-08,(F_vesca_californica_CFRA371_index21:1e-08,…
4	gene210_fragment4	GTR+I+G	514	63	1.000	((((((((((((((F_iturupensis_CFRA1841_index17_h1:0.02373947,F_iturupensis_CFRA1841_index17_h8:1.5e-07):0.03245077,(F_iinumae_CFRA2025_index34:7e-08,(F_iturupensis_CFRA1841_index17_h3:0.00789509,F_iinumae_CFRA1853_index35:1e-08)8:1e-08)20:7e-08)85:0.00806071,(((F_virginiana_y33b2-12_index12_h4:1.5e-07,((F_virginiana_0477-27-1_index14_h3:1e-08,F_virginiana_0477-27-1_index14_h4:1e-08)81:0.01621364,(F…
4	gene211_fragment1	GTR+I+G	1433	212	1.000	(((((((((((((((F_virginiana_y33b2-12_index12_h1:0.00981284,F_virginiana_y33b2-12_index12_h4:7e-08):0.02133402,F_chiloensis_GP33-1_index10_h1:0.02537675)96:0.01489566,F_chiloensis_GP33-1_index10_h4:0.05018143)64:0.00724296,(F_iturupensis_CFRA1841_index17_h6:0.00297329,F_iturupensis_CFRA1841_index17_h10:0.01300877)81:0.00880171)31:0.01463794,(F_iturupensis_CFRA1841_index17_h7:0.00326852,(F_iinumae_…
4	gene211_fragment4	GTR+I+G	655	84	1.000	((((((((((((((((((F_orientalis_CFRA1801_index16_h2:2.6e-07,(F_vesca_bracteata_CFRA106_index09:0.01285251,F_bucharica_CFRA520_index35:2.9e-07)47:0.00637439):2.6e-07,F_bucharica_CFRA1906_index44:1e-08)14:0.01947316,F_bucharica_CFRA522_index39:2.6e-07)82:0.01282356,F_vesca_bracteata_CFRA456_index29:1e-08)53:1.5e-07,((F_orientalis_CFRA1801_index16_h1:0.00662542,F_mandshurica_CFRA1947_index07:0.013250…
4	gene212_fragment1	HKY+I+G	838	129	1.000	((((((((F_chiloensis_GP33-1_index10_h8:0.03704677,F_chiloensis_GP33-1_index10_h6:2.9e-07):0.01009281,F_chiloensis_GP33-1_index10_h4:2.2e-07)71:0.03236535,F_chiloensis_GP33-1_index10_h3:0.01598007)88:0.00375721,(F_chiloensis_SAL3-1_index09_h5:7e-08,(F_chiloensis_SAL3-1_index09_h6:7e-08,(F_chiloensis_SAL3-1_index09_h3:1e-08,F_chiloensis_SAL3-1_index09_h8:0.01519879)16:1e-08)11:1e-08)63:0.01618501)6…
4	gene213_fragment2	GTR+I+G	2177	294	1.000	(((((((((((((((F_bucharica_CFRA520_index35:0.00756536,F_bucharica_CFRA1906_index44:0.01463802):0.01717859,F_vesca_bracteata_CFRA106_index09:0.00283717)99:0.009602,F_bucharica_CFRA522_index39:0.00468209)73:0.00518499,(F_vesca_californica_CFRA371_index21:9e-08,(F_vesca_americana_CFRA989_index08:1e-08,F_vesca_vesca_CFRA438_index25:1e-08)68:0.00243422)64:0.00245695)42:0.00242333,(F_vesca_mexicana_CFR…
4	gene214_fragment6	HKY+I+G	725	102	1.000	((((((F_chiloensis_GP33-1_index10_h2:2.4e-07,F_chiloensis_GP33-1_index10_h5:0.00512317):0.00535493,F_chiloensis_GP33-1_index10_h7:0.02096641)81:0.03740932,(F_iinumae_CFRA1853_index35:0.03138897,(F_iturupensis_CFRA1841_index17_h3:1e-08,F_iturupensis_CFRA1841_index17_h9:1e-08)89:0.01529951)51:1.7e-07)99:0.02641514,F_iturupensis_CFRA1841_index17_h10:2.7e-07)75:0.01288685,(((F_iturupensis_CFRA1841_in…
4	gene214_fragment1	GTR+I+G	552	66	1.000	(((((((F_iturupensis_CFRA1841_index17_h7:1.4e-07,(F_iturupensis_CFRA1841_index17_h1:0.00703377,F_iturupensis_CFRA1841_index17_h2:1.4e-07)54:0.00699219):0.01420392,F_iturupensis_CFRA1841_index17_h8:1.7e-07)67:0.01400844,F_bucharica_CFRA520_index35:0.0072709)65:1.4e-07,(((F_chiloensis_SAL3-1_index09_h1:1e-08,F_chiloensis_SAL3-1_index09_h2:1e-08)71:0.01479252,((F_chiloensis_GP33-1_index10_h5:0.00741…
4	gene215_fragment2	HKY+I+G	697	45	1.000	((((((F_moschata_CFRA117_index13_h1:1e-08,F_viridis_CFRA1597_index36:2.6e-07):0.00984236,F_viridis_CFRA1812_index22:1.9e-07)78:0.00997231,F_viridis_CFRA1256_index02:0.0098471)78:0.02026663,(F_nipponica_CFRA1862_index38:0.03038265,F_chiloensis_GP33-1_index10_h5:6e-08)1:6e-08)71:6e-08,(((F_iturupensis_CFRA1841_index17_h9:0.01012172,F_iturupensis_CFRA1841_index17_h10:2.6e-07)59:0.01010232,(F_virgini…
4	gene215_fragment1	GTR+I+G	674	89	1.000	((((((((((F_chiloensis_GP33-1_index10_h1:1e-08,F_chiloensis_GP33-1_index10_h4:1e-08):0.03301688,(F_moschata_CFRA117_index13_h3:1e-08,((F_orientalis_CFRA1801_index16_h2:1e-08,F_vesca_vesca_CFRA438_index25:0.00530616)1:2.7e-07,((((F_viridis_CFRA1256_index02:0.01053816,(F_viridis_CFRA1812_index22:0.00517424,(F_moschata_CFRA117_index13_h2:0.00522014,F_viridis_CFRA1597_index36:0.00523136)64:0.00530856…
4	gene218_fragment3	GTR+I+G	784	109	1.000	((((((((((((((((((((((F_virginiana_0477-27-1_index14_h5:0.01191224,F_virginiana_0477-27-1_index14_h6:0.01193649):0.03068733,F_virginiana_0477-27-1_index14_h1:3.9e-07)89:0.03333379,F_virginiana_0477-27-1_index14_h2:0.00333849)51:0.02664575,F_virginiana_y33b2-12_index12_h3:2.4e-07)25:0.01177576,F_virginiana_y33b2-12_index12_h1:2.4e-07)12:0.01183278,(F_iturupensis_CFRA1841_index17_h2:0.00588358,(F_v…
4	gene220_fragment1	GTR+I+G	658	92	1.000	(((((((((((((F_iturupensis_CFRA1841_index17_h3:0.02846076,(F_iturupensis_CFRA1841_index17_h2:1.8e-07,F_iturupensis_CFRA1841_index17_h1:0.00552032)50:2.8e-07):0.02382438,(F_iinumae_CFRA2025_index34:1e-08,F_iinumae_CFRA1853_index35:1e-08)66:0.00455906)49:0.04201858,(F_iturupensis_CFRA1841_index17_h5:1e-08,F_iturupensis_CFRA1841_index17_h6:0.00558674)66:0.02273189)67:3.2e-07,(F_iturupensis_CFRA1841_…
4	gene221_fragment3	GTR+I+G	707	79	1.000	(((((((((((((((((F_moupinensis_CFRA1974_index21_h3:1.4e-07,F_moupinensis_CFRA1974_index21_h4:0.0075798):0.02357032,(F_corymbosa_CFRA1911_index19_h2:2.3e-07,F_chinensis_CFRA202_index33:0.00754995)67:0.01526737)83:2.7e-07,(F_gracilis_CFRA1973_index20_h4:2.3e-07,(F_gracilis_CFRA1973_index20_h2:1e-08,F_gracilis_CFRA1973_index20_h3:1e-08)48:0.00754995)64:0.00761325)6:0.01547598,(F_tibetica_CFRA1907_in…
4	gene222_fragment3	GTR+I+G	735	89	1.000	((((((((((((((F_chiloensis_GP33-1_index10_h2:0.01156502,F_chiloensis_GP33-1_index10_h5:0.01115228):0.02402292,(F_vesca_bracteata_CFRA106_index09:0.00554693,(F_orientalis_CFRA1801_index16_h1:4e-08,((F_vesca_bracteata_CFRA1952_index12:1e-08,F_vesca_americana_CFRA988_index41:1.2e-07)9:1.2e-07,(F_bucharica_CFRA520_index35:0.00556547,(F_vesca_bracteata_CFRA456_index29:0.01116345,(F_vesca_bracteata_CFR…
4	gene223_fragment3	HKY+I+G	1175	151	1.000	(((((F_viridis_CFRA1812_index22:0.01490671,F_viridis_CFRA1597_index36:1.2e-07):0.0225618,F_viridis_CFRA1256_index02:1.6e-07)89:0.03004594,((((F_corymbosa_CFRA1911_index19_h1:1e-08,((F_moupinensis_CFRA1974_index21_h3:1.2e-07,(F_tibetica_CFRA1907_index18_h2:0.00366804,(F_moupinensis_CFRA1974_index21_h4:1e-08,(F_chinensis_CFRA202_index33:1e-08,(F_nubicola_CFRA1797_index08:0.00367375,((F_tibetica_CFR…
4	gene223_fragment1	HKY+I+G	588	75	1.000	(((((((((F_iturupensis_CFRA1841_index17_h9:1e-08,F_iturupensis_CFRA1841_index17_h10:1e-08):0.03550406,(F_iinumae_CFRA2025_index34:0.00697014,F_iinumae_CFRA1853_index35:1e-08)17:2.6e-07)100:0.00689076,((F_iturupensis_CFRA1841_index17_h1:0.00693879,F_iturupensis_CFRA1841_index17_h2:1e-08)51:0.00692879,(F_iturupensis_CFRA1841_index17_h3:1e-08,(F_iturupensis_CFRA1841_index17_h4:1.5e-07,(F_iturupensis…
4	gene224_fragment1	HKY+I+G	682	104	1.000	(((((((((((((((F_iturupensis_CFRA1841_index17_h4:1.6e-07,F_iturupensis_CFRA1841_index17_h5:0.01474355):0.00963114,F_iturupensis_CFRA1841_index17_h3:2.5e-07)44:0.01996034,(F_virginiana_y33b2-12_index12_h7:0.00958769,F_virginiana_y33b2-12_index12_h8:2.2e-07)71:0.00454137)79:0.00987851,(F_chiloensis_GP33-1_index10_h4:0.0095594,F_chiloensis_GP33-1_index10_h6:2.5e-07)31:2.2e-07)55:0.0095765,(F_virgini…
[truncated: 2,684 more rows]
